# Supplementary material for: Mutation-Attention (MuAt): deep representation learning of somatic mutations for tumour typing and subtyping
Source: Genome Med. 2023 Jul 7;15:47. doi: 10.1186/s13073-023-01204-4 (PMC10326961; doi:10.1186/s13073-023-01204-4)
Supplement: Supplementary file 1 — Additional file 1: Table S1. Dataset Information for PCAWG, TCGA, ICGC, and common tumour subtypes in PCAWG and TCGA datasets. Table S2. Precision, recall, and f1 scores in the PCAWG and TCGA datasets. Table S3. Classification accuracy of the different models benchmarked. Table S4. Coefficients with 95% confidence intervals, p-values and FDR-adjusted q-values of a PCA model associating driver mutation statuses with MuAt features in the PCAWG dataset tumours. Table S5. Coefficients with 95% confidence intervals, p-values and FDR-adjusted q-values of a negative binomial model associating driver mutation statuses with mutation counts in the PCAWG dataset tumours. Table S6. Coefficients with 95% confidence intervals, p-values and FDR-adjusted q-values of a least-squares linear regression model associating MuAt tumour-level features with the fraction of mutated microsatellitesin the PCAWG dataset tumours. Table S7. Coefficients with 95% confidence intervals, p-values and FDR-adjusted q-values of a negative binomial model associating MuAt tumour-level features with mutation counts in the PCAWG dataset tumours. Table S8. Pancreatic neuroendocrine tumours in the PCAWG dataset with germline MUTYH driver mutations. Table S9. Linear association of MuAt factors with mutation counts. Table S10. Linear association of MuAt factors with mutational signatures. Table S11. Attention values for mutation type pairs, averaged over tumour types. [file 13073_2023_1204_MOESM1_ESM.zip › TableS10_muat_nmf_pcawg_signatures_linreg.xlsx]

## Sheet: muat_nmf_pcawg_signatures_linre
muat_factor	signature	p	q	coeff	cilo	cihi
M1	SBS1	1.3823014029315285e-07	2.0312444279719026e-06	-0.18148888167939506	-0.2488402827582622	-0.11413748060052792
M2	SBS1	0.33304228895488663	0.5553231715048542	0.02094354379821234	-0.02147535520523515	0.06336244280165983
M3	SBS1	5.9549256776409895e-15	2.6052799839679327e-13	-0.16811969287325274	-0.2100738068670711	-0.12616557887943436
M4	SBS1	2.431013575605524e-09	4.9002106105137526e-08	0.09696864871011451	0.06522332238472947	0.12871397503549956
M5	SBS1	0.11535574676646695	0.26754194280174565	-0.04315843306181349	-0.09688841550890125	0.01057154938527427
M6	SBS1	0.007412832329521771	0.031122578482724993	0.0473305270925428	0.012699291366599995	0.0819617628184856
M7	SBS1	0.9891747357305014	0.9962911797732252	0.0003653599306274319	-0.052435405396171794	0.05316612525742666
M8	SBS1	7.508977063643878e-05	0.0005948469484573854	-0.07038979103593508	-0.10518723139406164	-0.03559235067780852
M9	SBS1	0.3892817832314761	0.6145051805024642	-0.019272728685727818	-0.06316377087129814	0.024618313499842504
M10	SBS1	0.6249632222733403	0.79121679255479	-0.011788240048812789	-0.05907203021628582	0.035495550118660235
M11	SBS1	0.0014533843971379565	0.007825915984588996	0.06498004572405218	0.02500603504465907	0.1049540564034453
M12	SBS1	0.001193042276635635	0.00655237199008159	0.059298113771115546	0.02345923203329093	0.09513699550894017
M13	SBS1	8.827847431422618e-13	3.1763750103716896e-11	-0.14620488756725802	-0.18608827928654123	-0.10632149584797482
M14	SBS1	0.34831885346727254	0.5733337263142366	0.022574685880112594	-0.02461804765164907	0.06976741941187425
M15	SBS1	0.19074053859771048	0.3844770018854374	0.022406854087990317	-0.01116634277647598	0.05598005095245662
M16	SBS1	0.0875328234630285	0.22171142785043402	0.028357113988140108	-0.004175899248744709	0.060890127225024925
M17	SBS1	0.024069806516595446	0.08296218002586613	0.06140471246229123	0.008065242417577244	0.11474418250700522
M18	SBS1	0.4434107888279286	0.658361564592181	0.015551163415961654	-0.024230620156574824	0.05533294698849813
M19	SBS1	0.3442162345205497	0.5676908544438152	-0.011839122709007471	-0.036379302613471026	0.012701057195456084
M20	SBS1	0.009513083966575148	0.03855302449612034	0.04010904692534939	0.009802018642537193	0.0704160752081616
M21	SBS1	0.002913904052942682	0.014105103867733525	0.061455638943263835	0.021013055861335783	0.10189822202519189
M22	SBS1	0.008096581330750693	0.033518105509021685	0.053254766719021296	0.013851249713675719	0.09265828372436688
M23	SBS1	2.561195113844793e-12	8.804108203841476e-11	-0.20484097692641035	-0.2619122131286358	-0.14776974072418494
M24	SBS1	2.99113481770693e-13	1.1180455386574447e-11	0.12779655768487833	0.09364600940283613	0.16194710596692052
M25	SBS1	0.12891205190277372	0.28999877942004365	-0.03905128578015468	-0.08946731703841912	0.011364745478109749
M26	SBS1	6.3453801118112185e-06	6.72994860343614e-05	-0.07310278747353974	-0.10478240206983379	-0.04142317287724569
M27	SBS1	0.007104259568948018	0.030091193539616003	0.0611681138974184	0.01664871878838125	0.10568750900645554
M28	SBS1	0.30646392771598935	0.5288597587210035	-0.020096732588848087	-0.05862426798006493	0.018430802802368758
M29	SBS1	2.2079540601818762e-09	4.497684196666785e-08	0.1229609302685549	0.08281275528287306	0.16310910525423672
M30	SBS1	0.40375981025542784	0.6268311042561546	0.012488405167192445	-0.01683789496370516	0.041814705298090046
M31	SBS1	0.001393709174767576	0.007546807767728787	0.062112363968740855	0.024047664967954956	0.10017706296952675
M32	SBS1	0.20506236653397905	0.4040379279200713	-0.022733042782356612	-0.0579009444412445	0.012434858876531278
M33	SBS1	9.656705214299751e-06	9.809581813998428e-05	0.07704548799529264	0.042976497861967354	0.11111447812861791
M34	SBS1	0.0013154856629128855	0.007163535788139476	0.08361383471308743	0.03263809427222827	0.1345895751539466
M35	SBS1	0.00018383119361245506	0.0012986240282714715	0.07922685451707283	0.03775673884769298	0.12069697018645267
M36	SBS1	0.35746284044716836	0.5833241716812235	-0.016626324227263435	-0.052050509764184724	0.018797861309657854
M37	SBS1	0.18256934697957847	0.3736494178504944	0.022327601826119974	-0.010511831874250609	0.055167035526490556
M38	SBS1	0.0011230864051685048	0.006257427872501799	-0.08370231038686245	-0.1340231933476443	-0.033381427426080613
M39	SBS1	0.06059511553414311	0.16917418042527266	0.046460992698636266	-0.0020698180280628517	0.09499180342533539
M40	SBS1	0.32219916886578764	0.546220519653581	-0.016592890768032824	-0.04945487209981	0.01626909056374435
M41	SBS1	0.01754579633262523	0.06336896424071962	-0.03810586633235296	-0.06954557036846754	-0.006666162296238391
M42	SBS1	0.010511097825046894	0.04193546800666378	0.05477757946421362	0.012827878862274884	0.09672728006615236
M43	SBS1	0.42786197739283094	0.6437704698419259	-0.014729184647724769	-0.05115302770054704	0.021694658405097503
M44	SBS1	0.08378516850712248	0.21519206054197568	-0.042343163117161034	-0.09034340009343875	0.005657073859116679
M45	SBS1	0.001574479195332905	0.008384156157720172	0.07196665509601538	0.02736841045425134	0.11656489973777942
M46	SBS1	0.11469707326811804	0.2663351821967759	0.03241837848476674	-0.007867635078653692	0.07270439204818717
M47	SBS1	1.088187202181484e-19	7.904756091318327e-18	-0.19308996432086242	-0.23441166406235794	-0.1517682645793669
M48	SBS1	0.048407827373535085	0.14303156975296247	-0.0321152715441039	-0.06400570445704586	-0.00022483863116194713
M49	SBS1	0.07325895598305818	0.19179558279184708	-0.037923340188855	-0.07942231312569997	0.003575632747989964
M50	SBS1	0.032703257887534684	0.10616150326054681	0.05277148699023775	0.004346295697443693	0.1011966782830318
M1	SBS2	0.36276385374553266	0.5883070079697981	-0.04717275736280209	-0.14879491662617367	0.054449401900569475
M2	SBS2	0.000220953328940905	0.0015136482498620716	-0.1207508394056778	-0.18475396393247823	-0.056747714878877364
M3	SBS2	0.02707131127825017	0.09134491535605885	-0.07140131166997375	-0.13470315225144913	-0.008099471088498358
M4	SBS2	0.006175551702502328	0.026804818550883833	0.0669469218436394	0.019048458618971427	0.11484538506830738
M5	SBS2	0.38200550802024	0.6068685370807496	-0.03614748672018203	-0.1172171711809756	0.04492219774061154
M6	SBS2	0.09711115225156385	0.23733805325276927	-0.04422442658191172	-0.09647725126046727	0.008028398096643845
M7	SBS2	0.658052633145904	0.8143692181329896	0.017983531762476836	-0.061684117274025625	0.0976511807989793
M8	SBS2	0.4904354408068313	0.697001272464489	0.018466655413997547	-0.034036944650541606	0.0709702554785367
M9	SBS2	0.05318761482370371	0.15327269241860725	0.06532586107892219	-0.0008984847812992247	0.1315502069391436
M10	SBS2	1.2998746223541337e-17	7.469428800094649e-16	0.31336830823915096	0.24202486507383159	0.38471175140447034
M11	SBS2	5.916922549685172e-19	3.760543979134194e-17	0.2759582182991311	0.21564402713775946	0.3362724094605027
M12	SBS2	8.70996578314096e-08	1.3306892168687577e-06	0.1480566457923344	0.09398168239970037	0.20213160918496845
M13	SBS2	0.6456629513235007	0.8068167356687692	-0.014111645412248769	-0.07428910750415699	0.04606581667965945
M14	SBS2	0.007231599098727444	0.03052813216019809	-0.0976187824053972	-0.16882483612093496	-0.026412728689859458
M15	SBS2	0.04901613835319135	0.14416511280350397	-0.050875963298535914	-0.1015323817856019	-0.00021954481146992805
M16	SBS2	0.7505404439696775	0.872756256065082	-0.00795915533617408	-0.057046108235709714	0.041127797563361546
M17	SBS2	0.5280988762451371	0.7249431092121456	-0.025896811326945914	-0.10637727696062291	0.05458365430673109
M18	SBS2	4.8010327929512787e-08	7.899135150795907e-07	0.16764515735015742	0.10762100519843977	0.22766930950187508
M19	SBS2	0.4053864104305973	0.6270667403580997	-0.01571323423574383	-0.05274031950280407	0.021313851031316406
M20	SBS2	0.46731371510073616	0.679183768643954	-0.016952277325690737	-0.06268058595209908	0.0287760313007176
M21	SBS2	7.410322699571075e-08	1.1641601902469616e-06	0.1679914629958525	0.10697027333772996	0.22901265265397502
M22	SBS2	0.001277154974635258	0.006984441267536568	-0.09777761288825904	-0.1572310231590458	-0.038324202617472276
M23	SBS2	0.4599573262451411	0.672554388926621	0.0324526164933794	-0.05365846897474195	0.11856370196150076
M24	SBS2	0.510148326472934	0.7121359887312531	0.017308332208444563	-0.03421921437347914	0.06883587879036826
M25	SBS2	0.0707250347782069	0.1873994383317939	0.07013753671158587	-0.005931941812774552	0.1462070152359463
M26	SBS2	0.660903832484119	0.8153977666093312	0.010693832301724382	-0.03710548275835922	0.05849314736180798
M27	SBS2	0.01277735084121294	0.04924204278145127	-0.08535714843654249	-0.15252957525483307	-0.018184721618251923
M28	SBS2	0.01458259905115085	0.054402137933072456	-0.07246284565572744	-0.13059454410349608	-0.014331147207958812
M29	SBS2	0.09613727063014552	0.2358763004118851	-0.05141966767482818	-0.11199664405800895	0.009157308708352588
M30	SBS2	0.06806965937213151	0.18285936731278207	-0.04118899792724711	-0.08543754947582965	0.003059553621335441
M31	SBS2	2.1746483889311284e-18	1.3289517932356894e-16	0.25839801722408295	0.20096466257655957	0.3158313718716063
M32	SBS2	0.0011903850311945836	0.006547117671570209	0.08781324925245526	0.034750684167087514	0.140875814337823
M33	SBS2	0.00045859184835648646	0.002880226127524426	0.091981369622922	0.040576880840025094	0.1433858584058189
M34	SBS2	0.030263807112414692	0.10044453222654877	0.08503166881924586	0.00811768142374543	0.16194565621474627
M35	SBS2	0.2856766294791449	0.504289327599591	-0.03407459970318624	-0.09664616661519924	0.02849696720882676
M36	SBS2	0.3697301650643493	0.5958715973296461	0.02445294305057643	-0.028996312150408175	0.07790219825156103
M37	SBS2	0.9217547031725098	0.961722386778906	0.0024821206716685515	-0.047067170184362496	0.0520314115276996
M38	SBS2	0.2495594168892151	0.45918671054213367	0.04459189613250687	-0.03133401929909628	0.12051781156411003
M39	SBS2	5.1948224630137414e-12	1.6666722068835753e-10	0.2590349299746979	0.1858099383954713	0.3322599215539245
M40	SBS2	0.48031451143399273	0.6889757336143338	0.017848752222335913	-0.03173455929181225	0.06743206373648407
M41	SBS2	0.02491262509011961	0.08548449785825357	-0.05428884202167614	-0.10172617160313584	-0.006851512440216437
M42	SBS2	0.6027557361423307	0.7784668178959991	-0.016800591642600567	-0.08009577314341393	0.0464945898582128
M43	SBS2	1.1029988498786913e-10	2.8625956856599786e-09	0.1816704757806456	0.12671290221267173	0.23662804934861947
M44	SBS2	0.3772884249517239	0.6033285391432804	-0.03261402806403928	-0.10503847133539695	0.0398104152073184
M45	SBS2	0.0003899224846751343	0.0025187945738242737	0.12188944445426836	0.0545980466918807	0.18918084221665601
M46	SBS2	0.7545042771375083	0.873356359405101	-0.00969405390409484	-0.07047900597412414	0.05109089816593446
M47	SBS2	7.699264873379254e-05	0.0006074215115268468	0.12592836899801155	0.06358073725021318	0.1882760007458099
M48	SBS2	6.755742780434625e-08	1.0703543088342925e-06	0.13287913187305386	0.08476172673307805	0.18099653701302967
M49	SBS2	0.0013706672267098298	0.00743249129976457	0.10232670452780869	0.0397115967572052	0.16494181229841218
M50	SBS2	6.754347613490625e-14	2.5746770605880104e-12	0.2809257289024629	0.2078600996343639	0.35399135817056193
M1	SBS3	1.5149652777743232e-08	2.751234112939219e-07	-0.3619944163127608	-0.4869626805324684	-0.2370261520930532
M2	SBS3	1.6776985918643418e-05	0.0001602764163443602	-0.1731142418364995	-0.2518210852526377	-0.09440739842036133
M3	SBS3	0.0009181813114594857	0.005284003062958177	-0.13174485830006386	-0.20958930873018716	-0.05390040786994055
M4	SBS3	0.0004773048451629006	0.002973501058053669	-0.1050761640220807	-0.16397855156597296	-0.046173776478188426
M5	SBS3	2.6096019909205722e-08	4.505366665939104e-07	-0.28395075505772005	-0.3836449341751718	-0.18425657594026829
M6	SBS3	0.5270652509385829	0.7241974361575818	-0.02072832906995685	-0.08498542464821845	0.043528766508304756
M7	SBS3	3.814931784379887e-11	1.0960811470046692e-09	-0.33191012964748523	-0.42988017758510133	-0.23394008170986913
M8	SBS3	2.53329598282709e-10	6.134081467851759e-09	-0.20918664623296118	-0.273752128927995	-0.14462116353792737
M9	SBS3	2.352821013277119e-06	2.7449578488233056e-05	-0.19653811224880732	-0.27797646793055286	-0.11509975656706177
M10	SBS3	0.15307548773696308	0.32887311818488163	0.06394232583471837	-0.023791159858306668	0.1516758115277434
M11	SBS3	0.0001309730507229224	0.0009734483499676665	-0.14490564396954306	-0.2190760791569893	-0.07073520878209681
M12	SBS3	1.7040434279054114e-34	2.4298397027540124e-32	0.4223346886092343	0.35583684638755836	0.4888325308309102
M13	SBS3	0.0034737331880718312	0.016429819132772173	-0.11039690565070631	-0.18439920039906846	-0.036394610902344166
M14	SBS3	0.6653917362104445	0.8189764016656685	-0.019314046215025936	-0.10687857937657788	0.068250486946526
M15	SBS3	1.8088314536052577e-12	6.330910087618402e-11	0.22515454303676546	0.16286060305553274	0.2874484830179982
M16	SBS3	0.0018356876659233964	0.009589413180196847	-0.09601763933761596	-0.15638155350904556	-0.03565372516618637
M17	SBS3	5.385545506413376e-09	1.0471894040248232e-07	-0.29561069957117103	-0.39458029603259503	-0.19664110310974703
M18	SBS3	2.0127252913961637e-09	4.143846188168572e-08	-0.22664137335163229	-0.3004551375939304	-0.15282760910933418
M19	SBS3	0.056247524641748675	0.1595821443409966	-0.04435116178690859	-0.08988464196958608	0.0011823183957689054
M20	SBS3	0.7189097871133168	0.853334713186667	0.010322216540237468	-0.045911457258554576	0.0665558903390295
M21	SBS3	0.39637723115709256	0.6205987555733251	0.032459877471016634	-0.04257997808286685	0.10749973302490012
M22	SBS3	4.456724812053217e-06	4.930571990346231e-05	-0.1715005705813342	-0.24461247390378535	-0.09838866725888304
M23	SBS3	1.1822518483150917e-05	0.00011761420196416286	-0.23708875235538865	-0.3429825156746329	-0.13119498903614443
M24	SBS3	6.265878251556735e-10	1.4107386706721303e-08	-0.20067086257302652	-0.2640360587322081	-0.13730566641384495
M25	SBS3	0.7507499022297536	0.872756256065082	0.015154629271689542	-0.07839062463942331	0.10869988318280241
M26	SBS3	9.087545135465707e-05	0.00070505332088895	-0.11752342498058527	-0.17630388661659985	-0.058742963344570694
M27	SBS3	0.004685687494760755	0.021264570465157673	-0.11923774796726064	-0.20184199140939707	-0.03663350452512419
M28	SBS3	0.03944853763362444	0.12175464053317997	-0.07511943374714372	-0.14660598258472146	-0.003632884909565967
M29	SBS3	0.11646480772901363	0.26914136239898107	-0.059654852687057905	-0.13414844389943142	0.014838738525315628
M30	SBS3	2.067627681696706e-15	9.476626874443236e-14	-0.2217967713118193	-0.2762107369404331	-0.16738280568320552
M31	SBS3	0.009377346970152656	0.03804297769766884	-0.09364876902645101	-0.16427654047553553	-0.023020997577366517
M32	SBS3	0.29851841303562165	0.5214591153299198	0.03460133439488136	-0.030651526810103635	0.09985419559986636
M33	SBS3	0.5418175149364324	0.7314032379645078	-0.019668735837472646	-0.08288260358900623	0.043545131914060946
M34	SBS3	0.005408777609592708	0.02374434868521314	-0.13429273320696378	-0.22887650872113563	-0.039708957692791924
M35	SBS3	0.012768876952758107	0.04924204278145127	-0.09778638438858435	-0.174732792171911	-0.0208399766052577
M36	SBS3	0.0038353758367943237	0.017920141955895807	-0.09701243359906575	-0.1627408209382113	-0.03128404625992019
M37	SBS3	8.189712983339725e-11	2.2049227262837722e-09	-0.2028379000691654	-0.2637703671263527	-0.1419054330119781
M38	SBS3	0.13070239820225255	0.29239060608871137	0.07198477157364042	-0.021383937864909233	0.16535348101219005
M39	SBS3	0.11031500510975062	0.25961641196326213	0.07335095954189474	-0.016696330945633248	0.16339825002942274
M40	SBS3	3.2667206429910892e-06	3.732010230123351e-05	-0.1450469159097225	-0.2060212193402296	-0.0840726124792154
M41	SBS3	0.006517998378511792	0.02806967981797584	0.08100362787237733	0.022668312228775002	0.13933894351597967
M42	SBS3	0.1217088992326918	0.2777588986638195	-0.06145186046431594	-0.1392881219939311	0.01638440106529921
M43	SBS3	1.8583952052888136e-17	1.0369306580234683e-15	-0.29539106750986033	-0.3629742858187439	-0.22780784920097674
M44	SBS3	6.44528390515915e-06	6.817127207379871e-05	-0.2053668678323164	-0.29442969653332474	-0.11630403913130806
M45	SBS3	0.023737617001610912	0.08218509483471403	0.0954885066580969	0.012737960554373998	0.17823905276181978
M46	SBS3	5.306890989582936e-08	8.57847571520489e-07	-0.20808617211232258	-0.2828355181794813	-0.13333682604516384
M47	SBS3	1.176969589289172e-06	1.4430996556571059e-05	-0.19050892412810305	-0.26717995113845155	-0.11383789711775456
M48	SBS3	0.0004993950870985619	0.0030941498213881455	-0.10518987521944924	-0.16436150316641196	-0.04601824727248652
M49	SBS3	0.06804770564657114	0.18285936731278207	-0.07168152680712869	-0.14868147828171452	0.0053184246674571195
M50	SBS3	0.852778921170757	0.926671986030882	-0.008503777874985765	-0.09835509504775633	0.0813475392977848
M1	SBS4	7.00505106465217e-05	0.0005605307817619558	0.1791948992290282	0.09097948873023134	0.2674103097278251
M2	SBS4	0.02087383043142685	0.07352630115369933	0.06549995893805038	0.009940601173327457	0.12105931670277331
M3	SBS4	0.7614545398596337	0.8745129666502698	0.008507586234140503	-0.046443006163250165	0.06345817863153116
M4	SBS4	0.7873819758622667	0.8883078738954403	-0.005719393331677841	-0.047298736127128524	0.03585994946377284
M5	SBS4	0.8321872842325335	0.9156676319792094	-0.007605200542028121	-0.07797957110802083	0.06276917002396458
M6	SBS4	0.06578417812793586	0.17962346510110144	-0.04257828676566418	-0.08793753136500501	0.002780957833676663
M7	SBS4	0.8600973441831796	0.9312077545290331	-0.006216389027169162	-0.07537369107794605	0.06294091302360773
M8	SBS4	0.5333483671707885	0.7282761408627002	0.0144794758135221	-0.03109746002341786	0.06005641165046206
M9	SBS4	0.45390478830641035	0.6663752127327246	0.021958637708123445	-0.03552890140166015	0.07944617681790704
M10	SBS4	0.06623268686986887	0.1804641503531459	-0.05803799563120901	-0.11996928277218867	0.0038932915097706494
M11	SBS4	4.160355249638873e-05	0.0003607515250249923	0.1096372553461083	0.057280159504305414	0.16199435118791117
M12	SBS4	0.2633617003182939	0.4758059813352565	-0.026779922495834232	-0.07372091575918048	0.020161070767512015
M13	SBS4	0.05635075664004036	0.15975729975269176	-0.05086065373208409	-0.10309905881709473	0.0013777513529265456
M14	SBS4	0.4853207535593167	0.6920314448901368	0.02199771898795301	-0.039814304138184396	0.08380974211409042
M15	SBS4	0.25521507078940225	0.46678290856969057	0.025519779499348992	-0.01845366865041933	0.0694932276491173
M16	SBS4	0.22706410261766913	0.43078914086604214	-0.026254982329703844	-0.06886602042962363	0.01635605577021594
M17	SBS4	0.8508820298021406	0.9256557826330153	-0.006698215609187186	-0.07656110146471434	0.06316467024633998
M18	SBS4	0.01855222976968112	0.0667294500605217	-0.06260324013258535	-0.1147085610614878	-0.010497919203682891
M19	SBS4	0.5425682201627622	0.7314032379645078	-0.009982339481252055	-0.04212453710905813	0.022159858146554013
M20	SBS4	0.32949762940907334	0.5522707327927437	-0.019743140916337033	-0.05943863199953298	0.019952350166858916
M21	SBS4	0.6350611771799726	0.7990525330034799	-0.012822069360626673	-0.06579289121519097	0.04014875249393763
M22	SBS4	0.9912815562217956	0.9962911797732252	-0.0002876135148256499	-0.05189748906370338	0.05132226203405209
M23	SBS4	0.3488788232028627	0.5740100296286416	-0.035715525482322465	-0.11046619805345043	0.03903514708880549
M24	SBS4	0.984274502077115	0.9933045433805747	0.00044963168415278025	-0.044280018882902755	0.04517928225120832
M25	SBS4	0.016726577930174423	0.06098231537042758	0.08062871363038515	0.014594884757841403	0.1466625425029289
M26	SBS4	0.3329323636559637	0.5553231715048542	0.020491193832609486	-0.02100208115929901	0.06198446882451798
M27	SBS4	0.8256473092642431	0.9123829336014168	0.0065510064410175175	-0.051759535756954814	0.06486154863898985
M28	SBS4	0.5486911771700604	0.7364700656309381	0.015434958296223367	-0.03502757545364299	0.06589749204608972
M29	SBS4	0.7943980297869504	0.8916019736333327	0.006989025008825457	-0.04559618747980869	0.0595742374974596
M30	SBS4	0.7351420845082621	0.8631585926675234	0.006627092249761752	-0.03178386228151356	0.04503804678103707
M31	SBS4	0.42124294118295136	0.6402626622796537	0.02045125967645565	-0.02940506096541853	0.07030758031832983
M32	SBS4	0.46722275495206234	0.679183768643954	-0.017079529661392246	-0.06314168770896313	0.028982628386178638
M33	SBS4	0.18414909172497157	0.3755158914942482	-0.03022990743287031	-0.07485273489820357	0.01439292003246296
M34	SBS4	0.7520973246955109	0.872756256065082	0.010755990487517063	-0.056010933383966996	0.07752291435900112
M35	SBS4	0.1601545178696865	0.34028415772532733	-0.038916502471248296	-0.09323316431653242	0.015400159374035834
M36	SBS4	0.30034034795647224	0.5227497432831668	-0.02451056268238564	-0.07090839581826637	0.02188727045349509
M37	SBS4	0.934930686877518	0.96916616706474	0.0017909404156652188	-0.04122144058935577	0.0448033214206862
M38	SBS4	0.21064423891624673	0.4092670862044301	0.042084596298825355	-0.023824609388658574	0.10799380198630928
M39	SBS4	0.1387377058116824	0.30574709065539624	-0.048006437524391404	-0.11157104526108895	0.015558170212306141
M40	SBS4	0.6960204129891291	0.8379232614159309	0.008576479308178297	-0.034465434097482414	0.051618392713839
M41	SBS4	0.08860749033169947	0.22369759854232324	0.03577208392121614	-0.00540696140048183	0.07695112924291411
M42	SBS4	0.528172836711706	0.7249431092121456	0.017676840054779513	-0.03726797177724625	0.07262165188680528
M43	SBS4	0.18799639600420287	0.3805449861765019	0.032038018731527104	-0.015669144228393203	0.07974518169144741
M44	SBS4	0.353453444134882	0.5800493435291116	0.029754847218506034	-0.03311482647905395	0.09262452091606602
M45	SBS4	0.11116656444324136	0.2609702884795605	0.047469363914679145	-0.01094445369829155	0.10588318152764983
M46	SBS4	0.6679887026808471	0.8202191087062579	-0.011542396807501317	-0.06430814728826338	0.04122335367326074
M47	SBS4	2.160000162120385e-55	5.197500390102177e-53	0.44466156474377516	0.3905392948753935	0.4987838346121568
M48	SBS4	1.9342894189665297e-78	6.205845219184282e-76	0.4153260158616514	0.37355661559178494	0.4570954161315179
M49	SBS4	0.1072431300828827	0.2543968273685141	0.044662681896176795	-0.009691776574782998	0.09901714036713659
M50	SBS4	0.75149590416669	0.872756256065082	0.010243452849850652	-0.05318281683345323	0.07366972253315453
M1	SBS5	4.358324256048545e-06	4.849580458319913e-05	0.19070783126141722	0.10949057954941714	0.2719250829734173
M2	SBS5	0.508195938280815	0.710699005587046	0.017261508351000918	-0.033890306496543315	0.06841332319854515
M3	SBS5	2.0479091790684637e-05	0.00019372113856053034	0.1101232306943259	0.05953188764862004	0.16071457374003179
M4	SBS5	2.313628181406345e-06	2.7074372335606163e-05	0.09245169795997764	0.054170858696822914	0.13073253722313236
M5	SBS5	0.37984080086415306	0.6048714808710688	-0.02902099690774769	-0.09381254450712943	0.035770550691634054
M6	SBS5	0.3291961545394171	0.55204388919954	0.020783346476929563	-0.020977533682904743	0.06254422663676387
M7	SBS5	0.0624696553223404	0.17327678169381164	-0.06051690711374875	-0.12418793666087499	0.003154122433377489
M8	SBS5	0.0871420621438041	0.22143406102002683	-0.036620434220482535	-0.07858173609733446	0.0053408676563693955
M9	SBS5	0.020090593412250828	0.07122355859775846	0.0627858519021437	0.009858818997315569	0.11571288480697182
M10	SBS5	0.34553594127976806	0.5694834648660562	0.027432630190851293	-0.029585626688945224	0.08445088707064781
M11	SBS5	0.002164142954544234	0.011006539464987189	0.07546957838429887	0.027265988922443876	0.12367316784615386
M12	SBS5	0.4292531611157192	0.6448008857961447	0.017423698291454404	-0.02579344986807819	0.060640846450986996
M13	SBS5	0.6874316521679591	0.8322594619837435	0.009868854835247192	-0.0382254596482817	0.05796316931877609
M14	SBS5	0.7821901251727158	0.8844146789764922	0.008024004619530036	-0.0488844495006482	0.06493245873970827
M15	SBS5	0.00480285721837255	0.02165222516479428	0.05827552276865209	0.017790503350496957	0.09876054218680722
M16	SBS5	0.013974757069867958	0.052644632797447785	-0.04920949710303211	-0.0884401869281167	-0.009978807277947518
M17	SBS5	0.05547050059492547	0.15784288787173914	0.06284951081935665	-0.0014711283271614667	0.12717014996587478
M18	SBS5	0.04719349312725951	0.14063076512379963	0.048574303061304634	0.0006025151221108055	0.09654609100049846
M19	SBS5	0.0001902087508273242	0.0013387636027151703	0.05640479603285584	0.02681244997275356	0.08599714209295813
M20	SBS5	0.004354977925320802	0.0200079534755192	0.05319052130508617	0.01664408715139202	0.08973695545878033
M21	SBS5	0.0040829472100316734	0.018935973404984537	0.07148889205536382	0.02272026367594549	0.12025752043478216
M22	SBS5	3.535867638537222e-05	0.0003108011508759887	0.10041287693827917	0.05289723052709608	0.14792852334946227
M23	SBS5	2.715206850461146e-05	0.0002500848414898424	0.1475622979938263	0.07874162192914486	0.21638297405850776
M24	SBS5	5.155453162437975e-05	0.00042870232198522797	0.08518042516314815	0.04399919312496699	0.1263616572013293
M25	SBS5	0.7605716417890354	0.8743507975180012	-0.009448419299990338	-0.07024376186796114	0.05134692326798047
M26	SBS5	0.08548669655884504	0.218396670040845	-0.03351540183323298	-0.07171700108123548	0.0046861974147695135
M27	SBS5	0.00033823513226738155	0.002222193275135527	0.09826814372097821	0.04458339684536841	0.151952890596588
M28	SBS5	0.5488136670896523	0.7364700656309381	-0.01420614333852898	-0.060665466969337126	0.032253180292279165
M29	SBS5	0.18100070447116018	0.3710610821160632	0.033034970021386806	-0.015378639515426	0.08144857955819962
M30	SBS5	0.0406435835751601	0.12468350339790149	0.036938279507029215	0.0015744791797913382	0.07230207983426709
M31	SBS5	0.018746880500271138	0.0672651350662105	0.055058109871825855	0.009156908255125273	0.10095931148852644
M32	SBS5	0.7691124780227654	0.8790597148582692	-0.006348666636568516	-0.04875669787957358	0.03605936460643655
M33	SBS5	0.38373764312326153	0.6089818326564538	0.018251526916639532	-0.022831356333136314	0.05933441016641538
M34	SBS5	0.042675529120671366	0.12957475324494067	-0.06357056734435565	-0.12504084823343253	-0.002100286455278752
M35	SBS5	0.03488482386777538	0.11192214324244602	0.053831572359501575	0.0038238699376645507	0.1038392747813386
M36	SBS5	0.2917865949604011	0.512724048652462	-0.022969454618964425	-0.06568653173033373	0.019747622492404877
M37	SBS5	0.05128276820943176	0.14934845507285346	0.03938062982976552	-0.00021956423003408748	0.07898082388956512
M38	SBS5	0.5293971600011717	0.7255888451422253	-0.019464245709418973	-0.08014485149236635	0.0412163600735284
M39	SBS5	0.5927606148156908	0.7721103185586536	-0.015963403510120946	-0.0744854091022881	0.042558602082046204
M40	SBS5	0.0020723395647551796	0.01059562725671639	0.06230452597646725	0.022677142331504974	0.10193190962142952
M41	SBS5	0.6999212310168721	0.8412465077568329	-0.007452431735149923	-0.04536472926051048	0.030459865790210636
M42	SBS5	3.469322647973199e-08	5.858286050305621e-07	0.14278061515102303	0.09219459409644801	0.19336663620559805
M43	SBS5	0.010216702618645875	0.04088805102056821	0.05757507459316233	0.013652537242003049	0.10149761194432161
M44	SBS5	0.8957542688862303	0.9491871903220523	-0.003867891020750941	-0.06175009192957832	0.054014309888076435
M45	SBS5	0.3887638842337202	0.6145051805024642	0.023640739966211022	-0.030139089450285407	0.07742056938270744
M46	SBS5	5.446889427597613e-09	1.0537951907663725e-07	0.14505497775724138	0.09647515236916943	0.19363480314531334
M47	SBS5	1.2051374752928166e-13	4.548803215566024e-12	0.18960770860175746	0.13977897697458788	0.23943644022892704
M48	SBS5	0.00017285956932962905	0.0012278770146108336	0.07377236811652463	0.0353165487036195	0.11222818752942976
M49	SBS5	0.22022768443919355	0.42182914681139067	0.031292673620760096	-0.018749827007467475	0.08133517424898767
M50	SBS5	2.9913722063572834e-07	4.087924676769867e-06	0.15303891504780365	0.09464427310378246	0.21143355699182484
M1	SBS6	0.37999367504779	0.6048714808710688	0.021856182645677028	-0.026955041641547384	0.07066740693290144
M2	SBS6	0.31914524412443457	0.5429558947764354	-0.01562075884419721	-0.04636278291656744	0.015121265228173014
M3	SBS6	0.12603898730787294	0.28560924139806404	0.023729792298525478	-0.00667539059479072	0.054134975191841676
M4	SBS6	0.7715703912297893	0.8793180825228881	0.0034064718264778574	-0.019600150434060305	0.026413094087016017
M5	SBS6	0.0021719771678791722	0.011031810153476007	-0.06094372164380347	-0.09988316732960871	-0.022004275957998226
M6	SBS6	1.9862771685062036e-05	0.00018835386942731242	-0.0547194736082144	-0.0798175857081144	-0.029621361508314407
M7	SBS6	0.284554258523443	0.502999951935379	0.020887150010258183	-0.01737886907204076	0.05915316909255713
M8	SBS6	0.04552485116275733	0.13629110991401508	0.025731218007487986	0.0005126533045367518	0.05094978271043922
M9	SBS6	0.4244690436570323	0.6429315433548645	0.012957689860204413	-0.01885123274574439	0.04476661246615321
M10	SBS6	0.4726202165011786	0.6839624770709402	-0.012552716927871741	-0.04682044781459798	0.021715013958854494
M11	SBS6	0.42097228184986046	0.6401039830655462	0.01189059971916629	-0.017079553383468768	0.04086075282180135
M12	SBS6	0.11996042214665929	0.27474576160894604	0.02060274878429988	-0.005370574215467074	0.046576071784066836
M13	SBS6	0.04141218025880327	0.12653721745745444	-0.030076701912394317	-0.05898118121588421	-0.0011722226089044309
M14	SBS6	0.020868897461616374	0.07352630115369933	0.040322624506738326	0.0061208846134784695	0.07452436439999818
M15	SBS6	0.9952055152061552	0.996805804585788	-7.456571425259496e-05	-0.024405890912249026	0.024256759483743832
M16	SBS6	0.49423693299300075	0.7000780691769879	0.008220181086673665	-0.015357297338538859	0.03179765951188619
M17	SBS6	0.7245556662245126	0.8575282247046951	0.006947106500164232	-0.03170932519997962	0.04560353820030808
M18	SBS6	0.702854132616072	0.8432497384144211	0.0056091126595912075	-0.023221728709708473	0.034439954028890885
M19	SBS6	0.01979436364331548	0.07030285980328838	0.021148321314390692	0.003363446669200073	0.03893319595958131
M20	SBS6	0.07499935088394583	0.19539527265030293	0.019951272129003227	-0.002012980006736935	0.04191552426474339
M21	SBS6	0.10991990510812083	0.2593085996729566	0.02390175000166296	-0.005407989097233033	0.05321148910055895
M22	SBS6	0.004661010925041341	0.02118641329564246	0.04124576707604491	0.012689064833114602	0.06980246931897521
M23	SBS6	0.873036543534059	0.9380939694686373	-0.00337088886549498	-0.04473182369376927	0.037990045962779315
M24	SBS6	0.37911642642443855	0.6048714808710688	0.01110260616499448	-0.013647139868863175	0.03585235219885213
M25	SBS6	0.20947334808540102	0.4084200464761022	0.023390233008301876	-0.01314751037935586	0.05992797639595961
M26	SBS6	0.06023904597259412	0.16854674926924954	0.022010305220259117	-0.0009486941267897522	0.04496930456730799
M27	SBS6	2.897200461225988e-25	3.3800672047636524e-23	0.17292627742280497	0.14066197192967678	0.20519058291593317
M28	SBS6	0.8243399134393867	0.9123829336014168	0.0031608443947545306	-0.024761012331173782	0.031082701120682843
M29	SBS6	1.849510589598053e-16	9.247552947990265e-15	0.12306077157487214	0.09396439729671716	0.15215714585302711
M30	SBS6	4.0655192332390746e-05	0.0003533239062747277	0.04456357499080075	0.023310080775773217	0.06581706920582828
M31	SBS6	0.06716121735327457	0.18183592602679824	-0.025764158582149484	-0.05335058634149757	0.0018222691771986044
M32	SBS6	0.00892335126949432	0.03635439406090279	0.03401590704994706	0.008528859890038123	0.05950295420985599
M33	SBS6	0.5849457782465235	0.766414361301129	0.006877761670177983	-0.01781287715839955	0.03156840049875552
M34	SBS6	0.8905164056078783	0.9484061304537569	-0.0025934935277963575	-0.03953687198777069	0.03434988493217798
M35	SBS6	0.00023175822162744796	0.0015681355944915196	0.05651475966575765	0.026460342315405377	0.08656917701610992
M36	SBS6	0.732949528081885	0.8616353230886281	-0.0044674771212686645	-0.030140259539115886	0.021205305296578554
M37	SBS6	0.04510180299056807	0.13544613222596494	0.024331137219090068	0.0005315883138308844	0.04813068612434925
M38	SBS6	0.24158586385211436	0.4486761099038304	-0.021783334772568344	-0.05825212183838903	0.01468545229325234
M39	SBS6	0.8868502464779473	0.9461820643667193	-0.002552334407746256	-0.03772381190155331	0.032619143086060794
M40	SBS6	0.6870755734027674	0.8322594619837435	-0.004892850195669931	-0.028708739926451718	0.018923039535111853
M41	SBS6	0.042075022278268676	0.1282571938015316	0.02363235971601588	0.00084722947895155	0.04641748995308021
M42	SBS6	0.026457032721091518	0.08967127519141205	0.0344308909468164	0.004028906547628816	0.06483287534600399
M43	SBS6	0.6423253929658688	0.8052416868552852	0.006252835004547874	-0.020144423911745382	0.03265009392084113
M44	SBS6	0.05114939530194315	0.1490728023561553	0.03461394483409541	-0.00017301275488579293	0.06940090242307662
M45	SBS6	0.0020421597602629507	0.01045520621943133	0.0508899145611526	0.018568464863668963	0.08321136425863623
M46	SBS6	0.21791247765895597	0.41945485121392484	0.01834906086476348	-0.01084720843599915	0.04754533016552611
M47	SBS6	0.4848432785859189	0.6918630921259407	0.01066917841461468	-0.019277678246164484	0.040616035075393846
M48	SBS6	0.08963723304450368	0.22526328147606994	0.020012526848948373	-0.0030992577404699365	0.04312431143836668
M49	SBS6	5.565696749017235e-07	7.263705926683511e-06	-0.07699090238868041	-0.1070662333136873	-0.04691557146367352
M50	SBS6	0.0026901845370344802	0.013227599575456895	0.053767630967684804	0.018672698486970993	0.08886256344839862
M1	SBS7a	0.7152007130533986	0.8510885986569519	-0.003654096342182613	-0.023290151400943662	0.01598195871657844
M2	SBS7a	0.5229983171110079	0.7218470852252549	0.004028774437429893	-0.00833830067936483	0.016395849554224615
M3	SBS7a	0.0	0.0	0.5831796712711275	0.5709481025267819	0.5954112400154731
M4	SBS7a	0.23791897160491665	0.44379265536769824	-0.005571599065975542	-0.01482683304178643	0.0036836349098353467
M5	SBS7a	0.4467618805718202	0.6607037014685215	0.0060786243030178135	-0.009586155890668784	0.02174340449670441
M6	SBS7a	0.38915266642306146	0.6145051805024642	0.004434668662891182	-0.0056619416610908645	0.014531278986873229
M7	SBS7a	0.1529631522864636	0.32883931543246264	-0.011222502222028256	-0.02661637255722263	0.004171368113166117
M8	SBS7a	0.7438316436407557	0.8701767936848708	-0.00169078748672732	-0.011835854164345721	0.008454279190891083
M9	SBS7a	0.5055659682388689	0.7087683148315678	-0.004344999659507807	-0.01714127274569138	0.008451273426675763
M10	SBS7a	0.000991378404150351	0.0056461639881343955	-0.023178867347540835	-0.03696428371962474	-0.009393450975456928
M11	SBS7a	0.329218901195362	0.55204388919954	-0.005799769525009173	-0.017454046378150297	0.005854507328131949
M12	SBS7a	0.65900426655642	0.8150229445044063	-0.002351595949093727	-0.012800291058261411	0.008097099160073958
M13	SBS7a	0.718028030037718	0.8529490637597082	-0.0021413957692746443	-0.013769252995480286	0.009486461456930996
M14	SBS7a	0.9491064958330011	0.9762383139078424	0.00044788752011683773	-0.013310981622308104	0.01420675666254178
M15	SBS7a	0.14611835328089423	0.31774023573233423	-0.0072568631696954084	-0.017045006126919435	0.002531279787528617
M16	SBS7a	0.3159545855192486	0.5382412186942952	-0.004851382723305635	-0.014336263942017431	0.004633498495406161
M17	SBS7a	0.40232695942741914	0.6255339457267559	-0.006642464576679855	-0.022193392305364854	0.008908463152005146
M18	SBS7a	0.20782993658429494	0.4067845733856307	-0.0074516677053844925	-0.019049901447416417	0.0041465660366474325
M19	SBS7a	2.8590410486151854e-05	0.00026083668334522423	-0.015297599087230267	-0.022452198932772977	-0.008142999241687557
M20	SBS7a	0.834476706793924	0.9171382589656316	-0.0009416563990450382	-0.0097775598323213	0.007894247034231222
M21	SBS7a	0.03606749024443104	0.11428173374521514	0.012611023721732374	0.0008201362955696425	0.024401911147895104
M22	SBS7a	0.9140161729612742	0.9578013788516346	0.0006326040781486474	-0.010855347427415004	0.012120555583712299
M23	SBS7a	0.9950039626054485	0.996805804585788	-5.313519327443568e-05	-0.01669204571907318	0.016585775332524304
M24	SBS7a	0.4892713720664128	0.6958606510733983	-0.003511310036907831	-0.013467777691794773	0.0064451576179791106
M25	SBS7a	0.044551564441785034	0.1339635658165532	0.015065652337328612	0.0003670425122373512	0.029764262162419872
M26	SBS7a	0.7797618827380812	0.8829656613357685	0.0013171732482271537	-0.007918902712905969	0.010553249209360276
M27	SBS7a	0.8458134726289773	0.9243207123535517	-0.0012872540142143795	-0.01426672110087732	0.011692213072448561
M28	SBS7a	0.41906215593697027	0.6387131038627615	-0.004629315237251695	-0.015861877501760772	0.006603247027257383
M29	SBS7a	0.5236755056252715	0.7220983387383547	0.0038068985186024374	-0.007898155302096518	0.015511952339301395
M30	SBS7a	0.5919016396959752	0.771697024324248	-0.0023376473500478284	-0.010887623071647808	0.006212328371552152
M31	SBS7a	0.7232909973898947	0.8565580867274976	-0.00200394843709973	-0.013101572441971741	0.009093675567772281
M32	SBS7a	0.5846711074908499	0.766414361301129	0.002858160149150961	-0.00739491316800819	0.013111233466310112
M33	SBS7a	0.9206519577240321	0.9609487107237514	-0.0005046033906660808	-0.010437293065094668	0.009428086283762507
M34	SBS7a	7.136603520183394e-11	1.9486470604756078e-09	-0.049632341120862	-0.06449413211442598	-0.03477055012729802
M35	SBS7a	0.10401559096474912	0.24904230423773888	-0.010027101940214719	-0.022117562740333663	0.002063358859904227
M36	SBS7a	0.35430918297284886	0.5804639806150929	-0.004879234648117124	-0.015207026594126236	0.0054485572978919886
M37	SBS7a	0.9360298709923996	0.9697833701078414	-0.0003919004204158503	-0.009966117406398353	0.009182316565566652
M38	SBS7a	0.577602573147183	0.7613043158564378	0.004166860735949185	-0.010504008950433928	0.018837730422332298
M39	SBS7a	0.5487386140662138	0.7364700656309381	-0.00432723039036011	-0.018476211053136314	0.009821750272416092
M40	SBS7a	0.09265791681924156	0.2300019211825145	-0.008218874900678956	-0.017799665566268004	0.0013619157649100919
M41	SBS7a	0.004791486011439886	0.02163450409028752	0.013197607313897361	0.0040314764005791506	0.022363738227215574
M42	SBS7a	0.06898067392347507	0.1843126032808737	0.011347162947302532	-0.0008831190887555324	0.023577444983360597
M43	SBS7a	0.6459719889336631	0.8069409985057115	-0.002487885344757053	-0.013107123789394314	0.008131353099880207
M44	SBS7a	0.9185343428765874	0.959869964355846	-0.0007299810562855016	-0.014724274879454486	0.013264312766883482
M45	SBS7a	0.635845287991872	0.799217877495497	-0.003140070312583723	-0.01614252569260332	0.009862385067435874
M46	SBS7a	0.31862232900709886	0.5423059092295891	-0.005974491503021014	-0.017719731657758177	0.005770748651716149
M47	SBS7a	0.47936730451835086	0.6881297995509511	0.004346050838808249	-0.007701139839459468	0.016393241517075968
M48	SBS7a	0.12911079082412347	0.2901789519397988	-0.00719795360252626	-0.016495492874099595	0.0020995856690470757
M49	SBS7a	0.41142007087051413	0.6331345089760269	-0.005068730680441105	-0.01716760471152056	0.007030143350638351
M50	SBS7a	0.15107149933457584	0.32584048876084987	-0.010340153900680403	-0.024458341603158622	0.0037780338017978175
M1	SBS7b	0.6959406766627687	0.8379232614159309	-0.0037664576825225966	-0.02266358248744625	0.01513066712240106
M2	SBS7b	0.4651378437293806	0.6780691777198468	0.004433750451972016	-0.007467935566659533	0.016335436470603565
M3	SBS7b	0.0	0.0	0.5133020822869534	0.5015308033599892	0.5250733612139176
M4	SBS7b	0.21037871155845056	0.40906971691920946	-0.005690610453241641	-0.014597557954472744	0.0032163370479894628
M5	SBS7b	0.4316612556631044	0.6476601068990461	0.006046181786061462	-0.009029112384582878	0.021121475956705802
M6	SBS7b	0.42789834605856836	0.6437704698419259	0.003928943940089136	-0.005787717824608924	0.013645605704787196
M7	SBS7b	0.27097565330053586	0.48500988619575225	-0.008318244415901729	-0.023132823417868258	0.0064963345860647986
M8	SBS7b	0.9639146100026041	0.9844328402090533	-0.00022527079314971134	-0.009988565435964967	0.009538023849665542
M9	SBS7b	0.8486265714313179	0.92495150682153	-0.00119876996703705	-0.013513502678056137	0.011115962743982038
M10	SBS7b	0.0073958427051017414	0.031085146740875223	-0.018136753719500343	-0.03140340696993914	-0.004870100469061545
M11	SBS7b	0.28212688787815615	0.49985665822867065	-0.006152943870825579	-0.017368655150198843	0.0050627674085476845
M12	SBS7b	0.886263547058569	0.9460846833627518	-0.0007335198773547125	-0.010789017019508042	0.009321977264798616
M13	SBS7b	0.6062875195620254	0.780715072884889	-0.002941374314438276	-0.014131660171749657	0.008248911542873105
M14	SBS7b	0.9106820920100555	0.9561897868917679	0.000757534337689692	-0.012483570689819947	0.013998639365199333
M15	SBS7b	0.2189366849126066	0.4206675810767499	-0.005906931624651149	-0.015326734050218782	0.0035128708009164837
M16	SBS7b	0.37545135606223967	0.6017878478994596	-0.0041263360493330615	-0.013254288869464453	0.00500161677079833
M17	SBS7b	0.4896892148522466	0.6961977389886077	-0.005272830274365598	-0.02023855639613021	0.009692895847399012
M18	SBS7b	0.23505871342850676	0.4399494636362426	-0.0067604690644014545	-0.01792224620772155	0.00440130807891864
M19	SBS7b	0.00017937236237634756	0.001271792992907805	-0.013175942325630088	-0.020061305287076107	-0.006290579364184068
M20	SBS7b	0.9189819970430255	0.959869964355846	-0.000441114872200693	-0.00894451178381081	0.008062282039409424
M21	SBS7b	0.1278930216453085	0.2886214146157314	0.008812804934518158	-0.002534376084593365	0.02015998595362968
M22	SBS7b	0.9804839425654206	0.9921537327382047	-0.00013792670768569956	-0.011193571678322911	0.010917718262951511
M23	SBS7b	0.8284510715908597	0.9139073425859054	0.0017695934267610899	-0.014243173286463623	0.017782360139985805
M24	SBS7b	0.7156225744443557	0.851142079583185	-0.0017803255787169738	-0.011362118424965768	0.007801467267531822
M25	SBS7b	0.07300678222201464	0.19159925804686867	0.012938048648786725	-0.0012074333990290537	0.027083530696602503
M26	SBS7b	0.6332294461918959	0.7982945950074564	0.0021632003421431564	-0.006725310085383636	0.011051710769669949
M27	SBS7b	0.7781372041961777	0.8823223181648225	-0.0017948616287300125	-0.014285894512070492	0.010696171254610467
M28	SBS7b	0.5714281110039434	0.756013136551609	-0.0031201981854937968	-0.013930064543899535	0.007689668172911942
M29	SBS7b	0.37658987807525823	0.6028569773761929	0.005080074702652392	-0.006184502741043824	0.016344652146348608
M30	SBS7b	0.6631364210338118	0.81685383163547	-0.0018279285468460896	-0.01005615757791382	0.0064003004842216405
M31	SBS7b	0.6605599424996469	0.8153977666093312	0.002391953925068314	-0.00828805207565916	0.013071959925795788
M32	SBS7b	0.4746441779652997	0.6849250694027	0.0035979930680029772	-0.006269243784235412	0.013465229920241366
M33	SBS7b	0.9775470715711608	0.9915553851138063	-0.0001372042538054139	-0.00969611391588173	0.009421705408270902
M34	SBS7b	5.05600442053215e-08	8.248142804681685e-07	-0.03987865599167013	-0.05418117848866036	-0.02557613349467989
M35	SBS7b	0.12955363819937132	0.2908346979985887	-0.008997525281196607	-0.020633006339136797	0.0026379557767435835
M36	SBS7b	0.5025726207934487	0.7072019700492608	-0.003398631018614131	-0.01333777474065937	0.006540512703431108
M37	SBS7b	0.9060733407334759	0.9525893942719503	0.0005544596524829932	-0.008659467113973474	0.00976838641893946
M38	SBS7b	0.4268282618758539	0.6437704698419259	0.005722183377969609	-0.00839660242858462	0.01984096918452384
M39	SBS7b	0.5258131134675551	0.7235098237491377	-0.004405801562444554	-0.01802233770714426	0.009210734582255152
M40	SBS7b	0.1936682664585246	0.3877393790251273	-0.006113219557558551	-0.01533347262752052	0.0031070335124034187
M41	SBS7b	0.006456652139937365	0.027867837151074947	0.012263088096976967	0.003441890594275925	0.02108428559967801
M42	SBS7b	0.09505632940680424	0.23437746646315705	0.010023424563133175	-0.0017466160760474109	0.02179346520231376
M43	SBS7b	0.934570386653035	0.9690535924088837	-0.00042788396933360947	-0.010647506679752679	0.009791738741085458
M44	SBS7b	0.7776701605357107	0.8823223181648225	-0.0019393803757509756	-0.015407050747514656	0.011528289996012703
M45	SBS7b	0.8462209309197795	0.9245035709537885	-0.0012376860313001031	-0.013750842128662592	0.011275470066062386
M46	SBS7b	0.39312118021745024	0.6175098098070924	-0.004923229217709167	-0.016226480731502447	0.006380022296084112
M47	SBS7b	0.27884326496689643	0.49517830725209927	0.006403966188143068	-0.005189873058827456	0.01799780543511359
M48	SBS7b	0.2589145020842252	0.4700633188732953	-0.0051524985918159835	-0.014100159385586746	0.0037951622019547788
M49	SBS7b	0.41647690038710117	0.6365367473165302	-0.004825431649440852	-0.016469009337533973	0.006818146038652271
M50	SBS7b	0.32298433595652976	0.5463487229493145	-0.006849263886489647	-0.02043616584997919	0.006737638076999898
M1	SBS7c	0.30982788459008703	0.532029569597107	-0.009398547528495546	-0.02754230226319169	0.008745207206200596
M2	SBS7c	0.48316934677816814	0.6903415745855297	0.004086796077265297	-0.007340406435317434	0.015513998589848027
M3	SBS7c	0.0	0.0	0.39999641713114004	0.3886944227817728	0.4112984114805073
M4	SBS7c	0.1896585174849563	0.38309826459448154	-0.00572149173546231	-0.01427334671686379	0.002830363245939168
M5	SBS7c	0.6289332170571362	0.7941596870022875	-0.003567222283375386	-0.0180415109812147	0.010907066414463928
M6	SBS7c	0.3970007689953974	0.621322341720439	0.004030229934696547	-0.005299058500375183	0.013359518369768278
M7	SBS7c	0.08991033999704338	0.22565502541630836	-0.012306071649842446	-0.026530039088498845	0.0019178957888139527
M8	SBS7c	0.3261410119554069	0.5487949720403481	-0.004694801220627997	-0.014068863424824168	0.004679260983568174
M9	SBS7c	0.11847256799693202	0.27214760548221256	-0.009416829484752108	-0.02124061179230473	0.0024069528228005104
M10	SBS7c	0.1709299592180987	0.3566274451166529	-0.008896615702148045	-0.021634368413793608	0.0038411370094975188
M11	SBS7c	0.049943355176326545	0.1462219904401956	-0.010771241499039269	-0.021539816969054305	-2.6660290242327966e-06
M12	SBS7c	0.7707752118851002	0.8793180825228881	-0.001434628374578497	-0.011089243865879691	0.008219987116722697
M13	SBS7c	0.528892052162752	0.7251547011490724	-0.00345058620802487	-0.014194749889120744	0.007293577473071003
M14	SBS7c	0.4559692601389522	0.6682457752321911	0.004833914293957169	-0.0078793087235937	0.01754713731150804
M15	SBS7c	0.2859681329073218	0.5045725534799216	-0.004922255281083698	-0.013966519243094687	0.00412200868092729
M16	SBS7c	0.44292729217285964	0.6578974054265084	-0.0034296042439943587	-0.012193653744010931	0.005334445256022214
M17	SBS7c	0.40519462120482763	0.6270667403580997	-0.006100320624442422	-0.020469409413504343	0.008268768164619498
M18	SBS7c	0.4358096800561617	0.6505883164855458	-0.004259523277582026	-0.014976314799166906	0.006457268244002853
M19	SBS7c	0.0016556598079100744	0.008719959316626247	-0.010618086067153495	-0.017228950847984495	-0.004007221286322494
M20	SBS7c	0.5837738215350037	0.7662356541614208	-0.0022813562306334308	-0.010445748939508804	0.005883036478241942
M21	SBS7c	0.3346775157998947	0.5565911169890256	-0.005360937480085556	-0.01625574139688652	0.005533866436715407
M22	SBS7c	0.6485268762872685	0.8085584435576372	-0.002467617454205059	-0.013082507965424754	0.008147273057014636
M23	SBS7c	0.40511120548760815	0.6270667403580997	-0.006528274154795691	-0.021902661256951967	0.008846112947360586
M24	SBS7c	0.13030055738037508	0.2918308004156161	-0.00710021455234863	-0.01630001087669251	0.0020995817719952512
M25	SBS7c	0.9364921767781332	0.9700013130470306	0.0005519057556112421	-0.013029639560359045	0.014133451071581529
M26	SBS7c	0.6209970565410932	0.7892494153671928	-0.0021520512496475703	-0.010686204186596797	0.006382101687301656
M27	SBS7c	0.3509264745629588	0.5768119592287883	0.005705921230396016	-0.006287132705475984	0.017698975166268015
M28	SBS7c	0.17735282556717522	0.3663135077433608	-0.0071417296790099285	-0.017520640013065324	0.0032371806550454676
M29	SBS7c	0.9169744204521568	0.959869964355846	0.0005750076899016928	-0.010240485801211983	0.011390501181015367
M30	SBS7c	0.29897582547276136	0.5216624584796139	-0.004185235397643703	-0.01208543032050845	0.003714959525221044
M31	SBS7c	0.32600022429793374	0.5487949720403481	-0.005137108301418449	-0.015391335409649964	0.005117118806813066
M32	SBS7c	0.2062040843978545	0.40558149443807473	-0.006108631473329098	-0.015582492031710048	0.003365229085051852
M33	SBS7c	0.7935697118236699	0.8915212694838427	0.0012248394518967341	-0.007952985970235284	0.010402664874028751
M34	SBS7c	1.3353052641687495e-06	1.611575318824353e-05	-0.033944702209667825	-0.047677027256558105	-0.020212377162777545
M35	SBS7c	0.24671754601073723	0.4555695693723445	-0.006600727479287233	-0.017772337801745624	0.004570882843171159
M36	SBS7c	0.16936438010344781	0.354184064855119	-0.006689670457849583	-0.016232571180963704	0.0028532302652645378
M37	SBS7c	0.23836611087161638	0.44398138696454914	-0.005320528781594388	-0.014167124711917101	0.0035260671487283256
M38	SBS7c	0.39543216166245565	0.6196230453400302	0.0058756054102524526	-0.007680307961240144	0.01943151878174505
M39	SBS7c	0.8456959469663798	0.9243207123535517	0.001297599253466346	-0.011776087600799765	0.014371286107732455
M40	SBS7c	0.11199654956670455	0.2616207371043469	-0.007177359584046361	-0.01603002960766983	0.0016753104395771067
M41	SBS7c	0.00023591901322962948	0.0015906973746656278	0.015906524125393607	0.007437000554610988	0.024376047696176226
M42	SBS7c	0.3324534477777704	0.5552910082188356	0.005586364168302343	-0.005714441259995273	0.01688716959659996
M43	SBS7c	0.962820329738363	0.9840345817607373	-0.00023326955038936031	-0.010045467429860545	0.009578928329081825
M44	SBS7c	0.6772278577880511	0.8256261090829629	0.0027450750133794577	-0.010185680887081529	0.015675830913840446
M45	SBS7c	0.6016408227377575	0.778195125473329	-0.0031987916898528635	-0.015213086855451724	0.008815503475745997
M46	SBS7c	0.392481957805061	0.6167573622650959	-0.004733345129849022	-0.01558597087519064	0.006119280615492596
M47	SBS7c	0.8979516036520002	0.9499167113173185	0.0007280878268605042	-0.010403540815170746	0.011859716468891755
M48	SBS7c	0.16650288963424334	0.3501016521528328	-0.0060630218848417875	-0.014653967045405815	0.0025279232757222407
M49	SBS7c	0.413941337257537	0.6357631410600184	-0.004658312710885746	-0.01583769687583017	0.006521071454058678
M50	SBS7c	0.00024915174372178216	0.0016711397444753682	-0.0244068976965288	-0.037452131792971105	-0.011361663600086494
M1	SBS7d	0.7122538214309821	0.8505512445748391	-0.0029777805947911636	-0.01880811458596943	0.012852553396387103
M2	SBS7d	0.7877604095553049	0.8883464146731666	0.001368933926723771	-0.008601242313207946	0.01133911016665549
M3	SBS7d	0.0	0.0	0.41921293808772775	0.40935200533521665	0.42907387084023885
M4	SBS7d	0.3016857080915574	0.5241380758810903	-0.003930699047252715	-0.011392149148362354	0.0035307510538569236
M5	SBS7d	0.5441952954232236	0.7323097387635406	0.003906284658855999	-0.008722458824617375	0.01653502814232937
M6	SBS7d	0.5303200988275703	0.7258202561273179	0.0026051031049039485	-0.005534653741830985	0.010744859951638881
M7	SBS7d	0.2608781758486659	0.4728723997256892	-0.007117081277448528	-0.019527420731772407	0.005293258176875352
M8	SBS7d	0.8031215179585169	0.8988423965524099	-0.001039922911954481	-0.0092187446451833	0.007138898821274338
M9	SBS7d	0.8855504172805753	0.945826473925403	-0.0007572877443551111	-0.011073477844170029	0.009558902355459807
M10	SBS7d	0.002557046804210398	0.01268637911882736	-0.017114437222363256	-0.028228061864609216	-0.006000812580117296
M11	SBS7d	0.4140954961755736	0.6357631410600184	-0.003913708729308777	-0.013309236214783377	0.005481818756165824
M12	SBS7d	0.6216744002819983	0.7892494153671928	-0.0021200534302282976	-0.010543656483648934	0.006303549623192338
M13	SBS7d	0.5005503828535599	0.7051295184728158	-0.003220650657059902	-0.012594878980505292	0.006153577666385489
M14	SBS7d	0.8092522671976476	0.9017717015082325	-0.0013655604447187827	-0.012457783053267835	0.00972666216383027
M15	SBS7d	0.1620129641500097	0.343096761263772	-0.00562871081291427	-0.013519785252386344	0.0022623636265578046
M16	SBS7d	0.3226162811351977	0.5463487229493145	-0.003857639143214997	-0.011504227885685931	0.0037889495992559368
M17	SBS7d	0.33189938522696205	0.5548469965800278	-0.006204542595329179	-0.01874149969190861	0.006332414501250251
M18	SBS7d	0.35978086621910954	0.5861854993413338	-0.004367460693960882	-0.013717806947049015	0.004982885559127251
M19	SBS7d	0.00010500201133517311	0.0007973525515590069	-0.011428702168119802	-0.01719664816283427	-0.0056607561734053355
M20	SBS7d	0.9686952264708966	0.9855910734442261	0.00014257315615893908	-0.006980818077160788	0.007265964389478666
M21	SBS7d	0.012346026387921203	0.0479155257998958	0.012138179449848081	0.0026325182847119245	0.021643840614984238
M22	SBS7d	0.9646317001115539	0.9845790152252074	0.00020944204397381353	-0.009051996094354886	0.009470880182302513
M23	SBS7d	0.8291398383986005	0.9139227952702947	0.001476362947086043	-0.01193771182936475	0.014890437723536838
M24	SBS7d	0.6253695324010977	0.79121679255479	-0.0019987925369440284	-0.010025568173779531	0.006027983099891474
M25	SBS7d	0.023426840982287943	0.08132852820722145	0.013704477110632938	0.0018546477003516665	0.02555430652091421
M26	SBS7d	0.6846946209384186	0.8313069349141948	0.001542041226613152	-0.005903963930486635	0.00898804638371294
M27	SBS7d	0.5412046969976193	0.7313576986454315	-0.003260732069891423	-0.013724610806965208	0.007203146667182362
M28	SBS7d	0.5424698391525584	0.7314032379645078	-0.002813048974439079	-0.011868595604949683	0.006242497656071526
M29	SBS7d	0.43993694196341715	0.6547186805408411	0.003716999022707018	-0.005719464198234524	0.01315346224364856
M30	SBS7d	0.6740163624407718	0.8226513979574231	-0.0014787369369055024	-0.008371616941792441	0.005414143067981437
M31	SBS7d	0.8423031376372326	0.9228420830686812	-0.0009077724897402217	-0.00985453363804217	0.008038988658561726
M32	SBS7d	0.6294338380129638	0.7945312381475117	0.002034176911992636	-0.006231718379141693	0.010300072203126965
M33	SBS7d	0.806676683872519	0.900953244122501	-0.0009993924153996964	-0.00900699855147932	0.007008213720679926
M34	SBS7d	5.888885569486524e-09	1.1279706190310008e-07	-0.035694835604816	-0.0476762195656556	-0.0237134516439764
M35	SBS7d	0.10365800905560882	0.24849522718810332	-0.00809209049375618	-0.017839263844023186	0.0016550828565108262
M36	SBS7d	0.3794559219432424	0.6048714808710688	-0.0037323993737180183	-0.01205853185844944	0.004593733111013405
M37	SBS7d	0.9617042493769625	0.9840345817607373	-0.00018901031453993477	-0.007907620398824252	0.0075295997697443825
M38	SBS7d	0.5181446924479127	0.7169894293937015	0.0038980984263205444	-0.00792936724239464	0.01572556409503573
M39	SBS7d	0.3760139656892659	0.6022019349414576	-0.005150392291294	-0.016557117769308752	0.00625633318672075
M40	SBS7d	0.1342024540251139	0.2977462422925261	-0.0059012981532199455	-0.01362520785310481	0.001822611546664919
M41	SBS7d	0.031222066779454546	0.10245500422909368	0.008122769633165779	0.0007331532702828294	0.015512385996048728
M42	SBS7d	0.0971544862146401	0.23733805325276927	0.008343887156318138	-0.0015160082685892144	0.018203782581225493
M43	SBS7d	0.3921942469057813	0.616556901015622	-0.003736169297290764	-0.012297262185221126	0.004824923590639598
M44	SBS7d	0.6951715681442618	0.8379232614159309	-0.0022546499771749283	-0.013536668922859525	0.009027368968509667
M45	SBS7d	0.947650070693331	0.975404689394389	-0.00035100905577813146	-0.010833420658065121	0.010131402546508858
M46	SBS7d	0.32113204178175436	0.5448913005111301	-0.0047916378084757036	-0.014260498732917369	0.004677223115965961
M47	SBS7d	0.4575556465245644	0.6698057943420429	0.0036798848239057175	-0.0060324047129530385	0.013392174360764474
M48	SBS7d	0.19349065753849004	0.38766967671163277	-0.004971691810477197	-0.012467247894662917	0.0025238642737085235
M49	SBS7d	0.4276989550809176	0.6437704698419259	-0.003945726633503737	-0.013699682621915281	0.005808229354907806
M50	SBS7d	0.7367882669846261	0.8645641048128041	-0.0019510568487956792	-0.013332957439905428	0.009430843742314069
M1	SBS8	0.4770325236500461	0.6874610764172842	-0.01675581471491717	-0.06295687837068503	0.029445248940850693
M2	SBS8	0.7471308519796338	0.8710718128988519	-0.004784836750717472	-0.033882943422187915	0.024313269920752972
M3	SBS8	0.8949059972864903	0.9491871903220523	-0.0019388719640162089	-0.030718149903312602	0.026840405975280184
M4	SBS8	0.7770478697333524	0.8820124587530201	-0.003144868006663991	-0.02492122037407501	0.01863148436074703
M5	SBS8	0.37293098449133655	0.5989921945313499	0.01674961487853703	-0.02010755957510755	0.05360678933218161
M6	SBS8	0.38492415411355463	0.6103625856046524	-0.010527557031014895	-0.034283557657915256	0.013228443595885469
M7	SBS8	0.6820115161934374	0.829357023798084	-0.007568492872251843	-0.043788251939775376	0.02865126619527169
M8	SBS8	0.9771926620435447	0.9915553851138063	-0.00034802888437728474	-0.024218040959716768	0.0235219831909622
M9	SBS8	0.01082641410632193	0.04301516440592305	0.03915632563536771	0.009048372401269444	0.06926427886946597
M10	SBS8	0.23790356245008876	0.44379265536769824	-0.019526497051333316	-0.05196177478008189	0.012908780677415257
M11	SBS8	0.6263442752579196	0.7919251679616035	0.00680901158546822	-0.020611974205345114	0.03422999737628155
M12	SBS8	0.509337640913925	0.7112622116498408	0.008273846121059983	-0.016310563854047586	0.03285825609616755
M13	SBS8	0.4056775706188068	0.6272524686274724	-0.011603103389399218	-0.03896192726112264	0.015755720482324202
M14	SBS8	0.6698085825031976	0.8210269003207218	0.007040219173711173	-0.02533259640346532	0.039413034750887664
M15	SBS8	0.2671185565022396	0.4807884256819179	0.013035871352279387	-0.009994345994595196	0.03606608869915397
M16	SBS8	0.7189553047963853	0.853334713186667	-0.004095742897920092	-0.02641242512567659	0.018220939329836407
M17	SBS8	0.3699047058747673	0.5958715973296461	-0.016733435432161357	-0.053322729959458	0.01985585909513529
M18	SBS8	0.7554415333871088	0.8734302267736651	-0.004334935879749518	-0.031624059576263616	0.02295418781676458
M19	SBS8	0.6508059643881773	0.8100201210490109	-0.0038861305800934913	-0.020719966190468987	0.012947705030282003
M20	SBS8	0.004838467122218536	0.021761797220258602	0.029900230642206576	0.00911050807545941	0.05068995320895374
M21	SBS8	0.5740600974959131	0.7584527712282997	0.007952944146270168	-0.019789468415925444	0.035695356708465784
M22	SBS8	0.3631842614633096	0.5884930162599925	-0.012536105393743491	-0.039565749443662396	0.01449353865617541
M23	SBS8	0.4497216933989945	0.6626209412882238	-0.015092843969130434	-0.05424201940506229	0.024056331466801428
M24	SBS8	0.8328765826928964	0.915902554518038	0.0025210688633485875	-0.020905194433096325	0.0259473321597935
M25	SBS8	0.6318913742697414	0.7971106785512793	0.00844986129490268	-0.026134040927216266	0.04303376351702163
M26	SBS8	0.23717818114357053	0.442839959943136	-0.013102786451125609	-0.03483406252123573	0.00862848961898451
M27	SBS8	0.4228898119128086	0.6417523751928708	-0.012482831009073301	-0.04302181571319822	0.01805615369505162
M28	SBS8	0.754156526078796	0.873356359405101	-0.004221056378843874	-0.030649803021027298	0.02220769026333955
M29	SBS8	0.8438821520915256	0.9237834192642518	-0.002766013271228873	-0.030306470610852097	0.02477444406839435
M30	SBS8	0.9776478550368853	0.9915553851138063	-0.0002874534549142109	-0.020404425595541037	0.019829518685712616
M31	SBS8	0.32186713723870897	0.5458980080920836	0.013193320427640294	-0.01291793417734755	0.03930457503262814
M32	SBS8	0.015008541527589053	0.055774985406580935	-0.029943114079940665	-0.05406725162059052	-0.00581897653929081
M33	SBS8	0.5527227354157085	0.7390736966584343	-0.0070763038543410865	-0.030446620679589288	0.016294012970907115
M34	SBS8	0.9052878348667974	0.9525239905476613	-0.00212191483332759	-0.037089760955047034	0.032845931288391854
M35	SBS8	0.18815763536430083	0.38066573628615774	0.019096950612070944	-0.00935031883091392	0.047544220055055805
M36	SBS8	0.525113291111231	0.7233224224609085	0.007875850648603269	-0.01642409003159974	0.032175791328806276
M37	SBS8	0.8741716732452387	0.9390516021189088	-0.0018193727303271892	-0.02434625030832382	0.02070750484766944
M38	SBS8	0.7576359958661554	0.8739995286947676	0.005432555189177518	-0.02908607812274335	0.03995118850109839
M39	SBS8	0.3087475199722328	0.5306597999522752	0.017283292607478042	-0.016007404241199338	0.05057398945615542
M40	SBS8	0.9984040975173427	0.9986634906317926	2.2995061866068738e-05	-0.0225193495225657	0.02256533964629784
M41	SBS8	4.730320110072268e-06	5.193077221564917e-05	0.0504516685328323	0.028884963991821683	0.07201837307384291
M42	SBS8	0.8263423158544849	0.9128889285623434	-0.0032198249912746605	-0.031996075474632464	0.025556425492083142
M43	SBS8	0.2757504671810825	0.4908213285117625	-0.013890227079516333	-0.03887590316813387	0.011095449009101206
M44	SBS8	0.19770105783473557	0.3923591014351671	-0.02163495699572794	-0.054561695987187256	0.011291781995731373
M45	SBS8	0.8819288437312827	0.9434359678703635	0.0023173477235144393	-0.02827572542156922	0.0329104208685981
M46	SBS8	0.01327502917500954	0.05065298545469448	-0.03492406080880328	-0.06255907132478677	-0.007289050292819784
M47	SBS8	0.5231047708515484	0.7218470852252549	0.009231626145449775	-0.019113834372674214	0.03757708666357376
M48	SBS8	0.4730490057068941	0.6839624770709402	-0.00800566515124769	-0.029881556334202256	0.013870226031706876
M49	SBS8	0.6000160659651068	0.7774588197909431	-0.007613225221773545	-0.036080289894400715	0.020853839450853624
M50	SBS8	0.9337208332554428	0.968706076769772	-0.001408910159075947	-0.034627155208518744	0.03180933489036685
M1	SBS9	0.20974262522301676	0.4084517486639426	0.04229018080689401	-0.023810122744027384	0.1083904843578154
M2	SBS9	0.3770660094076178	0.6033285391432804	0.018755903233581304	-0.022875036219934176	0.060386842687096785
M3	SBS9	8.674190491390833e-09	1.6133156227949134e-07	0.1212858581661697	0.08011107002844386	0.16246064630389553
M4	SBS9	1.7156029671283764e-10	4.317040146041993e-09	-0.10190631448126107	-0.13306195004070326	-0.07075067892181887
M5	SBS9	8.2534412642332e-43	1.7653193815165456e-40	0.3765821995042483	0.32385028758189105	0.4293141114266056
M6	SBS9	0.11380217464881437	0.26450007518503027	0.02741800585208058	-0.006569931401782945	0.061405943105944105
M7	SBS9	0.30111256003690356	0.5236148853396922	-0.02733119562496907	-0.07915115125938123	0.024488760009443094
M8	SBS9	0.8638491808310284	0.9332750953250024	0.002986612038716547	-0.031164442484616268	0.037137666562049365
M9	SBS9	0.23604044496052806	0.4411435500475889	-0.026035477262118085	-0.06911121384902641	0.01704025932479024
M10	SBS9	0.0016409991985237775	0.008654584814132251	-0.07459619828685407	-0.12100166028233911	-0.028190736291369034
M11	SBS9	0.4245454354561855	0.6429315433548645	0.01597870332256674	-0.023252763250215976	0.05521016989534946
M12	SBS9	0.13425853372531232	0.2977462422925261	0.02686946690960812	-0.008303683520058149	0.06204261733927439
M13	SBS9	0.016447670351222975	0.060193470391833134	0.04791714510482273	0.008774614184079668	0.08705967602556579
M14	SBS9	0.19315507601854412	0.38751800034986705	-0.030743949268348506	-0.07706004606631081	0.015572147529613795
M15	SBS9	0.7313331474955527	0.8607994873022594	0.00576984974058301	-0.02717970243454438	0.038719401915710404
M16	SBS9	0.6853389361088618	0.8318268928181329	-0.006598040703491787	-0.038526731360811674	0.025330649953828104
M17	SBS9	1.5464024262370006e-05	0.00014958917942242342	-0.11562367053476771	-0.16797232408500767	-0.06327501698452775
M18	SBS9	0.6032474344430061	0.77861875326747	-0.010349177683557665	-0.049391987897149575	0.02869363253003425
M19	SBS9	0.0022672323406255873	0.01142518915105826	-0.03753571443179276	-0.06162004400616643	-0.013451384857419094
M20	SBS9	0.08656910567517276	0.2204305931543751	0.02600543425921632	-0.0037386206101755956	0.055749489128608234
M21	SBS9	7.237603848803302e-06	7.571949678775192e-05	0.09102052661641177	0.051329191688301516	0.13071186154452202
M22	SBS9	0.5893415251141605	0.7699236076313261	-0.010646327801306489	-0.049317898003347564	0.028025242400734583
M23	SBS9	0.29808025755523027	0.520930091505963	-0.029727700070658027	-0.08573879971468769	0.02628339957337163
M24	SBS9	0.5414741768742898	0.7314032379645078	-0.010437283961969801	-0.043953462864173495	0.023078894940233893
M25	SBS9	0.5127180406300067	0.7146866243394373	0.016519553630746496	-0.032959965972738994	0.06599907323423199
M26	SBS9	0.7662038280570767	0.8774196127363906	0.004714863700095717	-0.026376280769774583	0.035806008169966014
M27	SBS9	0.2114728471420833	0.4105751192622394	0.02784803565410914	-0.01584438177852696	0.07154045308674524
M28	SBS9	0.016941475537526198	0.0615846123192406	-0.04607851476013341	-0.08389037529509372	-0.008266654225173094
M29	SBS9	0.25988129406245986	0.4712873208386578	0.02264380527031946	-0.016758590389742967	0.06204620093038189
M30	SBS9	0.5510305686068431	0.7384154852545582	0.008751932800909367	-0.020029611600933722	0.037533477202752456
M31	SBS9	0.030459868100113363	0.10088790257904788	0.041251543659264624	0.003893922017806667	0.07860916530072258
M32	SBS9	0.2394595972507551	0.4455576891176854	-0.020709540049031524	-0.05522417430555383	0.013805094207490789
M33	SBS9	0.00015584241980829886	0.0011214828341344872	-0.06458603099172662	-0.09802216674262412	-0.03114989524082911
M34	SBS9	2.1417952435307373e-10	5.285840825380345e-09	-0.16275804324987084	-0.21278687506181992	-0.11272921143792175
M35	SBS9	0.42409481459923715	0.6429315433548645	-0.01659287098116713	-0.05729265138852575	0.024106909426191495
M36	SBS9	0.11987815690890796	0.27472077624958074	0.027583595544036568	-0.007182561945289441	0.06234975303336258
M37	SBS9	0.3705932368460464	0.5964815894052168	0.014718331379488622	-0.017511087775326152	0.0469477505343034
M38	SBS9	1.0397619893905699e-20	9.309496881752777e-19	0.23730431858421425	0.1879181798346562	0.2866904573337723
M39	SBS9	0.004647417002661712	0.021164518428732952	0.06881598839654443	0.021186670086584765	0.1164453067065041
M40	SBS9	0.6168427479684504	0.7866328518312468	-0.008229774449092172	-0.04048132239791058	0.024021773499726232
M41	SBS9	0.8596216123970607	0.931038008777973	0.0027830763868247916	-0.028072614022715478	0.033638766796365065
M42	SBS9	0.5462921913194486	0.7346227511630727	0.012668453526038279	-0.028502003201527404	0.05383891025360396
M43	SBS9	0.007897872812804982	0.03276595940657239	0.04846653280480215	0.012719287109595474	0.08421377850000883
M44	SBS9	0.689592512186189	0.8338351670593052	-0.00959607442928724	-0.05670467475272814	0.03751252589415366
M45	SBS9	1.0632864602499321e-07	1.5928610396740227e-06	-0.11902545209372072	-0.1627952543760349	-0.07525564981140653
M46	SBS9	9.206435652298933e-07	1.1583260542925128e-05	-0.0992253332586222	-0.13876300705222902	-0.05968765946501539
M47	SBS9	0.32274073967264405	0.5463487229493145	-0.0204539474380891	-0.06100806884314342	0.020100173966965222
M48	SBS9	0.8204521290047073	0.909741911074314	-0.003622802141142278	-0.0349208488357815	0.027675244553496937
M49	SBS9	0.6608002150825397	0.8153977666093312	-0.009114805527515518	-0.04984290715920711	0.03161329610417607
M50	SBS9	0.00013776120328047803	0.0010121767798279397	-0.09254650254595924	-0.14007216337396355	-0.04502084171795493
M1	SBS10a	0.004991436352412566	0.022293538232933157	0.05643230784379622	0.01705461257982313	0.09581000310776931
M2	SBS10a	4.949666319327905e-11	1.3709507431231967e-09	0.08352556078951037	0.058724911484011134	0.10832621009500962
M3	SBS10a	0.015460477866559151	0.057123646627881705	0.030310602916675367	0.0057816949881818805	0.05483951084516885
M4	SBS10a	0.1106763529059213	0.260136726915627	0.015103512565945216	-0.0034567217583950007	0.03366374689028543
M5	SBS10a	0.2574185110092756	0.4689052642913838	-0.01814654074080746	-0.04956033230933814	0.013267250827723218
M6	SBS10a	0.0011285553927138858	0.00626975218174381	-0.033664839760185805	-0.053912350950548873	-0.01341732856982274
M7	SBS10a	0.23895435210350058	0.44486182572460214	0.018542926253648208	-0.01232758888691416	0.049413441394210576
M8	SBS10a	2.5856539373561464e-07	3.568017082014754e-06	0.05360549285730007	0.03326080840472187	0.07395017730987827
M9	SBS10a	0.0004704177669408998	0.0029448917117438442	-0.04582834399454758	-0.07148969708173485	-0.020166990907360304
M10	SBS10a	0.15686169129725316	0.33458033877807464	0.019964263977384045	-0.007680694409749153	0.04760922236451724
M11	SBS10a	0.09161204696763921	0.22809637146990863	0.0201135764861913	-0.0032576435002901506	0.043484796472672754
M12	SBS10a	0.00012693863620219468	0.0009482359137724866	0.041019379077651366	0.020065805119760277	0.061972953035542455
M13	SBS10a	0.11556187735852283	0.26769748966926166	-0.018719685023316217	-0.04203792369479625	0.004598553648163823
M14	SBS10a	0.14388434717478443	0.314239427629675	0.020570350503196298	-0.0070213706773551675	0.04816207168374777
M15	SBS10a	0.06221232315224098	0.17281200875622493	0.018674904885000464	-0.0009540129101654297	0.038303822680166355
M16	SBS10a	0.09690975700241192	0.23719171294296623	0.016108026143657698	-0.002912737504016681	0.03512878979133208
M17	SBS10a	2.032085544300003e-06	2.3925166194357835e-05	0.07573722890915634	0.044551754467384005	0.10692270335092867
M18	SBS10a	0.002812450638757839	0.013723618452747376	0.03547266447673941	0.012213832062216743	0.058731496891262086
M19	SBS10a	0.5883319686973649	0.7688656074286676	0.0039606460912636945	-0.010387024640477766	0.018308316823005155
M20	SBS10a	3.7474438641078605e-07	5.0270588420959105e-06	0.046049693559455554	0.028330375104896305	0.0637690120140148
M21	SBS10a	0.0014740977532504847	0.007904284610047864	0.03838699662988569	0.014741820927850195	0.06203217233192119
M22	SBS10a	1.1737650649929972e-07	1.751548643497302e-06	0.06243374779451779	0.0393960728521901	0.08547142273684548
M23	SBS10a	0.006117159811012354	0.02661137318914979	0.0466902013087939	0.01332291107413526	0.08005749154345254
M24	SBS10a	1.44705742170843e-19	1.012940195195901e-17	0.0929751694202818	0.07300869713007423	0.11294164171048938
M25	SBS10a	0.01103150637757405	0.04362362682706704	0.038236061575030234	0.008759805944027532	0.06771231720603293
M26	SBS10a	2.881121700587766e-05	0.00026222975289037586	0.039585788514734224	0.021063973234422263	0.05810760379504619
M27	SBS10a	2.4197310242486934e-36	4.234529292435213e-34	0.1700645988863568	0.14403587274467985	0.19609332502803375
M28	SBS10a	0.06764326654178594	0.1824993526179929	-0.021000554976969548	-0.04352607818220698	0.0015249682282678818
M29	SBS10a	0.06500151762197817	0.1781180376118263	-0.02209811594339653	-0.045571162898122755	0.0013749310113296935
M30	SBS10a	0.00015042486946773416	0.0010927089574542955	-0.03319676391586851	-0.050342689483505176	-0.016050838348231844
M31	SBS10a	0.3667955780564266	0.592468175770093	0.0102441782315616	-0.012010742877096942	0.03249909934022014
M32	SBS10a	0.03627594633048688	0.11457128250399874	0.02196682990268186	0.0014055514078892759	0.042528108397474444
M33	SBS10a	1.5947728753518554e-07	2.2995788652077313e-06	0.053404503907733346	0.03348571543516021	0.07332329238030648
M34	SBS10a	0.0015358294843146054	0.00820103122692265	0.048203180675405924	0.018399685265042817	0.07800667608576903
M35	SBS10a	0.1887753179378982	0.3817147973008971	0.01625380638891444	-0.007992126898773929	0.04049973967660281
M36	SBS10a	0.8165286061610479	0.9067306413960297	-0.0024506747411112586	-0.023161792263579766	0.018260442781357248
M37	SBS10a	0.00015693607172395573	0.0011251468829371128	0.037069884097975125	0.017869968547882878	0.05626979964806737
M38	SBS10a	0.3353250405741428	0.5571866233105092	-0.014457435467212128	-0.04387806165913651	0.014963190724712257
M39	SBS10a	1.2851010789581442e-08	2.356018644756598e-07	0.08260286510762281	0.054228823215432105	0.11097690699981352
M40	SBS10a	7.193094196302697e-09	1.3642075199884425e-07	0.05690728998047393	0.03769419172379755	0.07612038823715031
M41	SBS10a	0.0891878417257306	0.22472067450527672	0.015938970740371983	-0.002442578342384649	0.034320519823128615
M42	SBS10a	1.4204472958520398e-21	1.4391373918500929e-19	0.12053845795242579	0.096012130359274	0.14506478554557758
M43	SBS10a	0.05826405652590398	0.16409408750894683	0.02057508811720533	-0.0007204895411910758	0.04187066577560174
M44	SBS10a	7.706290352623262e-36	1.2362174107333149e-33	0.1819782906635347	0.153914454218068	0.2100421271090014
M45	SBS10a	0.0007147144754503303	0.004259521254618841	0.04505570715529075	0.01898088081641388	0.07113053349416762
M46	SBS10a	1.175647979125372e-11	3.620995775706146e-10	0.08189453307666086	0.05834089736768654	0.10544816878563519
M47	SBS10a	0.003586968839192225	0.016882432800599104	0.035917118618077	0.011757958242116257	0.06007627899403774
M48	SBS10a	9.293556197935133e-06	9.465659090489488e-05	0.042244123222149085	0.02359905082623081	0.06088919561806736
M49	SBS10a	3.226105027623864e-12	1.0895179259957786e-10	0.08667693022243061	0.062414125233987844	0.11093973521087339
M50	SBS10a	2.0271481965388215e-20	1.696634903624883e-18	-0.1349878871457418	-0.16330017754032972	-0.1066755967511539
M1	SBS10b	0.005220435468325141	0.02304894100120618	0.05220692074687964	0.015588480362963592	0.08882536113079569
M2	SBS10b	7.441231866364247e-11	2.0175170905283343e-09	0.07694563859527062	0.053882808432462306	0.10000846875807894
M3	SBS10b	0.015759237820652115	0.058060349865560426	0.02810551598450993	0.005295385867933936	0.050915646101085926
M4	SBS10b	0.13341303497864268	0.29673032043198977	0.013213735640961314	-0.004045954890982492	0.03047342617290512
M5	SBS10b	0.32294042059754846	0.5463487229493145	-0.014727627408762059	-0.04394020691788952	0.014484952100365399
M6	SBS10b	0.001196591069242649	0.0065625008783250696	-0.031145395500549133	-0.049974132847331446	-0.01231665815376682
M7	SBS10b	0.23218749205754013	0.43627225203588554	0.017494631405613695	-0.011212739879513267	0.04620200269074066
M8	SBS10b	2.9942721009067595e-07	4.087924676769867e-06	0.04958083312018632	0.030661731589175303	0.06849993465119733
M9	SBS10b	0.0008119334091897306	0.004733087494410776	-0.04080447871647757	-0.06466770184049583	-0.0169412555924593
M10	SBS10b	0.14493212913861425	0.3157830770705517	0.019115874988007136	-0.006591959201599457	0.04482370917761373
M11	SBS10b	0.11197848307813174	0.2616207371043469	0.017621515302401383	-0.004112047823558184	0.039355078428360946
M12	SBS10b	0.00013198346873060255	0.0009790681206412713	0.03804927022871752	0.018563945004287565	0.05753459545314747
M13	SBS10b	0.15044796324929494	0.324677499164678	-0.01590584635498944	-0.03759014064711211	0.005778447937133235
M14	SBS10b	0.13433382412003061	0.2977462422925261	0.01959711366005216	-0.006061213734848681	0.04525544105495301
M15	SBS10b	0.0668318545738227	0.18183592602679824	0.017068315186086584	-0.0011851745436866068	0.035321804915859775
M16	SBS10b	0.09489871839993816	0.23420517041010377	0.015070334393240662	-0.002617615473296196	0.03275828425977752
M17	SBS10b	3.104211496904522e-06	3.5782078631983266e-05	0.06914291106909419	0.04014265015908182	0.09814317197910656
M18	SBS10b	0.003619317665194	0.017013886460313675	0.032124606502279926	0.010495555780514587	0.053753657224045265
M19	SBS10b	0.6713664994992135	0.8218636003408496	0.002887049029863753	-0.01045525863482616	0.016229356694553665
M20	SBS10b	8.798833903537702e-07	1.114326004230926e-05	0.041428280321620624	0.02495058140800386	0.05790597923523739
M21	SBS10b	0.0019441408824736673	0.010060406448284435	0.034784756470670364	0.01279643412199348	0.05677307881934725
M22	SBS10b	1.666907507973755e-07	2.3857226415237757e-06	0.05734845993244366	0.03592506984309321	0.07877185002179411
M23	SBS10b	0.006780784571513961	0.029006689555920832	0.04287900544369774	0.011849811885268288	0.0739081990021272
M24	SBS10b	2.7815629507575713e-20	2.0998073255718922e-18	0.08819641202828671	0.06962902075932628	0.10676380329724713
M25	SBS10b	0.009296803822639019	0.03779587615328429	0.03638679599112235	0.008975986335320353	0.06379760564692435
M26	SBS10b	3.0387792029632474e-05	0.0002733481292385164	0.03670483892555339	0.019480875356905042	0.05392880249420173
M27	SBS10b	7.789222050339915e-35	1.1995401957523468e-32	0.15454903633089195	0.13034418253996172	0.1787538901218222
M28	SBS10b	0.05450209648990914	0.15600971857706333	-0.020549871874488354	-0.04149699747638118	0.0003972537274044702
M29	SBS10b	0.0672811760994168	0.1819984679741766	-0.02037740814019405	-0.04220566306416643	0.0014508467837783257
M30	SBS10b	0.0002267230755503024	0.0015421975987078872	-0.030027941113697606	-0.04597242565035346	-0.014083456577041752
M31	SBS10b	0.3254220721146729	0.5487844842932504	0.010380314297524389	-0.010315170707454108	0.031075799302502885
M32	SBS10b	0.02875044744484527	0.09583482481615091	0.021336522597011694	0.0022160040971006337	0.040457041096922754
M33	SBS10b	2.834103772898961e-07	3.896892687736071e-06	0.048641535479658965	0.030118486750850246	0.06716458420846769
M34	SBS10b	0.0017490000706883722	0.009161428941700996	0.04428686093967259	0.016571741692579748	0.07200198018676543
M35	SBS10b	0.1720445524676066	0.35778548488082446	0.015706881472418006	-0.006840102465972119	0.038253865410808136
M36	SBS10b	0.8560903232940219	0.928697589372213	-0.001781348430088328	-0.021041206509559665	0.01747850964938301
M37	SBS10b	0.00019247777709798192	0.0013473444396858735	0.03400451517993087	0.01614996685672009	0.05185906350314165
M38	SBS10b	0.3416391529248306	0.5649960218043805	-0.013269748233500182	-0.04062882648946214	0.014089330022461773
M39	SBS10b	2.8829714231067705e-08	4.911256627858879e-07	0.07491611649979846	0.04853028679303749	0.10130194620655943
M40	SBS10b	9.947613211688206e-09	1.8412649454326727e-07	0.05241550669859695	0.03454869940106292	0.07028231399613098
M41	SBS10b	0.10131115596531101	0.24434720116632044	0.01428837671654053	-0.0028051493199306166	0.03138190275301168
M42	SBS10b	1.9094498855296875e-21	1.872689961179868e-19	0.11172390901940919	0.08891617843016071	0.13453163960865766
M43	SBS10b	0.05365000839854639	0.1541245422719786	0.019496838435611306	-0.0003065257708890559	0.03930020264211167
M44	SBS10b	1.666953229865682e-34	2.4298397027540124e-32	0.16577199772535262	0.13967463689879098	0.19186935855191425
M45	SBS10b	0.000968902303399742	0.005534530961556389	0.040850195175723095	0.016602471498387984	0.06509791885305821
M46	SBS10b	2.5395073843703406e-11	7.520848792173702e-10	0.0748849909077828	0.052981794205901246	0.09678818760966437
M47	SBS10b	0.003043299970115293	0.014645881106179846	0.033985895538095924	0.011519604201792741	0.05645218687439911
M48	SBS10b	9.812231414276903e-06	9.941339722359494e-05	0.03917971824237784	0.02184113437131041	0.05651830211344527
M49	SBS10b	5.928942360187694e-12	1.8864816600597207e-10	0.07959616954579182	0.05703349613232936	0.10215884295925429
M50	SBS10b	1.271043757157828e-19	9.062071231588219e-18	-0.12279515320061675	-0.1491235584309469	-0.09646674797028659
M1	SBS11	0.00521920384138718	0.02304894100120618	0.026460678781489565	0.007901410135892028	0.045019947427087106
M2	SBS11	0.0006889425215523838	0.004125083527179903	0.02025796541766365	0.008569066157296645	0.03194686467803065
M3	SBS11	0.0391884607982368	0.12128261581447883	0.012164425060294675	0.000603601381400018	0.023725248739189332
M4	SBS11	0.008799057049304938	0.035924039914977744	0.011696397439740725	0.0029486946439952547	0.020444100235486196
M5	SBS11	0.00031265088014530216	0.0020682231762189232	0.027256768913696	0.012451001511900553	0.04206253631549145
M6	SBS11	0.7583105698920677	0.8741005072109164	-0.0014975565460960028	-0.011040496961161207	0.008045383868969202
M7	SBS11	3.9669265250823336e-05	0.0003455354552390721	0.03054965626492036	0.015999942781666696	0.04509936974817402
M8	SBS11	0.0001259823010029162	0.0009436417487572517	0.0187803572423342	0.009191617684720656	0.028369096799947743
M9	SBS11	0.006027768708409807	0.02628189074448217	0.01695356778825895	0.0048590065763341895	0.029048129000183713
M10	SBS11	0.12408151622854346	0.2820211668400616	0.010221777377598443	-0.0028076852652439664	0.023251240020440853
M11	SBS11	0.3953925950753514	0.6196230453400302	0.004774766676686691	-0.00624042218585984	0.015789955539233222
M12	SBS11	0.008430392785191655	0.034750548418616564	0.013278166326550931	0.0034024484724974255	0.023153884180604437
M13	SBS11	0.0550731142813183	0.15717679020242808	0.010756396669293936	-0.00023382134486452794	0.0217466146834524
M14	SBS11	0.089055951311207	0.2245353061873916	0.011280978559476192	-0.0017233926296316097	0.02428534974858399
M15	SBS11	0.12121887605630458	0.2769689452918532	0.0073136072453692256	-0.0019377812917382988	0.01656499578247675
M16	SBS11	0.3815547163022709	0.6066980796239642	0.00400100837342851	-0.004963748451854179	0.012965765198711197
M17	SBS11	0.00010098753452013096	0.0007699049661435727	0.029194541553232974	0.014496383265264357	0.04389269984120159
M18	SBS11	0.5145861785971234	0.7149609482493414	0.0036437130538832215	-0.00731850594523106	0.014605932052997504
M19	SBS11	8.529639939647915e-07	1.0910004573968263e-05	0.0170228409135782	0.010260579339763083	0.023785102487393316
M20	SBS11	0.08594872041931047	0.21914077722804323	0.007316096211184459	-0.001035270957729901	0.01566746338009882
M21	SBS11	0.9794617766721236	0.9921537327382047	-0.00014631634370188473	-0.01129062443701803	0.01099799174961426
M22	SBS11	2.810101789294159e-05	0.00025759266401863127	0.023237823366199683	0.012379839033739525	0.034095807698659844
M23	SBS11	0.09950161965378398	0.24078016069583177	0.013215867459441364	-0.0025106116879359975	0.028942346606818728
M24	SBS11	6.254552691038361e-06	6.670367828392713e-05	0.02173006502865799	0.012319582250152864	0.03114054780716311
M25	SBS11	0.2070429538837809	0.40627694824289323	0.008941223047014009	-0.00495135607055037	0.022833802164578386
M26	SBS11	0.010210504520645612	0.04088805102056821	0.011443972775352654	0.0027143774222710432	0.020173568128434266
M27	SBS11	0.07270413013088958	0.19113215793631938	0.011232429703183685	-0.0010352796619207232	0.023500139068288094
M28	SBS11	0.4300019548065839	0.6456737620925693	0.00427331274603678	-0.006343287178010227	0.014889912670083785
M29	SBS11	0.3909376348012893	0.6155868687055066	-0.004840942101715935	-0.01590412346474663	0.006222239261314761
M30	SBS11	0.0033742555759510113	0.01605795298814758	0.012092792666229812	0.004011673731919654	0.02017391160053997
M31	SBS11	0.4969018083174982	0.7026890363323518	0.003634423665343893	-0.006854637636323037	0.014123484967010824
M32	SBS11	5.2744699859694966e-05	0.00043483317871483	0.0200182095116472	0.010327386096927613	0.029709032926366785
M33	SBS11	0.29136236226998574	0.5124463658014824	0.005052479534915606	-0.004335529181164263	0.014440488250995476
M34	SBS11	0.006331515993350061	0.027419951152303418	0.019574032259587593	0.005527220373041623	0.03362084414613356
M35	SBS11	0.3668678998515317	0.592468175770093	0.005259385203758524	-0.006168068496436576	0.016686838903953623
M36	SBS11	0.0010333071954949364	0.005850342209787507	0.016354664176947326	0.00659321949428429	0.02611610885961036
M37	SBS11	0.00844716414285867	0.03478244058824158	0.012163761118167832	0.0031145674495642213	0.021212954786771442
M38	SBS11	0.41447245139474365	0.635853267472736	-0.005771371557557991	-0.019637731728138874	0.008094988613022894
M39	SBS11	0.1418540200613579	0.3106586901229965	0.010020793740230008	-0.003352296343089244	0.02339388382354926
M40	SBS11	1.254690507778202e-07	1.8604110799145811e-06	0.02448397746237716	0.015428570596395418	0.0335393843283589
M41	SBS11	0.3889907276848851	0.6145051805024642	0.0038065064878784606	-0.004856979408444069	0.012469992384200991
M42	SBS11	0.9187936961571197	0.959869964355846	0.0006010547629935424	-0.010958552767102123	0.012160662293089207
M43	SBS11	0.035071038496167474	0.1124258935972063	0.010793337337808752	0.000756428268451341	0.020830246407166162
M44	SBS11	0.3256500628471978	0.5487949720403481	0.0066311338846329875	-0.006595751953301046	0.01985801972256702
M45	SBS11	0.5525322409702658	0.7390736966584343	-0.0037229067154806307	-0.01601234376014355	0.008566530329182288
M46	SBS11	0.06814237440250845	0.18285936731278207	0.010330849527064586	-0.000770314463691732	0.021432013517820904
M47	SBS11	0.03972127625219413	0.12243948244271209	0.011948687179599245	0.0005621307886325769	0.023335243570565913
M48	SBS11	0.0004398575538107758	0.002794474558038757	0.015774291749661423	0.006986603562408485	0.02456197993691436
M49	SBS11	0.00043643111249181684	0.002777288897675198	0.020539220943858565	0.009103815370789494	0.03197462651692763
M50	SBS11	0.8291151277300167	0.9139227952702947	0.0014688646289424095	-0.011875121094012541	0.01481285035189736
M1	SBS12	0.5339832854924407	0.7282761408627002	0.023287416113676962	-0.05012804934536527	0.0967028815727192
M2	SBS12	0.3135716607302428	0.5348918448433473	-0.023766922837115543	-0.07000505841727267	0.02247121274304158
M3	SBS12	0.09835041464692801	0.23889532895310586	-0.03856223083521735	-0.08429373392854099	0.007169272258106291
M4	SBS12	0.21905698474139007	0.4206675810767499	-0.0216933907152929	-0.05629694566730119	0.012910164236715385
M5	SBS12	0.03709530961058391	0.11668050817054579	-0.06229883982196742	-0.12086646584417972	-0.0037312137997551204
M6	SBS12	0.004434201099116057	0.020299255923420714	0.054830461515351515	0.017081160839858167	0.09257976219084486
M7	SBS12	0.5255596741293334	0.7234196444039804	-0.01863396690983969	-0.07618871263103777	0.038920778811358386
M8	SBS12	0.1390752216093491	0.30631556246910413	-0.028622071760083703	-0.0665525415016657	0.009308397981498295
M9	SBS12	0.0015956400889440168	0.008473399093013055	-0.07710706664271252	-0.12494989158651548	-0.02926424169890956
M10	SBS12	0.4886407447010209	0.6952205717290948	0.018203185658057053	-0.033337857411675414	0.06974422872778951
M11	SBS12	0.031040932179202767	0.10196893249994084	-0.04794774156888468	-0.09152086036497153	-0.00437462277279782
M12	SBS12	0.014953336292343024	0.05562352147393299	-0.04851533683652476	-0.08758101538466609	-0.009449658288383421
M13	SBS12	4.348586267573874e-21	3.9862040786093837e-19	-0.2109957534550757	-0.25447009430401796	-0.16752141260613346
M14	SBS12	0.09779672358072797	0.23848152330054237	0.043448910662284845	-0.007992877378052522	0.0948906987026222
M15	SBS12	0.10086673607419067	0.24347143190321882	-0.030630280527556106	-0.06722628054048277	0.005965719485370551
M16	SBS12	0.004087219194686273	0.018935973404984537	-0.051977233194090366	-0.08743939539579841	-0.016515070992382322
M17	SBS12	0.8928817309166952	0.9487257357281712	-0.003992949416660155	-0.06213490278279471	0.0541490039494744
M18	SBS12	0.22383389847317725	0.4259814676825172	-0.02690541821176175	-0.07026900250229022	0.016458166078766722
M19	SBS12	0.38020493083324325	0.6048714808710688	0.011972384975491721	-0.014777299534042915	0.03872206948502636
M20	SBS12	0.30211018686503877	0.5246387999234999	0.01738799130762477	-0.015647766708122797	0.05042374932337234
M21	SBS12	0.0022025249698494932	0.011157527807790195	-0.0689009806113294	-0.11298486028962987	-0.02481710093302894
M22	SBS12	0.5269291408748917	0.7241974361575818	-0.013859966494828568	-0.056811226532957365	0.02909129354330023
M23	SBS12	1.1293335763245882e-104	4.831038076499627e-102	0.7266212191146666	0.6644115055379138	0.7888309326914194
M24	SBS12	0.020175832490688914	0.07145994028440876	-0.0441291305635087	-0.08135446452310618	-0.006903796603911223
M25	SBS12	0.5654842404301011	0.7515064983278872	0.016108183208799826	-0.038847116044573374	0.07106348246217303
M26	SBS12	0.6921485838836889	0.8353517391699694	0.0069731278632894885	-0.027558798925086624	0.0415050546516656
M27	SBS12	0.9476221959627014	0.975404689394389	0.0016258437622681636	-0.0469019086160042	0.05015359614054052
M28	SBS12	0.7618484389987026	0.8745129666502698	0.00649091576035099	-0.035505492605731416	0.0484873241264334
M29	SBS12	0.871637262012798	0.9373367746068364	-0.0036063034319872983	-0.047369267627096596	0.040156660763122
M30	SBS12	0.40012104148455385	0.6239230497025243	-0.013718479088325903	-0.04568520791376332	0.01824824973711152
M31	SBS12	0.01813728721245524	0.06544381983875602	-0.0500294572161854	-0.09152135716090501	-0.008537557271465789
M32	SBS12	0.04787659843641421	0.14196260428629703	0.03869639403021394	0.00036210805920997013	0.0770306800012179
M33	SBS12	2.6731617541110463e-19	1.8055566233907944e-17	-0.17161964854460124	-0.20875608116949568	-0.1344832159197068
M34	SBS12	0.8542306598968442	0.9275352943684404	0.005206415641545045	-0.050358986883678056	0.060771818166768146
M35	SBS12	0.4711776425833685	0.6828699669638316	0.01661278875120001	-0.02859113864657955	0.061816716148979566
M36	SBS12	0.20742132452924805	0.4066049386138519	-0.024830930438995202	-0.06344457511514977	0.013782714237159363
M37	SBS12	0.38654584816801096	0.6124286071797704	0.01580913760999187	-0.019987033990075107	0.05160530921005885
M38	SBS12	0.6072055353697081	0.7813306521301391	0.01438102824379623	-0.0404705559207232	0.06923261240831566
M39	SBS12	0.09147699247220113	0.22802598781960104	-0.04554569926800491	-0.09844603989244415	0.007354641356434322
M40	SBS12	0.12545149549307347	0.284445381418335	-0.02799984920137446	-0.06382059853595323	0.007820900133204307
M41	SBS12	0.00013603892022564403	0.0010033521894036964	0.06678919934987129	0.032518783757431426	0.10105961494231117
M42	SBS12	0.2289188750305394	0.43330268872545563	-0.028062533473782514	-0.07378922581018191	0.017664158862616887
M43	SBS12	0.6244525134517661	0.79121679255479	-0.009912972267730712	-0.0496162798262292	0.02979033529076778
M44	SBS12	0.7600083830891932	0.8742477554765403	-0.00815128201564267	-0.0604732780440738	0.04417071401278846
M45	SBS12	0.42471542714931765	0.6429315433548645	0.019792755625791365	-0.02882094559769647	0.0684064568492792
M46	SBS12	0.0064309590118209956	0.02781931707360768	-0.06107701028851992	-0.10499022352345308	-0.017163797053586755
M47	SBS12	0.5761096349384777	0.7598568326526683	0.01284322243755718	-0.03219892622581411	0.05788537110092847
M48	SBS12	0.4730044213313608	0.6839624770709402	-0.012722625929756795	-0.04748435231541039	0.022039100455896805
M49	SBS12	0.037169552241747464	0.11681859275977774	-0.04809836035134932	-0.0933337432153685	-0.0028629774873301372
M50	SBS12	0.21606597037396533	0.4173878504464458	-0.03330763085121077	-0.08609284246901537	0.019477580766593824
M1	SBS13	0.09103019294846172	0.22772335467938767	-0.08640182295323616	-0.1866171719571028	0.013813526050630479
M2	SBS13	3.256073978141076e-06	3.730918099953316e-05	-0.15016604325302596	-0.21328313807058433	-0.0870489484354676
M3	SBS13	0.002778725072048675	0.013576258283486546	-0.09532450680583301	-0.15775002592926135	-0.032898987682404665
M4	SBS13	0.67515031952481	0.8233540482009878	0.01009606279548169	-0.03713931621637847	0.05733144180734185
M5	SBS13	0.05790586952401783	0.16320468350473546	-0.07735292557414658	-0.15730031874865985	0.002594467600366676
M6	SBS13	0.4441210507037042	0.6589079172290024	-0.02011209498519516	-0.07164155568114343	0.03141736571075311
M7	SBS13	0.584130297393187	0.7662356541614208	-0.02193236077365425	-0.10049712765504797	0.056632406107739466
M8	SBS13	0.415684305231417	0.6365367473165302	-0.02149429149227114	-0.0732710559555286	0.030282472970986317
M9	SBS13	0.23027827294389172	0.4349673924357191	0.03996250992372291	-0.025345056664531768	0.10527007651197759
M10	SBS13	1.928457238695108e-20	1.6499023042169257e-18	0.33564034413211963	0.26528454665865436	0.4059961416055849
M11	SBS13	2.2559373917396322e-23	2.4815311309135953e-21	0.3054807037076052	0.2460014743649414	0.364959933050269
M12	SBS13	1.4949806496434624e-06	1.78747686370414e-05	0.13119938964352523	0.0778730150806754	0.18452576420637506
M13	SBS13	0.31801742354377166	0.5415157366844409	-0.030224679840922152	-0.08956907292823994	0.029119713246395642
M14	SBS13	0.0011257582232228158	0.0062632502303581515	-0.11677820864322583	-0.18699851862302713	-0.04655789866342451
M15	SBS13	0.11697893329019521	0.269556735181822	-0.039948114322017766	-0.08990326873681889	0.010007040092783352
M16	SBS13	0.19540414170650433	0.3902001792375735	-0.03197045855355306	-0.08037787433788204	0.01643695723077592
M17	SBS13	0.20456159766505852	0.40325762980567087	-0.0513603365769148	-0.13072666779774428	0.02800599464391469
M18	SBS13	2.084758980498277e-05	0.00019672358026760702	0.12872596890545634	0.06953276340629184	0.18791917440462086
M19	SBS13	0.40539457577956106	0.6270667403580997	-0.015495438014970116	-0.052009937406953005	0.021019061377012774
M20	SBS13	0.04565393675394764	0.13646557181886523	-0.04598449797005803	-0.09107976500207637	-0.0008892309380396993
M21	SBS13	1.5823758728806473e-08	2.860162962718541e-07	0.17408067453126236	0.11390423405265451	0.2342571150098702
M22	SBS13	2.9068283678115604e-06	3.378458724898154e-05	-0.140193913830008	-0.19882427853536122	-0.0815635491246548
M23	SBS13	0.9930035064284459	0.9963678654546565	0.0003797692136707116	-0.08453923413996123	0.08529877256730264
M24	SBS13	0.5943578019894842	0.7733062149109939	-0.013801083068131218	-0.06461530608259657	0.037013139946334137
M25	SBS13	0.09877370075668639	0.23962113920179118	0.06317668331638648	-0.011839724464358728	0.13819309109713168
M26	SBS13	0.5285977163699487	0.7250093366670118	-0.015149487325959637	-0.062287090734654695	0.03198811608273542
M27	SBS13	0.04042318740493064	0.1242410886431236	-0.0692679315059554	-0.13551045425717229	-0.0030254087547384872
M28	SBS13	0.002816154459633664	0.013724297050113425	-0.0874190609382462	-0.1447460109888978	-0.030092110887594586
M29	SBS13	0.06715492654950612	0.18183592602679824	-0.055793539516411125	-0.11553191620358677	0.003944837170764527
M30	SBS13	0.002871656569230333	0.013977089496253833	-0.06640815849389481	-0.11004415352195068	-0.022772163465838942
M31	SBS13	5.958264486420411e-19	3.760543979134194e-17	0.25911670111343355	0.20247842731384336	0.31575497491302373
M32	SBS13	0.9222959185760982	0.9617657872475562	-0.0026031275573104584	-0.054931118987691416	0.0497248638730705
M33	SBS13	0.0004834227483639314	0.0030067489195494926	0.0903428613269828	0.03964999255618351	0.14103573009778209
M34	SBS13	0.0994498008351692	0.24078016069583177	0.0637502463288154	-0.012098979332120868	0.13959947198975167
M35	SBS13	0.013625409195425042	0.051580949264883394	-0.07768713964650273	-0.13939249467202172	-0.015981784620983742
M36	SBS13	0.6425422458184156	0.8052416868552852	-0.012477352702464486	-0.06518668108901518	0.0402319756840862
M37	SBS13	0.13866946888208315	0.30574709065539624	-0.03690986708574387	-0.08577322043333444	0.011953486261846696
M38	SBS13	0.26383566412684234	0.4762733740841953	0.04267383798905611	-0.03220099412011283	0.11754867009822505
M39	SBS13	2.43662826168326e-12	8.451368295027523e-11	0.25944324340190755	0.1872319448021702	0.3316545420016449
M40	SBS13	0.7238500162572643	0.8569565075616444	-0.008810935895098102	-0.057707838934520264	0.04008596714432405
M41	SBS13	0.005218170077685521	0.02304894100120618	-0.06669851419783235	-0.11347914328776088	-0.01991788510790382
M42	SBS13	0.2979868627154041	0.520930091505963	-0.033135051978330575	-0.09555400420633546	0.02928390024967431
M43	SBS13	0.0001365128851747354	0.001004922768494706	0.10559956989008004	0.05140280359970542	0.15979633618045466
M44	SBS13	0.09537678126547049	0.23478299736065306	-0.06076428173057644	-0.13218611444365008	0.01065755098249719
M45	SBS13	0.0023165790013124033	0.011643380097980096	0.10320305742351643	0.0368432107070302	0.16956290414000266
M46	SBS13	0.3933563990470249	0.6176272986668214	-0.02609592104365	-0.08603939429827634	0.03384755221097634
M47	SBS13	0.0011883656508033089	0.00654536159598389	0.10176597153927318	0.040281451622933916	0.16325049145561243
M48	SBS13	0.000223028374603986	0.0015197508711953028	0.08946572204749956	0.042014432051133685	0.13691701204386542
M49	SBS13	0.01599375125361903	0.058811788277395666	0.07591325738482366	0.0141649642602601	0.13766155050938722
M50	SBS13	1.8890025368569167e-05	0.0001795718460962748	0.15750791949610893	0.08545377706923266	0.2295620619229852
M1	SBS14	0.09165326926336329	0.22809637146990863	0.021997595096003603	-0.003566033573084767	0.047561223765091976
M2	SBS14	0.10392618846448694	0.2489830899740353	-0.013356114635820582	-0.029456462443075638	0.002744233171434473
M3	SBS14	0.7475379921604692	0.8710718128988519	0.002614136513765809	-0.013309799352433939	0.018538072379965555
M4	SBS14	0.2757523463820629	0.4908213285117625	0.006698417327890392	-0.0053507118834069094	0.01874754653918769
M5	SBS14	0.2991768073566201	0.5216624584796139	0.01079925953051467	-0.009594277911499452	0.031192796972528795
M6	SBS14	0.05898977526635024	0.16577418596748061	-0.012663291528547033	-0.025807784980331358	0.000481201923237291
M7	SBS14	0.036148522911460125	0.11435646114143096	-0.02142548033984673	-0.041466327844673065	-0.0013846328350204003
M8	SBS14	0.7438178145386201	0.8701767936848708	0.002201311903695818	-0.011006265514155567	0.0154088893215472
M9	SBS14	0.6657197529056397	0.8191182642015701	-0.0036706525272322908	-0.02032976111826748	0.012988456063802898
M10	SBS14	0.8745740412568608	0.9392217737347041	-0.0014447948369193117	-0.01939164129513858	0.01650205162129996
M11	SBS14	0.8015368389920938	0.8978518563047895	-0.0019449988241749677	-0.017117374588497623	0.013227376940147686
M12	SBS14	0.7310630902605029	0.8607994873022594	0.0023845103599677495	-0.011218352386544415	0.015987373106479914
M13	SBS14	0.20389834183654618	0.4025685210618989	0.009810617429073467	-0.005327363364847371	0.024948598222994306
M14	SBS14	0.3419987014671899	0.5653477890290602	0.008681378496497336	-0.009230906868917702	0.026593663861912375
M15	SBS14	0.6783827257384654	0.8265105993965479	0.002694941809476698	-0.010047966639783646	0.015437850258737043
M16	SBS14	0.7694691582232717	0.8790671392164974	0.0018456253189962362	-0.010502475188970937	0.014193725826963408
M17	SBS14	0.7972920584173581	0.89387723497578	-0.002652049924093531	-0.022897366039081855	0.017593266190894793
M18	SBS14	0.6832000381483587	0.8300433140395195	-0.0031427069402510917	-0.018242121752001104	0.011956707871498922
M19	SBS14	0.0029147109746445465	0.014105103867733525	0.014153506523324508	0.004839133897048584	0.023467879149600433
M20	SBS14	0.5948583639298347	0.7733062149109939	0.003120018752945002	-0.008383195800500506	0.01462323330639051
M21	SBS14	0.899888446269617	0.9502387597745544	-0.0009848563673181873	-0.016335081600413727	0.01436536886577735
M22	SBS14	0.8666894711252253	0.9341417871870429	0.001280387176824856	-0.01367545428816915	0.01623622864181886
M23	SBS14	0.25499350357801565	0.4666762678825342	-0.012577145927049942	-0.03423887629329911	0.009084584439199229
M24	SBS14	0.3326222342151691	0.5553231715048542	-0.006405333450707608	-0.019367379097027883	0.006556712195612667
M25	SBS14	0.2510070585595137	0.4608379472837997	0.011204250645505448	-0.007931456725247624	0.030339958016258523
M26	SBS14	0.49762231822721414	0.7033208242198143	0.004159366332215231	-0.00786482159776086	0.016183554262191324
M27	SBS14	0.9260854038046833	0.9644113618198622	-0.0007994792525632486	-0.017697082968441247	0.016098124463314746
M28	SBS14	0.2682741059668305	0.48219202052861687	-0.008257336731041332	-0.022880694114845796	0.006366020652763132
M29	SBS14	0.02413875043373197	0.08312539281741332	0.017534069585164527	0.0022955887126769985	0.03277255045765205
M30	SBS14	0.2041965666562204	0.4029506825353401	0.007209001498199754	-0.0039219717967230346	0.018339974793122542
M31	SBS14	0.7140345946119044	0.8510885986569519	-0.002700100452293904	-0.01714778550515958	0.01174758460057177
M32	SBS14	0.7714686542253217	0.8793180825228881	-0.0019773027706379565	-0.015325490999507812	0.0113708854582319
M33	SBS14	0.12696126605169852	0.2871920530546647	-0.010067579559307706	-0.02299866932059307	0.0028635102019776565
M34	SBS14	0.9013657468040204	0.9508366861409981	-0.0012229464172822425	-0.02057109476888107	0.018125201934316586
M35	SBS14	0.0014452834919763088	0.007808597454145882	0.02559967759981297	0.009859446203664548	0.04133990899596139
M36	SBS14	0.6209399356893323	0.7892494153671928	-0.0033910874166651625	-0.016836549730215873	0.010054374896885546
M37	SBS14	0.9042385267026793	0.9519601662032583	0.0007647835879024695	-0.01169962064678284	0.013229187822587779
M38	SBS14	0.1165390982304762	0.26915148661507704	-0.015291941740581572	-0.03439153500373808	0.003807651522574937
M39	SBS14	0.34233069226531887	0.5656537189791749	0.008921386422541151	-0.009498774176262156	0.027341547021344458
M40	SBS14	0.5322872337964256	0.7277364524560507	-0.00397285119754776	-0.016445813521113368	0.008500111126017847
M41	SBS14	0.2878490477771054	0.5071939743440987	0.006469189277615837	-0.0054639391587791245	0.018402317714010796
M42	SBS14	6.274780126828588e-06	6.673454002290072e-05	0.0367610412020158	0.020838780465202746	0.05268330193882886
M43	SBS14	0.6722279891560785	0.8220185274305397	0.002983143202619834	-0.010841745123209845	0.01680803152844951
M44	SBS14	0.16605595548735289	0.34935269323842	0.012871398336227916	-0.005347379809945256	0.03109017648240109
M45	SBS14	0.052680253306400235	0.1521522694896031	-0.016733640276208807	-0.033661171805659695	0.00019389125324208167
M46	SBS14	0.6958671719027058	0.8379232614159309	0.003048442540871471	-0.012242355791403696	0.018339240873146638
M47	SBS14	0.6610925329874593	0.8153977666093312	0.0035067747844632286	-0.012177124455141488	0.019190674024067943
M48	SBS14	0.9179351836835201	0.959869964355846	-0.0006360489348882677	-0.012740254222738159	0.011468156352961624
M49	SBS14	0.016808573018866305	0.06122327920779118	-0.019218086083907147	-0.034969270429186045	-0.0034669017386282502
M50	SBS14	0.4620697562367023	0.6751303838752577	0.006894311424799322	-0.011485760683707748	0.02527438353330639
M1	SBS15	0.0026313406522957476	0.012984341436606806	0.046490905573550845	0.016213611325158542	0.07676819982194315
M2	SBS15	0.3443008169159243	0.5676908544438152	-0.009198043326425938	-0.02826712676414523	0.009871040111293354
M3	SBS15	0.178857470473192	0.36865375784693044	0.012932726779165241	-0.005927416201884056	0.03179286976021454
M4	SBS15	3.686017012134961e-20	2.7290702878306924e-18	0.06756148092242989	0.05329061838997247	0.08183234345488731
M5	SBS15	0.24448921328253945	0.452757802375073	0.014338823380740131	-0.009815068928144152	0.03849271568962441
M6	SBS15	0.48809114874986226	0.6946953503463844	-0.005505306938634446	-0.02107350741351375	0.010062893536244857
M7	SBS15	0.6571430414915413	0.8140285423881706	0.00537323692477836	-0.01836293311373066	0.029109406963287378
M8	SBS15	0.2095145454901234	0.4084200464761022	0.010013162590637684	-0.005629753873418759	0.025656079054694126
M9	SBS15	0.8397844021220323	0.9206247968231017	0.002034381101107456	-0.017696492760966985	0.0217652549631819
M10	SBS15	0.3556635595045472	0.581692737507437	-0.01001392244652616	-0.03126997956111262	0.011242134668060297
M11	SBS15	0.126401287104268	0.28626173844201874	0.014011320984075506	-0.003958682078089731	0.03198132404624074
M12	SBS15	0.5651954224069613	0.7513820360037297	0.004725899255245063	-0.011385189015046655	0.020836987525536782
M13	SBS15	0.6437788684380898	0.8057700401452035	0.004228437502449578	-0.013700828516747273	0.022157703521646428
M14	SBS15	0.06345725129322974	0.17475709404787876	-0.020088637107516114	-0.04130376042549939	0.0011264862104671605
M15	SBS15	0.4668386373054251	0.6790059515020349	0.0056010479961449405	-0.009491519404707497	0.020693615396997378
M16	SBS15	0.7526385716368229	0.872756256065082	-0.0023507279343620196	-0.016975688941581076	0.012274233072857035
M17	SBS15	0.1709959126455432	0.3566274451166529	0.016744962324873474	-0.007233378195556226	0.04072330284530318
M18	SBS15	0.19289801476613266	0.38720404423858745	0.011877724804984382	-0.006005864068558407	0.02976131367852717
M19	SBS15	2.9408555860052843e-14	1.1918204216968783e-12	0.043036745242323156	0.0320048997873804	0.05406859069726591
M20	SBS15	0.31168568841421035	0.5333288446198711	0.007030390626282426	-0.006593896298922649	0.0206546775514875
M21	SBS15	0.10518505774516868	0.2509061166783763	0.01502717090064814	-0.003153475210970721	0.033207817012267
M22	SBS15	0.7578188782205484	0.8739995286947676	-0.002785592153804468	-0.02049913425807876	0.014927949950469822
M23	SBS15	0.3246996348302751	0.547900571807786	0.012887575637864156	-0.012768351097659409	0.03854350237338772
M24	SBS15	0.715327936339416	0.8510885986569519	-0.0028555578635412414	-0.0182076690671158	0.012496553340033316
M25	SBS15	0.1169124801808481	0.269556735181822	0.018127334546274167	-0.004536796990576287	0.04079146608312462
M26	SBS15	0.3337236941049716	0.5559654791450197	0.00702148232053457	-0.007219840019359835	0.021262804660428975
M27	SBS15	0.8572294420485467	0.9294095612185032	-0.0018362268271092208	-0.02184957181897301	0.018177118164754567
M28	SBS15	0.7789529165200011	0.882568784167747	0.002479315023964371	-0.014840436414305807	0.01979906646223455
M29	SBS15	0.0031779471229672215	0.015198877544625842	0.027179334036604472	0.009131036776180525	0.04522763129702842
M30	SBS15	0.1219841670732104	0.27822218200939575	0.010400641096724854	-0.0027827671777387285	0.023584049371188437
M31	SBS15	0.47432574862574495	0.6847222093022565	-0.0062441108053374475	-0.023355797773418917	0.010867576162744023
M32	SBS15	0.2089095705004215	0.40786097688976813	-0.010133221128566426	-0.02594267556556954	0.005676233308436689
M33	SBS15	0.10608897728960215	0.2525928030704813	0.012626151382481531	-0.00268929599483996	0.027941598759803024
M34	SBS15	0.3917412391868148	0.6160978591468468	-0.010010295168614333	-0.032926039579785	0.012905449242556339
M35	SBS15	0.9013996336916934	0.9508366861409981	-0.0011779414252465056	-0.01982050675460606	0.017464623904113047
M36	SBS15	0.4712689616163378	0.6828699669638316	-0.005851230826879881	-0.021775895671714757	0.010073434017954993
M37	SBS15	0.10449110919322901	0.2497149412749421	0.01222649964887194	-0.002536210275044831	0.026989209572788712
M38	SBS15	0.03817021549472919	0.11916225780437578	-0.023927441374842075	-0.046548799740623065	-0.0013060830090610848
M39	SBS15	0.3236589868622437	0.547091881032121	0.010982615238777346	-0.010834030190241813	0.03279926066779651
M40	SBS15	0.6563267687630878	0.8132790665393912	0.0033526873845302592	-0.011420158650287934	0.018125533419348454
M41	SBS15	0.016392687377205093	0.060049330544471556	0.017310638331552282	0.0031771659028326273	0.03144411076027194
M42	SBS15	0.23121583029358087	0.43536051668922554	0.01151635622546327	-0.007341802749872223	0.030374515200798764
M43	SBS15	0.09815378034908134	0.2386711672271621	-0.013815193295174605	-0.030189246337904707	0.002558859747555495
M44	SBS15	0.07923546946219687	0.20528471123233652	0.019321510556138455	-0.0022566196036412287	0.04089964071591814
M45	SBS15	0.005024084834954407	0.022413356447942602	-0.028710457656238458	-0.04875924883727543	-0.008661666475201488
M46	SBS15	0.036248034124309	0.11457128250399874	0.019351161565339794	0.0012409000530944972	0.03746142307758509
M47	SBS15	0.2704693681327108	0.4845542425830323	-0.010441189621139322	-0.029017035733857194	0.008134656491578551
M48	SBS15	0.40377691910526325	0.6268311042561546	0.006104705809740643	-0.008231388251363025	0.02044079987084431
M49	SBS15	0.14113443222765673	0.309258716036698	-0.014004371083463668	-0.032659908971140496	0.00465116680421316
M50	SBS15	0.36686860546387057	0.592468175770093	0.010019052266157458	-0.01175011277451837	0.03178821730683329
M1	SBS16	1.3760055687174546e-09	2.9107810107484617e-08	0.17586657888753401	0.11917534108552985	0.23255781668953818
M2	SBS16	0.032610640086308304	0.10595018087112824	0.03893032712532967	0.003225355110156751	0.0746352991405026
M3	SBS16	0.6265577238138442	0.7919251679616035	-0.008763470678585437	-0.044077222361506685	0.026550281004335808
M4	SBS16	0.028315160689162885	0.09487673512034561	0.02989952858537597	0.0031787504725756983	0.05662030669817625
M5	SBS16	0.5432906392127248	0.7315067727035423	-0.014020547826783195	-0.059246321355065606	0.03120522570149922
M6	SBS16	0.6353594589812115	0.7991290157065222	0.007049782057492656	-0.022100132992050485	0.03619969710703579
M7	SBS16	0.8044905556708821	0.8998569677442422	0.005610818958616938	-0.0388328109484172	0.05005444886565108
M8	SBS16	0.0697707854542929	0.1856375425010557	0.027097847118776705	-0.002191966227995487	0.0563876604655489
M9	SBS16	0.15778371212813505	0.33620798797992707	0.026620582441279496	-0.01032352666502235	0.06356469154758135
M10	SBS16	0.011426585112194392	0.04470767548978497	0.05137697425948629	0.011577110416633521	0.09117683810233906
M11	SBS16	0.00813185239347913	0.03362796102566557	-0.04544949144045235	-0.0790965441969597	-0.011802438683944996
M12	SBS16	0.4791415302947284	0.6881297995509511	0.010888195009907176	-0.019278223722463076	0.041054613742277424
M13	SBS16	0.9232885532483891	0.9625401922573241	-0.0016486238938297586	-0.03521940056795918	0.03192215278029967
M14	SBS16	0.004636451141869532	0.021149688265637085	0.05740841415210583	0.017685194793345065	0.0971316335108666
M15	SBS16	0.42787018255334897	0.6437704698419259	0.011427394704212007	-0.01683194447402165	0.03968673388244567
M16	SBS16	0.5820075298023228	0.7647539214126085	0.00768773742229365	-0.01969605504949628	0.03507152989408358
M17	SBS16	0.0066448013729132165	0.028583782442140653	0.06219710517925972	0.01730003500551746	0.10709417535300197
M18	SBS16	0.11037984034364523	0.25961641196326213	0.02727153550695645	-0.006213715231296824	0.06075678624520972
M19	SBS16	0.3194503522078229	0.542995079911752	-0.010489211562363775	-0.03114525067042664	0.01016682754569909
M20	SBS16	4.5639303770748554e-05	0.0003887418573393406	-0.05313787708717624	-0.0786480063484972	-0.027627747825855288
M21	SBS16	0.4263624434108957	0.6437236890713524	-0.013810522996995521	-0.04785198402228497	0.020230938028293934
M22	SBS16	0.06698455344139645	0.18183592602679824	0.030996010704135088	-0.002170844283329622	0.06416286569159979
M23	SBS16	0.03604110578513704	0.11428173374521514	-0.05138686852383857	-0.09942505290260265	-0.0033486841450744917
M24	SBS16	0.18253618586591722	0.3736494178504944	0.01954547992913411	-0.009199829340067554	0.04829078919833578
M25	SBS16	0.19280337398489322	0.38720404423858745	-0.02819089941207685	-0.07062724329375367	0.014245444469599959
M26	SBS16	0.16790876215089945	0.3523497121736946	0.01875679555412554	-0.007908671470848727	0.04542226257909981
M27	SBS16	0.0007182398180910387	0.004273915455410353	0.0647251482812553	0.02725213993251409	0.1021981566299965
M28	SBS16	0.006756070224093192	0.028933114975260056	0.04483419796427174	0.012404677036696947	0.07726371889184652
M29	SBS16	0.4326380127634788	0.6483675940597095	0.013524741170518457	-0.020268909725690152	0.04731839206672707
M30	SBS16	0.538266470823993	0.7291806746505252	0.0077481284652760225	-0.01693649914368575	0.0324327560742378
M31	SBS16	0.25415849540851015	0.4655138950155871	0.01863563873083712	-0.013404302062500869	0.050675579524175104
M32	SBS16	0.0020848482559046875	0.010645445338505366	0.04651430279132725	0.01691266356771387	0.07611594201494062
M33	SBS16	0.03369450562244968	0.10882873040807993	0.031074724575067186	0.0023980646929538142	0.05975138445718056
M34	SBS16	0.011251360033928383	0.04416370335228252	0.05550734597848224	0.01259988188457277	0.09841481007239171
M35	SBS16	0.21684793596657595	0.4184784729179536	0.0219885504871627	-0.012917808570408598	0.056894909544734
M36	SBS16	0.09124550660828265	0.22797645687839077	0.025690267454330222	-0.004127091858868202	0.05550762676752864
M37	SBS16	0.18693779282841697	0.37979446036380227	0.01860756311693142	-0.009034150572303275	0.04624927680616611
M38	SBS16	0.017178350776413588	0.06227556543238448	-0.05150589819386781	-0.0938621535447548	-0.00914964284298083
M39	SBS16	0.04545908387855524	0.13629110991401508	-0.041692622844074906	-0.08254213284030601	-0.0008431128478437952
M40	SBS16	0.12311913193591087	0.28031263036857296	0.02175588729383434	-0.005904805260182187	0.04941657984785087
M41	SBS16	0.17566863859102938	0.3638107899814218	0.018280614772364687	-0.008182913964756879	0.04474414350948625
M42	SBS16	0.14616050843687375	0.31774023573233423	0.02617588589674301	-0.009134150931779446	0.061485922725265464
M43	SBS16	0.7579959548861894	0.8739995286947676	-0.004817694597070286	-0.03547648884772668	0.025841099653586105
M44	SBS16	0.9697014821394643	0.9863386975059238	0.0007826496807770448	-0.03962026407283962	0.0411855634343937
M45	SBS16	0.00039881761276938806	0.002563351935162177	0.0678832749004582	0.030343897069586054	0.10542265273133035
M46	SBS16	0.11038754971009353	0.25961641196326213	0.027616601285699767	-0.006293071541214022	0.061526274112613556
M47	SBS16	3.711096561087103e-08	6.21205293921102e-07	0.0979592200539627	0.06317778612825972	0.13274065397966567
M48	SBS16	0.24390450462859936	0.45189236901833857	0.015954921974136956	-0.010887995721954157	0.04279783967022807
M49	SBS16	0.9178069138398404	0.959869964355846	0.0018384067200142495	-0.03309224216948297	0.03676905560951147
M50	SBS16	0.21800757331923729	0.41945485121392484	0.02561163840544671	-0.015148969261387965	0.06637224607228139
M1	SBS17a	0.24745336217710187	0.45649039021650323	-0.036508652068695455	-0.09839517624569118	0.025377872108300267
M2	SBS17a	3.7384812504866543e-07	5.0270588420959105e-06	-0.1013042501906253	-0.14028128966845865	-0.06232721071279195
M3	SBS17a	8.3335613967489e-05	0.0006521181174285217	-0.0774874198428381	-0.116037386857816	-0.03893745282786021
M4	SBS17a	6.277557831681018e-08	1.0070249021654967e-06	0.08075106136514143	0.05158154337928627	0.10992057935099658
M5	SBS17a	0.0011723608564173503	0.0064664603111845255	-0.08181281378939642	-0.13118315805064726	-0.03244246952814558
M6	SBS17a	0.0315057613401654	0.10279422132172611	-0.0349197808527052	-0.06674104622657834	-0.0030985154788320673
M7	SBS17a	0.04781342039964255	0.14196260428629703	-0.048988708987825744	-0.09750523258819567	-0.0004721853874558174
M8	SBS17a	0.00021116999400315218	0.0014543908352632128	-0.0605116715287945	-0.0924856557299408	-0.028537687327648185
M9	SBS17a	0.13836651092878757	0.3052785484675256	-0.030487246648501845	-0.07081697995561072	0.009842486658607028
M10	SBS17a	0.0036248498673168562	0.017019112181914507	-0.06451945507342809	-0.10796664958617112	-0.02107226056068505
M11	SBS17a	0.3796415911620532	0.6048714808710688	0.016458973359348813	-0.02027155546016179	0.05318950217885941
M12	SBS17a	0.03139941279998498	0.10262793480122023	-0.0361601667741093	-0.06909109004543376	-0.0032292435027848343
M13	SBS17a	0.8195097294432613	0.9092543107655782	-0.0042646376974725345	-0.040911900358062865	0.0323826249631178
M14	SBS17a	0.38928885047633977	0.6145051805024642	-0.019040810517917273	-0.062404336709034336	0.024322715673199793
M15	SBS17a	0.5430094189083133	0.7314857462550758	-0.009570266072084426	-0.04041934160978336	0.02127880946561451
M16	SBS17a	0.7396067074917789	0.8668145582475948	-0.005067284061644677	-0.03496057622757001	0.024826008104280654
M17	SBS17a	3.106390328686793e-05	0.00027813029687079425	-0.10431904702427022	-0.1533305649679717	-0.055307529080568754
M18	SBS17a	0.0006639922635573044	0.004019450023106324	-0.0635401530333172	-0.10009405200837918	-0.02698625405825522
M19	SBS17a	0.48103775042362906	0.6897561784472894	-0.008103705371943432	-0.030652700829172805	0.01444529008528594
M20	SBS17a	0.01211206987916198	0.047150120358719544	-0.035656475626703134	-0.06350439873614022	-0.007808552517266046
M21	SBS17a	0.025747824681795126	0.08788042998662345	-0.04228612609088795	-0.07944720745798692	-0.005125044723788989
M22	SBS17a	3.299264020803068e-162	1.8145952114416874e-159	0.5444953078065076	0.5082889829380094	0.5807016326750057
M23	SBS17a	0.003840970330809698	0.01792452821044526	-0.07738775110615634	-0.12982824057576997	-0.024947261636542713
M24	SBS17a	0.06936250574659554	0.18493465867340225	-0.02907376433602039	-0.06045334513255715	0.002305816460516367
M25	SBS17a	0.0515576662900767	0.15003553682297452	-0.046014092829746195	-0.09233937912511533	0.00031119346562294425
M26	SBS17a	4.611168181502325e-05	0.00039189839953165457	-0.06059888860254137	-0.08970802669360653	-0.031489750511476206
M27	SBS17a	0.021227228274184627	0.07449847662316392	0.048093632051200305	0.007186530229600092	0.08900073387280052
M28	SBS17a	0.011280262589634136	0.04422506208766948	-0.045780870248085664	-0.08118229044536696	-0.01037945005080438
M29	SBS17a	0.012634066775019388	0.04878751964275291	-0.04695298139535778	-0.08384354287015472	-0.010062419920560832
M30	SBS17a	0.8501839321288236	0.9256557826330153	-0.002595804258755155	-0.029542575268721415	0.024350966751211102
M31	SBS17a	0.10479421378843298	0.25012878058615434	-0.028941988940101714	-0.06391812718322057	0.006034149303017135
M32	SBS17a	2.466586866964338e-07	3.415956632306727e-06	-0.08529088256367345	-0.11760526892244319	-0.052976496204903724
M33	SBS17a	0.7809202396244309	0.8834977733041608	-0.00444031263800111	-0.035744952894897264	0.02686432761889504
M34	SBS17a	0.7895789828033584	0.8897576929120639	0.006374769816060832	-0.040464810989977416	0.05321435062209908
M35	SBS17a	0.21942208740203034	0.4209143181354344	-0.023869716751421563	-0.061974956952596194	0.014235523449753068
M36	SBS17a	0.10605238153202745	0.2525928030704813	-0.026837135265369915	-0.05938701068836143	0.005712740157621601
M37	SBS17a	0.014508860761686025	0.05417954794616023	-0.037642029738093094	-0.06781687948289689	-0.007467179993289299
M38	SBS17a	0.008587032711676315	0.03528289854850994	0.06202016812648053	0.015782309818031248	0.10825802643492981
M39	SBS17a	0.08159738327630671	0.2101337295075457	0.03961884933634997	-0.004974182779643337	0.08421188145234329
M40	SBS17a	0.0006214329137484683	0.0037856277182462066	-0.05276679168280639	-0.08296235954948776	-0.022571223816125013
M41	SBS17a	0.06265354366807604	0.17353679361301638	0.027438358371149548	-0.0014503354463736434	0.05632705218867274
M42	SBS17a	4.421784088675747e-05	0.000379997070120572	-0.08043691757530061	-0.11898282929998186	-0.04189100585061937
M43	SBS17a	0.36540283428289855	0.591589954579125	-0.01545070865775611	-0.04891912962004648	0.018017712304534254
M44	SBS17a	0.06301303939998466	0.17403170852936942	-0.041833964565486124	-0.08593947356084405	0.002271544429871812
M45	SBS17a	0.07685876379248037	0.1997775914855357	-0.03698833084785486	-0.0779678843695724	0.003991222673862677
M46	SBS17a	0.0024624548038310163	0.012264490290749563	-0.057220743658564735	-0.09423795952120068	-0.020203527795928794
M47	SBS17a	1.7610158168470003e-05	0.0001678195766054691	-0.08330249564508262	-0.12127136235198491	-0.04533362893818033
M48	SBS17a	0.0027501273802405662	0.013474441259079782	-0.04479312499479112	-0.07409597565368997	-0.01549027433589227
M49	SBS17a	0.5235033627351607	0.7220983387383547	0.012406941884525673	-0.025724814112193746	0.05053869788124509
M50	SBS17a	0.026213449583423573	0.08907482868153642	0.05047442870829673	0.005978446090089996	0.09497041132650347
M1	SBS17b	0.17656533079218653	0.36527486488442673	-0.05059854290996303	-0.12399856250049666	0.0228014766805706
M2	SBS17b	2.463378292878211e-07	3.415956632306727e-06	-0.12202147105697078	-0.16824987860288076	-0.07579306351106078
M3	SBS17b	1.0489774175338884e-05	0.00010599903038072101	-0.10297795240089425	-0.1486998340503019	-0.057256070751486594
M4	SBS17b	2.918067974758375e-06	3.378458724898154e-05	0.08271076390379628	0.04811448918840268	0.11730703861918988
M5	SBS17b	5.155562989069105e-05	0.00042870232198522797	-0.12111729728572498	-0.17967260127408866	-0.06256199329736131
M6	SBS17b	0.007059169986638348	0.02999757665403713	-0.05189628346599945	-0.08963764207191822	-0.014154924860080673
M7	SBS17b	0.05530238918883894	0.15748091595934163	-0.05626532717407299	-0.11380796396115347	0.0012773096130075032
M8	SBS17b	0.0003610011810635372	0.0023636982093445886	-0.06908490415117818	-0.1070073937070536	-0.031162414595302765
M9	SBS17b	0.21561909488155598	0.4167336924166619	-0.03021202081989458	-0.07804478011910153	0.017620738479312375
M10	SBS17b	0.019144234070733235	0.06830889821345965	-0.06160426905338596	-0.11313446841097857	-0.010074069695793351
M11	SBS17b	0.5405240242313483	0.7309509986971165	0.013598160953655802	-0.029965790500656047	0.05716211240796765
M12	SBS17b	0.04801668128732824	0.14220324842785673	-0.039401640157259	-0.0784590996832872	-0.0003441806312308032
M13	SBS17b	0.5789648371624093	0.7620562813932568	-0.012300928778965006	-0.055766123068009404	0.031164265510079392
M14	SBS17b	0.6063215760846281	0.780715072884889	-0.013517385801700053	-0.06494835101214796	0.03791357940874786
M15	SBS17b	0.745371552655411	0.8702960595416677	-0.006059867222630558	-0.042648167808732006	0.030528433363470893
M16	SBS17b	0.7930732992596131	0.8912236433594601	-0.004743299357340584	-0.040198000680186474	0.03071140196550531
M17	SBS17b	1.1406333326747342e-05	0.00011406333326747341	-0.13038114390538486	-0.18851086479487555	-0.07225142301589416
M18	SBS17b	0.001202940285005629	0.0065879375494618374	-0.07168092281471569	-0.11503538384740164	-0.02832646178202975
M19	SBS17b	0.4332475627428619	0.6488148642914545	-0.010689211024805407	-0.037433267672322176	0.016054845622711367
M20	SBS17b	0.010127035197739968	0.04067256202698292	-0.04334677721393146	-0.0763755848416211	-0.010317969586241808
M21	SBS17b	0.008616183780485759	0.03536493342736692	-0.05909255740056424	-0.10316716227818609	-0.015017952522942385
M22	SBS17b	2.888587014564321e-138	1.3901325007590795e-135	0.5880781789932403	0.5451359554641179	0.6310204025223628
M23	SBS17b	0.0029903052230139775	0.014408854954447825	-0.09425985171288695	-0.1564564769975495	-0.03206322642822439
M24	SBS17b	0.07114141573504433	0.18833978037747126	-0.034264617429689476	-0.0714821195569893	0.0029528846976103543
M25	SBS17b	0.018538037585941337	0.0667294500605217	-0.0660215105441333	-0.12096524776053226	-0.011077773327734339
M26	SBS17b	6.860228957320707e-05	0.0005548714597832925	-0.0702190215547396	-0.10474368317633938	-0.03569435993313981
M27	SBS17b	0.007847155363937977	0.032610107176954145	0.06583450750575992	0.017316964873861376	0.11435205013765846
M28	SBS17b	0.022908805017814157	0.07974584025188472	-0.04874257687065905	-0.0907301496188318	-0.006755004122486301
M29	SBS17b	0.0314014823885292	0.10262793480122023	-0.04804371249823805	-0.09179746941002799	-0.00428995558644811
M30	SBS17b	0.807168759970798	0.900953244122501	-0.003978423412130793	-0.03593842676239754	0.027981579938135954
M31	SBS17b	0.1298338825825723	0.29129396733269425	-0.03205480963102729	-0.07353798010128657	0.009428360839231993
M32	SBS17b	1.8194654371264006e-06	2.15536674859589e-05	-0.09351843905148613	-0.131844659877949	-0.05519221822502326
M33	SBS17b	0.8571243808646594	0.9294095612185032	-0.003409089400843706	-0.04053770889737868	0.03371953009569126
M34	SBS17b	0.3436243982684609	0.5670612658952313	0.026834137618581062	-0.028719574510134092	0.08238784974729621
M35	SBS17b	0.2590473855475562	0.4700633188732953	-0.026017883037462438	-0.07121229998789562	0.01917653391297074
M36	SBS17b	0.15788676422537873	0.33620798797992707	-0.02781083615635151	-0.06641635691372988	0.010794684601026856
M37	SBS17b	0.01895516094749409	0.06788592525381604	-0.04285293783198191	-0.07864157828100068	-0.007064297382963131
M38	SBS17b	0.0008571888237900888	0.004947791561606959	0.09335000723264716	0.03850996328450035	0.14819005118079398
M39	SBS17b	0.18532869751000278	0.37732177970042874	0.03573384740545277	-0.017155363524442732	0.08862305833534827
M40	SBS17b	0.0007935027308488868	0.004656990112451546	-0.061354682794312415	-0.09716789580693719	-0.025541469781687635
M41	SBS17b	0.11750015027416098	0.27039783535894785	0.027360619756701336	-0.006902585688262568	0.06162382520166524
M42	SBS17b	7.599765375180281e-05	0.000600802806867435	-0.09241121080847599	-0.13812828271309383	-0.04669413890385816
M43	SBS17b	0.360155517940256	0.5862248924468516	-0.018526690799095722	-0.05822164518481146	0.02116826358662002
M44	SBS17b	0.062443452956500244	0.17327678169381164	-0.04972459160076593	-0.1020355796124841	0.002586396410952249
M45	SBS17b	0.36192467350202784	0.5879367058999186	-0.022601099756683	-0.07120457315103267	0.026002373637666665
M46	SBS17b	0.004604051758418605	0.021043003216389394	-0.06350081872810105	-0.10740479306884242	-0.019596844387359688
M47	SBS17b	0.00011584361042190643	0.0008779486222920073	-0.08867516298517922	-0.13370783523780722	-0.043642490732551206
M48	SBS17b	0.00493529163780157	0.022094038145972144	-0.04987137544137782	-0.08462578831275308	-0.01511696257000255
M49	SBS17b	0.47930839644262646	0.6881297995509511	0.016317519039878627	-0.02890834675888346	0.06154338483864072
M50	SBS17b	0.0006706620791006514	0.004040765265316914	0.09166129189872713	0.038887185753492225	0.14443539804396202
M1	SBS18	7.438530046772793e-08	1.1641601902469616e-06	-0.37566865666463894	-0.5121439295531596	-0.23919338377611832
M2	SBS18	0.19648774901924515	0.3913491121179999	-0.05663056153759184	-0.14258468757495718	0.02932356449977351
M3	SBS18	0.004092988208289103	0.018939909377299332	-0.12458400106791404	-0.20959632544996787	-0.03957167668586019
M4	SBS18	8.207024214564015e-06	8.425878193619055e-05	0.14662591844354209	0.0822998316243704	0.21095200526271377
M5	SBS18	1.5601437372905253e-05	0.00015054018517715595	-0.24036337374120495	-0.34923733774642507	-0.13148940973598483
M6	SBS18	0.4045097305369524	0.6270667403580997	-0.02983540883450355	-0.10000926224299192	0.040338444573984826
M7	SBS18	0.00010473379069654708	0.0007968875379085105	-0.21202798224595878	-0.31901905802565317	-0.10503690646626442
M8	SBS18	7.336123001628414e-09	1.3845134096210488e-07	-0.20872516421201254	-0.27923580085246447	-0.13821452757156058
M9	SBS18	1.8046246085874437e-11	5.3858951496602e-10	-0.3063670690794792	-0.39530422352149386	-0.21742991463746453
M10	SBS18	0.007529607098869877	0.03154405585489557	-0.13068957170795092	-0.22650150825182497	-0.03487763516407687
M11	SBS18	0.06796984416356777	0.18285936731278207	-0.0754266330571511	-0.15642664090450936	0.005573374790207183
M12	SBS18	1.1263491089598507e-05	0.00011322308275444975	-0.16298610610928538	-0.23560703287310472	-0.09036517934546603
M13	SBS18	0.11816065734770123	0.2715931527096416	-0.06441929772355404	-0.14523568285316973	0.016397087406061647
M14	SBS18	3.135445849721353e-05	0.00028008042973148975	0.20343494241355747	0.10780751545683315	0.2990623693702818
M15	SBS18	4.2058524563686093e-07	5.583631709316947e-06	0.17603052949306575	0.1080005979634642	0.2440604610226673
M16	SBS18	0.06996589121226922	0.18589971095047378	-0.060946204103430185	-0.12686839411385942	0.004975985906999061
M17	SBS18	0.012945553799710971	0.04974090032823078	0.13708554341128695	0.029002881232407504	0.2451682055901664
M18	SBS18	0.00016239253580874066	0.0011599466843481474	-0.1552853723544096	-0.23589586719320982	-0.07467487751560938
M19	SBS18	0.013557042557220558	0.051423264872215914	-0.06265109386842688	-0.11237727172882941	-0.012924916008024347
M20	SBS18	0.0014626065939370584	0.007864574562371053	-0.0997705864411054	-0.1611822258291791	-0.038358947053031694
M21	SBS18	0.7510776284259202	0.872756256065082	-0.01325802325018303	-0.09520750721057872	0.06869146071021265
M22	SBS18	1.0196624323042813e-08	1.8783255331920972e-07	-0.23406417255541556	-0.3139081795089596	-0.15422016560187152
M23	SBS18	6.781890919427435e-05	0.0005496901061009605	-0.23536862438195105	-0.3510130268742375	-0.11972422188966456
M24	SBS18	5.071607905081164e-05	0.0004244715311861409	0.14327102206194742	0.0740711936778769	0.21247085044601793
M25	SBS18	2.4852511638337165e-05	0.00022945364462253736	-0.22009318686452065	-0.32225203603041774	-0.11793433769862358
M26	SBS18	1.1444942178114631e-05	0.00011415292068844905	-0.14395631456471775	-0.20814924860583262	-0.07976338052360286
M27	SBS18	0.0014478889756850335	0.007808597454145882	-0.14669278450638232	-0.23690318100909324	-0.056482388003671405
M28	SBS18	0.6979222317033638	0.8394534529095914	0.015453549337996692	-0.06261544138843789	0.09352254006443128
M29	SBS18	6.817338464186376e-11	1.8747680776512536e-09	-0.2719744716956414	-0.35332739159601484	-0.1906215517952679
M30	SBS18	0.022301242055517957	0.07791268776201828	-0.06929566504602191	-0.1287200385418053	-0.009871291550238533
M31	SBS18	0.019706103134211547	0.07005401391201703	0.09178402307072923	0.014652885479863959	0.1689151606615945
M32	SBS18	0.9900516426150072	0.9962911797732252	0.00045315344942126277	-0.0708081551340959	0.07171446203293842
M33	SBS18	0.22068534229485276	0.4222855704946238	0.043126025535301336	-0.025908540205021195	0.11216059127562386
M34	SBS18	0.04712752075544908	0.14054295500269479	-0.10462160330677595	-0.20791460057069666	-0.0013286060428552154
M35	SBS18	0.05378719455459638	0.154307525361547	-0.0826834847376022	-0.16671507520251025	0.0013481057273058428
M36	SBS18	0.30556188436796394	0.5280131305281244	-0.037512117057874994	-0.10929273795904654	0.03426850384329655
M37	SBS18	3.949853954470159e-05	0.0003448285198346964	-0.1397527999377553	-0.20629589486928454	-0.07320970500622606
M38	SBS18	0.11575279180627064	0.2679785017763932	-0.081814553297845	-0.18378060187376455	0.02015149527807457
M39	SBS18	0.0029173580772096875	0.014105103867733525	-0.1494151485306389	-0.2477539437350877	-0.05107635332619011
M40	SBS18	4.3283899350430674e-05	0.00037363904147793295	-0.139125477093818	-0.20571426066878912	-0.0725366935188469
M41	SBS18	0.00037159753497554605	0.0024223781304272204	-0.11580953730888585	-0.17951633656074828	-0.05210273805702344
M42	SBS18	1.3961394692553257e-05	0.00013608699677144636	-0.18873013574722117	-0.2737335171993361	-0.10372675429510625
M43	SBS18	0.1940370557253377	0.3880741114506754	0.04889458854569315	-0.024911655135290985	0.1227008322266773
M44	SBS18	1.13844171024698e-05	0.00011406333326747341	0.21817693545469347	0.12091325073371414	0.31544062017567276
M45	SBS18	0.22511040979327865	0.4279431958171017	0.055916900366066946	-0.03445327026641201	0.1462870709985459
M46	SBS18	0.0584654867796946	0.16454102639022236	-0.07880724796066238	-0.1604394724814314	0.0028249765601066346
M47	SBS18	6.480113098680033e-07	8.343958337765259e-06	-0.21308071527982114	-0.2968115680624456	-0.12934986249719674
M48	SBS18	0.003575642566338321	0.01684972323182685	-0.09610255379632862	-0.1607226725260104	-0.031482435066646816
M49	SBS18	0.07003742281190838	0.18596143298334292	0.0777228465150871	-0.006367217914564571	0.16181291094473876
M50	SBS18	0.1125359864710558	0.26258396843246357	-0.079435800723066	-0.17756057749829687	0.01868897605216488
M1	SBS19	0.03153512143971716	0.10280289377045812	-0.03142774349605484	-0.060071781694791486	-0.0027837052973181883
M2	SBS19	0.19699597317996534	0.39195581227021525	0.011872384174950672	-0.006168050677775025	0.02991281902767637
M3	SBS19	0.8986032955620167	0.9500301604126689	-0.0011595504883606337	-0.019002315814443123	0.01668321483772186
M4	SBS19	0.05021635315614752	0.1466866158203095	-0.013488308154252806	-0.026989353794430362	1.2737485924750602e-05
M5	SBS19	0.06651473574841568	0.181104478522914	-0.021392189293264245	-0.044243141834394636	0.0014587632478661496
M6	SBS19	0.39174222316661844	0.6160978591468468	0.006433800784691115	-0.008294600155948146	0.021162201725330374
M7	SBS19	3.175405589206149e-05	0.0002829933221861961	0.047738423132188484	0.025282659559098964	0.07019418670527801
M8	SBS19	0.24771991994383677	0.4567632623485496	0.008725487499798918	-0.006073599005755378	0.023524574005353214
M9	SBS19	0.7757747444806279	0.8815622096370771	0.002711573026724352	-0.015954953115377167	0.021378099168825875
M10	SBS19	0.00015379705892132708	0.0011151010863410722	0.038877731677787096	0.018768295644642483	0.05898716771093171
M11	SBS19	0.04889318113883201	0.1439134154315774	-0.017083618478083394	-0.03408426093712372	-8.29760190430677e-05
M12	SBS19	0.5345631263727745	0.7287453799241329	0.004827916409539013	-0.0104140871873299	0.020069920006407928
M13	SBS19	2.2298208303924235e-05	0.00020836917953909783	-0.03675588392884124	-0.053717986833940023	-0.019793781023742466
M14	SBS19	0.19165575224969614	0.3857159676745061	0.013367652366480293	-0.006703057972621071	0.033438362705581655
M15	SBS19	0.5754206682362113	0.7593548168692353	0.0040786741525542045	-0.010199750914110399	0.018357099219218808
M16	SBS19	0.871505539818727	0.9373367746068364	-0.001141344551261153	-0.01497738743901229	0.012694698336489982
M17	SBS19	0.7945678887106401	0.8916019736333327	0.0030124655512912203	-0.019672405037697214	0.025697336140279654
M18	SBS19	0.0004077502197765012	0.0026120438371705986	0.030544121563998487	0.013625231830268009	0.047463011297728966
M19	SBS19	7.755849942222151e-67	2.2969247905811756e-64	0.09502068269327321	0.08458393098020629	0.10545743440634013
M20	SBS19	1.1936135130365834e-06	1.454244311769255e-05	0.03200848407562719	0.01911913564460467	0.04489783250664971
M21	SBS19	0.622822577612522	0.7903318799631542	0.004314625664704249	-0.012885297070352433	0.02151454839976093
M22	SBS19	0.002230444905474301	0.011269308249443647	0.02615962501090628	0.009401609168830021	0.04291764085298254
M23	SBS19	0.04335905901981555	0.131133053594886	0.02501900488730428	0.0007470425577989631	0.049290967216809596
M24	SBS19	0.12017817688999066	0.2749173981143577	0.011514035610519443	-0.0030099326192305695	0.026038003840269455
M25	SBS19	0.9265035162593791	0.9644139555404998	0.001008713075688639	-0.020432841250692682	0.022450267402069964
M26	SBS19	0.00045170989163194217	0.002850955873414717	0.024136052337548335	0.010662953395554281	0.03760915127954239
M27	SBS19	0.9917239349025151	0.9962911797732252	-0.00010016071441285284	-0.01903392057183079	0.018833599143005083
M28	SBS19	0.005040432780253601	0.02246026181015783	0.023455697618446448	0.0070702300888709525	0.03984116514802194
M29	SBS19	0.8713498147433151	0.9373367746068364	0.001410226657906635	-0.015664486554856378	0.01848493987066965
M30	SBS19	0.978613247979061	0.9921537327382047	0.0001705181551540846	-0.012301734058179917	0.012642770368488085
M31	SBS19	0.03804814436818417	0.11890045115057553	-0.0171341649463274	-0.03332279168217174	-0.0009455382104830573
M32	SBS19	0.4205206652127328	0.6396699174512134	0.006144821732518301	-0.00881181914429154	0.021101462609328145
M33	SBS19	0.08512052783441218	0.21760559904547602	-0.012726797462813992	-0.02721607963273683	0.0017624847071088454
M34	SBS19	0.2687198347705504	0.4825426137437589	0.012230368112525062	-0.009449226268697193	0.033909962493747316
M35	SBS19	0.7617805195389524	0.8745129666502698	-0.002726744120189202	-0.020363668643092147	0.014910180402713743
M36	SBS19	0.2876198667228775	0.5070222009537905	0.008171269823279332	-0.0068943666360205165	0.02323690628257918
M37	SBS19	0.8587252138370403	0.9305071976562356	0.001267846705953429	-0.01269851447243999	0.015234207884346847
M38	SBS19	2.767383896516858e-05	0.0002542822912073963	0.045839909208274715	0.02443882072854215	0.06724099768800729
M39	SBS19	0.2334065817430558	0.437495296840684	-0.01254535427167032	-0.03318513865631033	0.008094430112969685
M40	SBS19	2.1011114113385235e-08	3.7106784099327133e-07	0.04007780915557011	0.026101858641172454	0.05405375966996777
M41	SBS19	0.604145081395135	0.7792155991193533	-0.0035355238013186126	-0.016906590608271935	0.00983554300563471
M42	SBS19	5.217609950076204e-07	6.832584458433124e-06	-0.0457855063059712	-0.0636263946500821	-0.027944617961860305
M43	SBS19	0.01856291974410876	0.0667294500605217	-0.018610094064323155	-0.03410087725572426	-0.0031193108729220455
M44	SBS19	0.2971670585778327	0.520278842894341	0.01085523700169703	-0.009558898405625916	0.031269372409019974
M45	SBS19	0.0004879220247508616	0.003029838379501318	0.03377872106564597	0.014811427102163384	0.05274601502912856
M46	SBS19	0.07272950944849556	0.19113215793631938	-0.01568604969306198	-0.032819384603707424	0.0014472852175834681
M47	SBS19	0.1633371124096571	0.3449522121652111	0.01249596807151429	-0.005077836287004232	0.030069772430032813
M48	SBS19	0.014053229659412003	0.05278530164754753	0.016998669832747004	0.003435911465435504	0.030561428200058506
M49	SBS19	0.32590552223146085	0.5487949720403481	0.008843532565223081	-0.008805664733870726	0.02649272986431689
M50	SBS19	0.32720899965190153	0.5498710819117507	0.010291752914950523	-0.010303112328426737	0.030886618158327783
M1	SBS20	0.9429336759654814	0.9732693438249607	-0.00090078329779402	-0.025574839726157053	0.02377327313056901
M2	SBS20	2.183906966054631e-05	0.00020507419071488607	-0.03371165931126868	-0.04925174149032378	-0.01817157713221358
M3	SBS20	0.7855635622301255	0.8869266025178836	0.0021327070040570283	-0.013237102079398813	0.017502516087512868
M4	SBS20	1.1116477125789642e-05	0.00011203779302170189	0.02611836552875041	0.014488526200357867	0.03774820485714295
M5	SBS20	0.7646839342582021	0.8762003413375233	-0.003004984868940272	-0.022688860743207348	0.016678891005326803
M6	SBS20	0.3594400852015539	0.5858782083090527	0.00593022704622134	-0.006756859648311713	0.018617313740754392
M7	SBS20	0.655429152983535	0.8126899320407761	-0.004402242354822821	-0.023745701321751148	0.014941216612105505
M8	SBS20	0.898103072518192	0.9499167113173185	0.000832564018213135	-0.011915411424103435	0.013580539460529705
M9	SBS20	0.1642415407050746	0.3461454287221837	-0.01140883834238776	-0.02748823734877648	0.004670560664000961
M10	SBS20	0.19868356850452604	0.3938886399291582	0.011356959844704178	-0.005965365868653209	0.028679285558061565
M11	SBS20	0.42853126007098374	0.6444159120347001	-0.005913371516538875	-0.02055777355379375	0.008731030520716
M12	SBS20	0.7525315917516361	0.872756256065082	0.0021113010085440573	-0.011018204483005072	0.015240806500093186
M13	SBS20	0.5374413686336458	0.7291806746505252	0.004595551601144006	-0.010015652354119775	0.019206755556407787
M14	SBS20	0.06315426620416334	0.17417186596420406	-0.01638975342723443	-0.03367872071698474	0.000899213862515881
M15	SBS20	0.24644109679724915	0.45527745809472614	0.007271379778075403	-0.005028096411653116	0.019570855967803922
M16	SBS20	0.4941794526340334	0.7000780691769879	0.0041558518456443535	-0.007762555069923844	0.016074258761212552
M17	SBS20	0.7250623597898629	0.8578641933592416	-0.00350502627347854	-0.023045838679164425	0.016035786132207346
M18	SBS20	0.8517046588195298	0.9259412912734905	-0.0013895044217696203	-0.015963484427624026	0.013184475584084785
M19	SBS20	5.889398948200854e-05	0.00048242948831007	0.018451556458307667	0.009461308682825176	0.027441804233790158
M20	SBS20	0.9957230002369677	0.996805804585788	-3.0353406547290352e-05	-0.011133275009476485	0.011072568196381903
M21	SBS20	0.9659520634640328	0.9848362139555266	-0.00032254062031661325	-0.015138603257287633	0.014493522016654405
M22	SBS20	0.28489515843534025	0.5033714364277466	-0.007873853751108502	-0.02230925652658128	0.006561549024364278
M23	SBS20	0.2382301311168373	0.4439428871247936	0.012578117397328318	-0.008329820372833223	0.033486055167489856
M24	SBS20	0.572558240786021	0.7569880587315182	-0.003600612574212193	-0.01611160034689326	0.008910375198468877
M25	SBS20	0.4983395537320703	0.7040760667407232	-0.006378361532181902	-0.024848177753285745	0.012091454688921942
M26	SBS20	0.8977523923467285	0.9499167113173185	-0.0007605898248928704	-0.01236635578754061	0.01084517613775487
M27	SBS20	0.09316372376973216	0.23081102735744455	-0.013969522445097244	-0.030279117338166815	0.0023400724479723297
M28	SBS20	0.516304066030582	0.7163137492676543	0.004672339033473462	-0.009442149560096685	0.018786827627043607
M29	SBS20	0.0024213571002394477	0.012075420771919526	0.022774000491231534	0.00806579369487235	0.03748220728759072
M30	SBS20	0.004703706963059103	0.021279990373416626	-0.015501491332227273	-0.02624512506031495	-0.004757857604139597
M31	SBS20	0.2970468097572116	0.520278842894341	-0.007417076697185592	-0.021362006068057156	0.006527852673685972
M32	SBS20	0.5679839853921487	0.7535280302411346	-0.003752135395755671	-0.016635828624088394	0.009131557832577051
M33	SBS20	0.4261343377795275	0.6437236890713524	-0.005066047984840296	-0.017547157086381656	0.007415061116701065
M34	SBS20	0.6375024782058275	0.8003400585489966	-0.004487829537142811	-0.02316269414229799	0.014187035068012367
M35	SBS20	0.20878087724564734	0.40786097688976813	0.009740530758734722	-0.005451966468143032	0.024933027985612477
M36	SBS20	0.6215449285074637	0.7892494153671928	-0.003267412683152451	-0.016244995017977125	0.009710169651672224
M37	SBS20	0.7293555140038326	0.8607994873022594	0.002122848105307484	-0.009907815358539487	0.014153511569154457
M38	SBS20	0.8359292472849925	0.9179485459347465	-0.0019471525871092889	-0.020382111412174712	0.016487806237956135
M39	SBS20	0.014114500882115254	0.05291219902253528	0.02226903406063835	0.0044898647604691075	0.04004820336080759
M40	SBS20	0.5688076909729467	0.7541011054565581	0.0034986528908746073	-0.008540270854432593	0.01553757663618181
M41	SBS20	0.19618620028793615	0.3911532217030317	0.007593628007069364	-0.003924247182635182	0.01911150319677391
M42	SBS20	0.8828010133103064	0.9436586763200943	-0.0011554397541338162	-0.016523631999951032	0.0142127524916834
M43	SBS20	0.06758654239267681	0.1824741852817712	-0.012443007999261953	-0.02578681294506832	0.0009007969465444129
M44	SBS20	0.18032493211783843	0.37066256735380565	0.012017584394690813	-0.005567210231045509	0.029602379020427134
M45	SBS20	0.18711561766616358	0.3798837923764103	-0.010994132733946952	-0.027332614001890528	0.0053443485339966235
M46	SBS20	0.3711711125775603	0.5971620490696228	0.006731775711028039	-0.008026927983549266	0.021490479405605344
M47	SBS20	0.32600231305266636	0.5487949720403481	0.007583784978441177	-0.0075543403583077096	0.022721910315190063
M48	SBS20	0.9808675787784846	0.9921537327382047	-0.00014288767794525914	-0.011825886525993734	0.011540111170103217
M49	SBS20	0.005209687748047341	0.02304894100120618	-0.021680201329425733	-0.036883270360815304	-0.0064771322980361635
M50	SBS20	0.01089337335622497	0.043192057076690146	0.02305253053821524	0.005312054714801645	0.04079300636162884
M1	SBS21	0.44637484006356065	0.6607037014685215	0.007532876588420846	-0.011863027856558345	0.02692878103340004
M2	SBS21	0.20875855241584027	0.40786097688976813	-0.00783244867511304	-0.0200482734174768	0.00438337606725072
M3	SBS21	0.9671896624104226	0.9848362139555266	0.00025345452312157304	-0.011828521101186446	0.01233543014742959
M4	SBS21	1.8170548786994286e-14	7.44219285424766e-13	0.0359592888690016	0.026817247187331993	0.045101330550671205
M5	SBS21	0.8268322829761289	0.9129063061250634	-0.0017263595578543309	-0.017199558165167588	0.013746839049458925
M6	SBS21	0.6404822691853506	0.8034723806984684	0.0023754750121308434	-0.007597652913825501	0.012348602938087188
M7	SBS21	0.5745403996317443	0.758826942909851	-0.004353538061834647	-0.019559140061133018	0.010852063937463722
M8	SBS21	0.8879733609948648	0.9467453447328246	-0.0007199399525751216	-0.010740931606865409	0.009301051701715165
M9	SBS21	0.08721089073065595	0.22143406102002683	-0.011028569547594215	-0.023668343131888474	0.001611204036700042
M10	SBS21	0.49933118118271613	0.7042679388888813	0.004691578558123384	-0.008925241006043276	0.018308398122290043
M11	SBS21	0.8626325009538345	0.9331295116454311	0.0010158229407615559	-0.010495921120986889	0.012527567002509999
M12	SBS21	0.6740274557637762	0.8226513979574231	-0.0022140752188696414	-0.01253498190331672	0.00810683146557744
M13	SBS21	0.8922233464388195	0.9487257357281712	0.0007936647248115182	-0.010691982824272894	0.012279312273895929
M14	SBS21	0.3148770550370167	0.5366430552866375	-0.006966897044317438	-0.02055749405368868	0.006623699965053803
M15	SBS21	0.14720754311765524	0.319655409477142	0.007148798655065824	-0.002519634486111767	0.016817231796243413
M16	SBS21	0.6217645394308301	0.7892494153671928	-0.0023573512053920165	-0.011726231524763018	0.007011529113978985
M17	SBS21	0.6238800003494333	0.7908916698535785	0.003841549863572337	-0.011519188704013588	0.019202288431158263
M18	SBS21	0.46958193481117305	0.6819654654934048	0.004225475024173206	-0.007230911338453877	0.01568186138680029
M19	SBS21	4.642285273727406e-15	2.0543446326264956e-13	0.028434737447146172	0.021367638962703186	0.03550183593158916
M20	SBS21	0.9898311880028106	0.9962911797732252	5.6730628746742964e-05	-0.008671108958381777	0.008784570215875264
M21	SBS21	0.7843096763648791	0.8865353710302041	0.0016257768335520258	-0.010020907042358262	0.013272460709462315
M22	SBS21	0.11288322932825746	0.2631852828278972	-0.00917733393284799	-0.020524786820084205	0.002170118954388227
M23	SBS21	0.8098999854997218	0.9022323333836599	0.002016354322591959	-0.014419060920499823	0.01845176956568374
M24	SBS21	0.007851836195593894	0.032610107176954145	-0.013343906789102288	-0.02317860600265694	-0.0035092075755476324
M25	SBS21	0.778112356644139	0.8823223181648225	-0.002086481904959654	-0.01660532648898429	0.012432362679064982
M26	SBS21	0.7047739091079332	0.8444800390656074	-0.001762891010053645	-0.010886008981184985	0.007360226961077696
M27	SBS21	0.22324103773576923	0.42545640821059644	-0.007964958349383945	-0.020785685456040932	0.004855768757273043
M28	SBS21	0.3986597778309895	0.6229059028609211	0.00477626913999583	-0.006318917938199474	0.015871456218191134
M29	SBS21	0.7527488442315233	0.872756256065082	0.0018575335617618503	-0.009704366460937525	0.013419433584461226
M30	SBS21	0.0013480242033252956	0.007330357602828232	-0.013822365893255308	-0.022267774688799227	-0.005376957097711389
M31	SBS21	0.11159010403626915	0.2613271901092678	-0.008897522709262395	-0.019859421834146296	0.0020643764156215057
M32	SBS21	0.30981418529917526	0.532029569597107	-0.005246331546681292	-0.015374008910177766	0.004881345816815182
M33	SBS21	0.7874791619753604	0.8883078738954403	0.0013489366716000982	-0.00846227536820786	0.011160148711408057
M34	SBS21	0.542540458256377	0.7314032379645078	-0.00455946183303954	-0.019239491866047967	0.010120568199968889
M35	SBS21	0.30360628368671094	0.5262873445267164	-0.006266421954777886	-0.01820901539694916	0.005676171487393387
M36	SBS21	0.4248358042324092	0.6429315433548645	-0.004152388219796255	-0.014353870396993693	0.006049093957401182
M37	SBS21	0.8507729893118772	0.9256557826330153	0.0009073877040064923	-0.008549735798647312	0.010364511206660298
M38	SBS21	0.7942444683167542	0.8916019736333327	-0.0019275085589662057	-0.016418952268524783	0.012563935150592372
M39	SBS21	0.5140085268243271	0.714743238597567	0.004651821716572813	-0.009324115716268195	0.01862775914941382
M40	SBS21	0.8224022736611638	0.9108885942449599	0.0010833286978260553	-0.008380288087776841	0.010546945483428952
M41	SBS21	0.1955892629534773	0.39025563944619385	0.005977214378008346	-0.003076813979157372	0.015031242735174064
M42	SBS21	0.7785062116378967	0.8823223181648225	-0.001732936075136604	-0.01381364072770826	0.010347768577435051
M43	SBS21	0.0008373682122926097	0.004847921229062477	-0.017890153300212812	-0.028379517560715634	-0.007400789039709992
M44	SBS21	0.04552009177894088	0.13629110991401508	0.014104455928586633	0.00028131350222421886	0.027927598354949047
M45	SBS21	0.015261359412514506	0.056442107337349515	-0.015901649965074392	-0.028745084216316406	-0.0030582157138323764
M46	SBS21	0.2991110824260921	0.5216624584796139	0.006144381761179934	-0.005457213113294227	0.017745976635654095
M47	SBS21	0.3247556116533422	0.547900571807786	-0.005976884216409886	-0.017876736733979066	0.0059229683011592935
M48	SBS21	0.8073477122656177	0.900953244122501	-0.0011421329930503907	-0.010325962573137958	0.008041696587037177
M49	SBS21	0.8467824590402492	0.9245132158171908	0.0011777025860862309	-0.010773201192519486	0.013128606364691948
M50	SBS21	0.8664388943401451	0.9341332240855666	-0.0011961578291568948	-0.0151416789022082	0.012749363243894408
M1	SBS22	1.0346826969835979e-16	5.383146464036286e-15	0.216533613433455	0.16577031813881757	0.2672969087280925
M2	SBS22	0.027179660148124514	0.09163020277607652	0.03603673634487755	0.004065269356924195	0.0680082033328309
M3	SBS22	5.754866347330926e-06	6.206228413788254e-05	0.07330330356786512	0.041682148797837194	0.10492445833789305
M4	SBS22	0.0005662296167306174	0.003468287617751986	0.04212080029719599	0.018194091295357744	0.06604750929903423
M5	SBS22	1.595571536337209e-16	8.082829493287178e-15	0.17165079936583544	0.13115407737569684	0.21214752135597403
M6	SBS22	0.33450291903286633	0.5565411574228761	0.01284841030781994	-0.013253431931744677	0.03895025254738456
M7	SBS22	3.092505007663498e-14	1.2274375545880894e-12	0.15511644905476035	0.1153200855176672	0.1949128125918535
M8	SBS22	5.50900159349525e-13	2.0009109561279918e-11	0.09702061920294015	0.07079350718891306	0.12324773121696725
M9	SBS22	2.9221474166002215e-06	3.378458724898154e-05	0.07908334189088825	0.04600230868941871	0.1121643750923578
M10	SBS22	0.027281957190691125	0.0918401703728238	0.04014295082363367	0.004504776049653443	0.07578112559761391
M11	SBS22	0.01338690094452091	0.05092169308301631	0.038029384951193235	0.007900650051486303	0.06815811985090017
M12	SBS22	1.275459216072386e-09	2.7129933601539705e-08	0.08396639522861817	0.056954340430286396	0.11097845002694993
M13	SBS22	1.3818994895407044e-05	0.00013572227129417632	0.06677687908787122	0.036716444430737794	0.09683731374500465
M14	SBS22	5.173499145353616e-09	1.016223046408746e-07	0.10636490683893536	0.07079536218716653	0.1419344514907042
M15	SBS22	1.0825635876164074e-06	1.3401510650556812e-05	0.06309024693793265	0.03778585713882196	0.08839463673704334
M16	SBS22	1.8612613044536362e-09	3.873435687646756e-08	0.07544929222340344	0.05092889723066261	0.09996968721614427
M17	SBS22	0.13666441255792394	0.3025635355652715	0.030522840968183532	-0.009679548668353317	0.07072523060472038
M18	SBS22	0.00037999302150260256	0.002462917731961313	0.05441603969171188	0.024432187915929434	0.08439989146749433
M19	SBS22	0.08974830753093274	0.22539529288590415	0.016010279244339364	-0.002485852671536809	0.034506411160215536
M20	SBS22	0.06109279408624172	0.17019338439365456	0.021826259744862485	-0.0010163923986584757	0.04466891188838344
M21	SBS22	0.000289872232633411	0.0019241518890321249	0.05642186314881352	0.025939961442540148	0.08690376485508688
M22	SBS22	2.2313878888203886e-07	3.135344296335217e-06	0.07867332156825078	0.04897457236112783	0.10837207077537374
M23	SBS22	0.043719002271130264	0.13198186776727028	-0.04426297156597814	-0.08727802351376313	-0.0012479196181931565
M24	SBS22	2.3994182430501946e-10	5.846683693508385e-09	0.08350537092480699	0.057765826696394025	0.10924491515321996
M25	SBS22	0.09143579687480556	0.22802598781960104	0.03272020132312384	-0.0052787688742456165	0.07071917152049328
M26	SBS22	2.9253470742027515e-11	8.59739407303862e-10	0.08137702274917075	0.057499841208598836	0.10525420428974266
M27	SBS22	0.24698254491188007	0.45584026745481215	-0.019814578524980822	-0.05336920640291217	0.013740049352950527
M28	SBS22	0.023784627814183893	0.08227386979749146	0.03349721146223025	0.00445869667693646	0.06253572624752404
M29	SBS22	0.0014481398914961453	0.007808597454145882	0.04920557233645269	0.018945568391584133	0.07946557628132124
M30	SBS22	0.000469690600365331	0.0029448917117438442	0.0394790270436523	0.017375557634000633	0.061582496453303964
M31	SBS22	4.924379902329581e-05	0.00041394896558884036	0.05950025621540113	0.030810584957995317	0.08818992747280693
M32	SBS22	0.09800596513723989	0.23854573381742672	0.022373894390234572	-0.004132437300065642	0.048880226080534786
M33	SBS22	0.6792553359264633	0.8273119403090425	-0.005414937914726914	-0.03109301110733837	0.020263135277884543
M34	SBS22	0.06815667327112787	0.18285936731278207	0.03575293469591825	-0.0026678928356721476	0.07417376222750864
M35	SBS22	0.0023667380874676865	0.011833690437338432	0.04850693189447482	0.01725057057301692	0.07976329321593272
M36	SBS22	3.3592702184363836e-05	0.00029731472048230063	0.05658383627784276	0.029884341357506245	0.08328333119817928
M37	SBS22	0.00011808320832897656	0.0008914124550324702	0.048679147495168905	0.02392780092275666	0.07343049406758115
M38	SBS22	6.613269124802274e-08	1.0521109971276343e-06	0.10481310051687334	0.06688584436025911	0.14274035667348756
M39	SBS22	0.007799156047391368	0.032602335268682704	0.049672214733261326	0.013094150485974489	0.08625027898054816
M40	SBS22	7.79251489807556e-10	1.724205882620167e-08	0.07799748529309719	0.05322914438867474	0.10276582619751964
M41	SBS22	0.07179107024083724	0.18932485854404202	0.021766258716976544	-0.0019301002955468098	0.0454626177294999
M42	SBS22	0.0795290435364039	0.20560640823831225	0.028283598211877356	-0.003334230149023981	0.05990142657277869
M43	SBS22	0.3429317522225862	0.5661609116882319	0.013279659537416723	-0.014173285331403608	0.040732604406237057
M44	SBS22	0.007848320781444028	0.032610107176954145	0.04909001460199078	0.012911848078237358	0.08526818112574419
M45	SBS22	0.13931771161300138	0.30649521163847654	-0.025349376378703048	-0.0589634337866745	0.008264681029268403
M46	SBS22	0.6148992163740832	0.7858657547292729	0.007790876366144885	-0.022573017628710064	0.03815477036099983
M47	SBS22	0.00012708824194976703	0.0009482359137724866	0.06096483258931787	0.02982033355213223	0.0921093316265035
M48	SBS22	9.978326040932447e-08	1.5065315787290166e-06	0.06550551327838142	0.04146943626882016	0.08954159028794267
M49	SBS22	0.3118373764377242	0.5333513546358233	0.01613503902810882	-0.01514307224904803	0.047413150305265675
M50	SBS22	0.10846200190657845	0.2562826884907499	0.02988686111973176	-0.006611596906655574	0.06638531914611909
M1	SBS23	0.9300086264070186	0.9659119581653135	-0.0004415771698962937	-0.010299257718586328	0.009416103378793741
M2	SBS23	0.8398011133617489	0.9206247968231017	0.0006400701383886116	-0.005568441472431241	0.006848581749208465
M3	SBS23	0.0347006637223278	0.11151715803920037	-0.006616736968925358	-0.012757221752161053	-0.0004762521856896632
M4	SBS23	0.31328288679363475	0.5346361321611232	-0.00238968009961439	-0.007035987092740262	0.0022566268935114817
M5	SBS23	5.2696267117199086e-05	0.00043483317871483	-0.01624548060958772	-0.024109504139401168	-0.008381457079774272
M6	SBS23	0.5696977291514421	0.754743568801545	-0.0014696312348718562	-0.006538325476183516	0.003599063006439803
M7	SBS23	0.0004286158037956107	0.002732070934789903	0.013899328767323114	0.00617130724170631	0.02162735029293992
M8	SBS23	0.5010616567101513	0.7055915794930807	-0.0017476921520091365	-0.006840712422824794	0.003345328118806521
M9	SBS23	0.45169397389469124	0.66476368482208	0.0024658156217791665	-0.003958161695452728	0.008889792939011062
M10	SBS23	0.6116383652066912	0.7846893366137688	-0.0017920895380289289	-0.008712635972637415	0.005128456896579556
M11	SBS23	0.1315919384006565	0.2942096183754515	0.004500308592170301	-0.0013503644631081687	0.01035098164744877
M12	SBS23	0.30244474155930584	0.5249829824180917	-0.002758970738527845	-0.008004418371904659	0.0024864768948489697
M13	SBS23	0.004232145818674122	0.01951348670885673	-0.008523018321490548	-0.014360428211547378	-0.002685608431433717
M14	SBS23	0.039273514837058716	0.12137414136459618	0.007264701698273929	0.0003574824879295684	0.01417192090861829
M15	SBS23	0.8176691387352949	0.9076254775942963	-0.0005777579474634751	-0.005491595586871308	0.004336079691944358
M16	SBS23	0.1603917880443192	0.3404184303514177	0.003409624265059429	-0.001351970098805126	0.008171218628923983
M17	SBS23	0.4024539178091362	0.6255339457267559	0.003333746315345965	-0.004473121068474405	0.011140613699166335
M18	SBS23	0.5155998312783125	0.715594574773433	0.0019306801170849007	-0.003891858209266807	0.007753218443436608
M19	SBS23	2.0379349338235308e-81	7.132772268382358e-79	0.03645778821180631	0.0328660403011383	0.040049536122474326
M20	SBS23	0.5502940573657978	0.7379422225211849	-0.00135133834129866	-0.005787133267706176	0.0030844565851088556
M21	SBS23	0.6497021440772829	0.8089758262281821	0.0013711025312523814	-0.004548151681717417	0.00729035674422218
M22	SBS23	0.03146285646458672	0.1027413039768099	0.0063303394671628335	0.0005631649628235471	0.012097513971502119
M23	SBS23	0.039842068289386204	0.12271357033130952	-0.00876008290006853	-0.01711313875322874	-0.00040702704690832175
M24	SBS23	0.21036186421227693	0.40906971691920946	0.0031935358695228755	-0.0018048040333513427	0.008191875772397094
M25	SBS23	0.06443381298078078	0.17681409834355383	-0.006961527085569423	-0.014340514348132567	0.00041746017699371973
M26	SBS23	0.5362109739343995	0.7291806746505252	0.0014627561994600606	-0.003173933098661628	0.006099445497581749
M27	SBS23	0.0009338934151746596	0.005350431024438154	0.0110118295447361	0.004495885285582413	0.017527773803889788
M28	SBS23	0.0068920813393370545	0.02941742035082889	0.007776849757535076	0.0021378856063626857	0.013415813908707466
M29	SBS23	0.5703292087544449	0.755078216542164	-0.0017009639145450658	-0.007577127992532448	0.004175200163442316
M30	SBS23	0.0009729485354099119	0.0055494101649306085	0.007228599341895472	0.0029363456733061937	0.01152085301048475
M31	SBS23	9.965126819018905e-05	0.0007612249653417218	-0.011075194324910102	-0.016646416852150507	-0.005503971797669699
M32	SBS23	0.34908723504602057	0.574107584334549	0.0024582648049093964	-0.002688976894117992	0.007605506503936784
M33	SBS23	0.079093101075344	0.20505618797311406	0.004467050655008105	-0.0005193522404198609	0.009453453550436072
M34	SBS23	0.2920259337486381	0.5129105131990221	0.004009824362635141	-0.003451083011964371	0.011470731737234653
M35	SBS23	0.2053518126878232	0.40440126795300224	0.003921000652013413	-0.0021486452059439583	0.009990646509970783
M36	SBS23	0.9420470478792722	0.973136875324711	0.00019222729348868762	-0.004992524606647575	0.005376979193624951
M37	SBS23	0.11174808874132829	0.261538080032896	-0.0038995580273239456	-0.008706000679334537	0.000906884624686645
M38	SBS23	0.0066948707130954814	0.028734952336028543	-0.010193648323671284	-0.017558709498487018	-0.00282858714885555
M39	SBS23	0.3128953723303547	0.5346361321611232	-0.003656161589032199	-0.010759224350154889	0.0034469011720904903
M40	SBS23	0.7578223087664442	0.8739995286947676	-0.0007563583677391396	-0.0055661011344314655	0.004053384398953186
M41	SBS23	0.20661262212103168	0.40605339212147623	-0.0029643697136054427	-0.007565945240897964	0.0016372058136870787
M42	SBS23	1.9865310628217142e-15	9.214632038389879e-14	-0.02504246407547698	-0.03118230290619218	-0.01890262524476178
M43	SBS23	0.39768424552119896	0.6216339201204287	-0.002299673657025039	-0.007630737353085335	0.003031390039035257
M44	SBS23	0.2192279021494705	0.4207514572659329	-0.004402679561484248	-0.011428086528437933	0.0026227274054694367
M45	SBS23	0.004793307010133832	0.02163450409028752	0.009398016753089565	0.0028705319247333896	0.01592550158144574
M46	SBS23	0.8663008160209658	0.9341332240855666	-0.0005062781150266147	-0.006402616512254094	0.005390060282200865
M47	SBS23	0.00024220390101586194	0.0016302185645298399	-0.011337739271696692	-0.0173856626891111	-0.0052898158542822845
M48	SBS23	0.9170487523857549	0.959869964355846	0.0002479279147227283	-0.004419617157533401	0.004915472986978858
M49	SBS23	0.4779375631775913	0.687674767472601	-0.00219829729730589	-0.008272166760409146	0.0038755721657973653
M50	SBS23	0.8611016823676757	0.9320330270215214	0.0006324675300826019	-0.006455136567634549	0.007720071627799753
M1	SBS24	0.1241300742685284	0.2820211668400616	0.008796676866998374	-0.00241769162018529	0.020011045354182036
M2	SBS24	0.1879991074565472	0.3805449861765019	0.004743151233157054	-0.0023198223149099202	0.011806124781224028
M3	SBS24	0.8932807251986028	0.9487257357281712	0.00047794337899634027	-0.006507640979212555	0.007463527737205235
M4	SBS24	0.13197700712930063	0.294557378230613	0.00406173197528166	-0.001224034637678428	0.009347498588241748
M5	SBS24	0.19032457150144294	0.38383949726587496	0.005976413646585768	-0.0029699157885804137	0.014922743081751951
M6	SBS24	0.5383620368627768	0.7291806746505252	-0.001809523590964002	-0.0075758095534857245	0.00395676237155772
M7	SBS24	0.6127299958568917	0.7849621239073477	-0.002269629010131435	-0.011061238825147281	0.006521980804884412
M8	SBS24	0.44958340901713545	0.6626209412882238	0.0022343770550057114	-0.003559582867667234	0.008028336977678657
M9	SBS24	0.37961350541710914	0.6048714808710688	0.003274954284961705	-0.004033138976218419	0.010583047546141828
M10	SBS24	0.1638837070099631	0.34591681578309097	0.005590888109314438	-0.0022821158358862417	0.013463892054515118
M11	SBS24	0.09725181365008286	0.23742516331821117	-0.0056308708565306455	-0.01228675742293479	0.0010250157098734992
M12	SBS24	0.9189422280498729	0.959869964355846	0.00030971037396197086	-0.005657655108248763	0.006277075856172706
M13	SBS24	5.227054405015723e-05	0.000433710333174796	0.01372501614564001	0.007084218120740857	0.020365814170539162
M14	SBS24	0.011974285957409316	0.046660932121483666	0.01007739974462216	0.0022195572162548825	0.017935242272989437
M15	SBS24	0.47305517150088794	0.6839624770709402	0.002045721456450078	-0.003544395377051391	0.007635838289951548
M16	SBS24	0.08052656559771187	0.20793244637906821	0.004829682698937576	-0.0005872379974802026	0.010246603395355356
M17	SBS24	0.06615722016375183	0.1803861881235443	0.008325304844607148	-0.0005560021870323912	0.01720661187624669
M18	SBS24	0.030627504311208198	0.10130231236954601	0.007306937307916896	0.0006830575828699371	0.013930817032963855
M19	SBS24	0.2638678199796334	0.4762733740841953	0.002328640903958329	-0.001757430295483791	0.006414712103400449
M20	SBS24	0.09565794774498021	0.23517793559069414	-0.004289634781085412	-0.009335917077677391	0.0007566475155065672
M21	SBS24	0.5347287528014741	0.7287453799241329	-0.0021321054703637788	-0.00886601184780049	0.004601800907072932
M22	SBS24	0.09372634795342571	0.2317575077846429	0.00560990607185066	-0.0009509902467205586	0.01217080239042188
M23	SBS24	0.0510844648936436	0.14899635593979382	-0.009458050590786972	-0.018960716645816833	4.461546424288851e-05
M24	SBS24	0.29326706635063055	0.5146208775979615	0.003048193189945923	-0.0026380557423624044	0.00873444212225425
M25	SBS24	0.0073644506185657965	0.030987032657353353	-0.011482230110912177	-0.01987676894952511	-0.0030876912722992422
M26	SBS24	0.6915340845362586	0.8348718173297572	0.0010674013830297142	-0.004207423875598436	0.006342226641657865
M27	SBS24	0.1302550747066293	0.2918308004156161	0.0057216610339455055	-0.001691056349537652	0.013134378417428663
M28	SBS24	0.014949873681866666	0.05562352147393299	0.007967059782294955	0.0015520190873852882	0.014382100477204621
M29	SBS24	0.551024849928321	0.7384154852545582	-0.0020327787540293297	-0.008717664608892959	0.004652107100834298
M30	SBS24	0.40169355906155024	0.6253619904516654	0.0020885408213133934	-0.0027944449928721375	0.006971526635498925
M31	SBS24	0.6704697596385323	0.8210269003207218	-0.0013754067227391017	-0.007713382683308755	0.00496256923783055
M32	SBS24	0.8071934760767568	0.900953244122501	0.0007288229525128875	-0.005126820758031287	0.006584466663057062
M33	SBS24	0.0013660703854516548	0.0074180126713524275	0.009273184682593635	0.0036005156182344986	0.01494585374695277
M34	SBS24	0.4458409498451892	0.6605875352381897	0.0033002927532554795	-0.005187440657686064	0.011788026164197024
M35	SBS24	0.06891935143680018	0.1843126032808737	0.006407819341521765	-0.0004971767071569782	0.01331281539020051
M36	SBS24	0.16294289304950807	0.3444976047449786	0.004197969023053868	-0.0017003473238356966	0.010096285369943434
M37	SBS24	0.49092011936722646	0.6972915990885571	-0.0019210451551090666	-0.007388986497489639	0.0035468961872715055
M38	SBS24	0.000676118490047123	0.004067275291689724	-0.014543128186243919	-0.022921824324455584	-0.006164432048032253
M39	SBS24	0.07934120787369266	0.20528471123233652	-0.007233024817647417	-0.015313664355252176	0.0008476147199573411
M40	SBS24	0.40767177002443034	0.6295773423963325	0.0023107484287584576	-0.0031609472148401486	0.007782444072357064
M41	SBS24	0.8730227815378366	0.9380939694686373	-0.00042668581037396156	-0.005661564677646885	0.004808193056898961
M42	SBS24	0.6453003471700796	0.8066254339625994	0.0016397504832106674	-0.005345099021646644	0.008624599988067978
M43	SBS24	0.9300352282906018	0.9659119581653135	-0.000271569069718443	-0.006336333739355874	0.005793195599918988
M44	SBS24	0.870536463989293	0.9369766246460101	0.0006643062576544499	-0.007327989912900153	0.008656602428209053
M45	SBS24	0.03324612330295781	0.10774206625958549	-0.008067268990428799	-0.015493115242812638	-0.0006414227380449593
M46	SBS24	0.10277762102169896	0.24669192078150937	0.005583087253412054	-0.0011247494618308543	0.012290923968654962
M47	SBS24	0.05196895257568395	0.15089024692034933	0.006822057017044617	-5.8226985885990665e-05	0.013702341019975224
M48	SBS24	0.2688537872532578	0.48255807968533454	0.002994714501409882	-0.002315213134434876	0.00830464213725464
M49	SBS24	0.7129791752431439	0.8508895922771555	0.0012963462530290628	-0.00561345468501654	0.008206147191074667
M50	SBS24	0.5142127591721528	0.714743238597567	0.0026824450407107138	-0.005380608296276895	0.010745498377698323
M1	SBS26	0.3123415737493548	0.5339764915341989	0.021350349344453973	-0.020080907923989155	0.0627816066128971
M2	SBS26	1.6695065691104705e-06	1.9838272503318866e-05	-0.0639028842496317	-0.08999689698736196	-0.03780887151190144
M3	SBS26	0.18001278403781928	0.37021859965042964	0.017650103514331637	-0.008157996428712875	0.04345820345737615
M4	SBS26	1.141714030609311e-06	1.4088458390531561e-05	0.048583142891726896	0.029054985184694522	0.06811130059875928
M5	SBS26	0.4816026454331439	0.6900791225291887	0.011863014290090962	-0.0211890186318004	0.04491504721198233
M6	SBS26	0.0007683129994736234	0.004536817558241487	0.036593929750806796	0.01529050303804258	0.05789735646357101
M7	SBS26	0.00044249190498678033	0.002806579628005114	-0.05827742807008882	-0.09075785248863466	-0.025797003651542985
M8	SBS26	0.27089043828763654	0.48500988619575225	0.012021215747148182	-0.009384451850956328	0.03342688334525269
M9	SBS26	0.9562395764447712	0.9803603314700141	-0.0007555892896458638	-0.027755191843437922	0.026244013264146195
M10	SBS26	0.4062814377019358	0.6279339763759345	0.012320029941932585	-0.016766623693701146	0.04140668357756632
M11	SBS26	0.2505051438725856	0.4603555149925797	-0.014413108188904785	-0.03900314631699188	0.01017692993918231
M12	SBS26	0.1974852460192157	0.3923591014351671	0.014492803736752345	-0.007553507189346886	0.03653911466285158
M13	SBS26	0.05396971164173905	0.1547158524353651	0.024122317724689573	-0.00041197609237248606	0.04865661154175163
M14	SBS26	0.2269650224413689	0.43078914086604214	-0.017891175087935866	-0.04692181517611958	0.011139465000247852
M15	SBS26	0.02652446201732639	0.08981458114925822	0.023379021658650058	0.002726448225367179	0.04403159509193294
M16	SBS26	0.031989629510332386	0.10410826172001665	0.0218991853269129	0.001886481514609191	0.04191188913921661
M17	SBS26	0.15325226244162457	0.3290173355485191	-0.02390376393474896	-0.05671557290361046	0.008908045034112543
M18	SBS26	0.7150657486919367	0.8510885986569519	-0.004556240408608369	-0.029028029909486955	0.019915549092270217
M19	SBS26	0.0001906211686025133	0.0013392180640870003	0.02876949032090597	0.01367358302351899	0.04386539761829295
M20	SBS26	0.6237591530508904	0.7908916698535785	0.004664128176427196	-0.013979259573692861	0.023307515926547253
M21	SBS26	0.46435637097652305	0.6774429815307366	0.009284174483189446	-0.015594106256741534	0.034162455223120426
M22	SBS26	0.8925161029105492	0.9487257357281712	0.001670357868839548	-0.02256874071232104	0.02590945645000014
M23	SBS26	0.7035875595804776	0.8436038942338333	-0.006812536401422941	-0.041919943698765796	0.028294870895919918
M24	SBS26	0.22762117687425815	0.4314827823564224	-0.012928498392056058	-0.03393622991756448	0.008079233133452362
M25	SBS26	0.10427467647854607	0.24935248723130585	-0.02570144424385916	-0.056714897981355754	0.005312009493637436
M26	SBS26	0.9474204429716848	0.975404689394389	0.0006554235635094071	-0.01883231153152214	0.020143158658540956
M27	SBS26	0.6902223473411946	0.8343347055772682	-0.005566646873067597	-0.03295278112791585	0.021819487381780654
M28	SBS26	0.6535005081627059	0.8113437460259328	0.005426068077532351	-0.01827416985580155	0.029126306010866253
M29	SBS26	8.40459534620851e-08	1.299505706140673e-06	0.06770264111874605	0.04300546570672364	0.09239981653076845
M30	SBS26	1.601939785401395e-05	0.00015418670434488423	-0.039773457444812796	-0.05781354964767618	-0.021733365241949406
M31	SBS26	0.14545868078768984	0.31670465670383235	-0.017388569020749423	-0.040804092853738365	0.00602695481223952
M32	SBS26	0.44408615691003295	0.6589079172290024	0.008444285620700657	-0.013189271482506672	0.030077842723907986
M33	SBS26	0.017334842341705053	0.0626658619864455	-0.02544896655326672	-0.046406527531649144	-0.004491405574884293
M34	SBS26	0.40834392005783915	0.6303625069056458	-0.01322370039289791	-0.04458145959053539	0.018134058804739565
M35	SBS26	2.804215371045789e-10	6.705732409022539e-09	0.0824443509024039	0.056933982836886735	0.10795471896792107
M36	SBS26	0.19383194440346674	0.3878653773146294	0.014442718344182953	-0.007348491949818771	0.03623392863818468
M37	SBS26	0.23081516434965563	0.4349673924357191	0.012347132647670948	-0.007854065907899176	0.03254833120324108
M38	SBS26	0.5906482161668849	0.7708459770313583	-0.008492029363692486	-0.039446952565394586	0.022462893838009618
M39	SBS26	1.0028987861138402e-06	1.2495664487178915e-05	0.07466414840701975	0.044810389280175306	0.1045179075338642
M40	SBS26	0.21790852848933695	0.41945485121392484	0.012704729743929657	-0.007510339001460373	0.03291979848931969
M41	SBS26	0.10195503509188733	0.24532930318985388	0.016135898693301447	-0.0032042552678413945	0.035476052654444284
M42	SBS26	3.402293165288261e-08	5.770409112933834e-07	0.07288209117235388	0.04707670613013493	0.09868747621457283
M43	SBS26	0.7659035841593193	0.8773367447228144	-0.003402309361910063	-0.025808459613480415	0.019003840889660287
M44	SBS26	0.44128221504721976	0.6559600493945159	-0.011596570010411995	-0.04112394635677277	0.01793080633594878
M45	SBS26	0.1443598597201793	0.3150711224051533	-0.020428994545635522	-0.047863633140758435	0.007005644049487392
M46	SBS26	0.826812070882029	0.9129063061250634	0.002765275660058037	-0.02201669124084694	0.027547242560963015
M47	SBS26	0.019061626716919595	0.06814044833810626	0.030409406312028008	0.004990336399072051	0.055828476224983964
M48	SBS26	0.8811797120217348	0.9434295716648189	0.0014954682894972914	-0.018121951827286244	0.021112888406280825
M49	SBS26	1.0708546524239398e-12	3.81739852947423e-11	-0.09322947980840164	-0.1187575994403786	-0.06770136017642468
M50	SBS26	0.3794943607723409	0.6048714808710688	0.01335249978507269	-0.016436287479738125	0.0431412870498835
M1	SBS28	0.015150967316890878	0.056087715548105654	0.06327439688376317	0.012224457385630327	0.11432433638189601
M2	SBS28	0.004906438480915532	0.021990440222962513	0.04616800747930803	0.01401600777305595	0.0783200071855601
M3	SBS28	0.0430891325001753	0.13052176249069625	0.03282083259448708	0.0010211232079778837	0.06462054198099627
M4	SBS28	0.42029416449666246	0.6395780764079646	-0.009890433669861346	-0.033952249197079606	0.014171381857356913
M5	SBS28	0.5528655185392963	0.7390736966584343	-0.012326818552988438	-0.05305221266836362	0.02839857556238675
M6	SBS28	0.0005099036616795576	0.003151090044087154	-0.046588449178970856	-0.07283768023037475	-0.020339218127566967
M7	SBS28	0.4116957301720633	0.6332515226378121	0.016756644414915395	-0.02326443654569986	0.05677772537553065
M8	SBS28	9.1015974151119e-05	0.00070505332088895	0.05272854895071061	0.02635334076621998	0.07910375713520124
M9	SBS28	0.03333990724596893	0.10787687124118572	-0.03612216675621039	-0.06938999804393109	-0.002854335468489698
M10	SBS28	0.24868832996400714	0.45811008151264476	-0.02108755737763583	-0.0569269696040475	0.01475185484877584
M11	SBS28	0.0010806367221069242	0.00605596998560649	0.05056757224558065	0.020268709950330845	0.08086643454083045
M12	SBS28	0.0008430423908898708	0.0048734432506396435	0.046304517848239385	0.01913993455687931	0.07346910113959945
M13	SBS28	0.4989776218635752	0.7042022889203683	-0.0104241784619277	-0.04065435484482986	0.01980599792097446
M14	SBS28	0.01623046840336087	0.05956844933549986	0.04387797766828175	0.008107583096581161	0.07964837223998233
M15	SBS28	0.9663137691451398	0.9848362139555266	-0.0005480898246148043	-0.025995365474945433	0.024899185825715823
M16	SBS28	0.17926176725808457	0.3692658127039195	0.01689327794751867	-0.007765575926807593	0.04155213182184493
M17	SBS28	0.009599341098982412	0.038861685837100195	0.05344105540674967	0.013011655646281914	0.09387045516721743
M18	SBS28	0.36895208966621595	0.5951832573165368	0.013817463372310535	-0.01633569769003632	0.04397062443465739
M19	SBS28	0.5917020388494285	0.771697024324248	0.0050883198582266295	-0.013512253839255715	0.023688893555708974
M20	SBS28	0.0007659431332580061	0.004529771218192509	0.03946952097512624	0.016497883630951966	0.06244115831930051
M21	SBS28	0.15448743742610974	0.33079901784789906	0.022264851523348842	-0.008389171799240147	0.05291887484593783
M22	SBS28	1.4647687499417333e-15	6.962172453426757e-14	0.12240207760092306	0.09253562899087768	0.15226852621096842
M23	SBS28	0.32384997321355946	0.547091881032121	0.0217676834099335	-0.021490260872407803	0.0650256276922748
M24	SBS28	1.9456519077193435e-21	1.872689961179868e-19	0.1267708196018138	0.10088593234334606	0.15265570686028154
M25	SBS28	0.03468393621303621	0.11151715803920037	0.04118116241567003	0.002967624104023313	0.07939470072731675
M26	SBS28	0.0020291344626085835	0.0104023537696978	0.03783013142180497	0.013818123021694342	0.061842139821915595
M27	SBS28	1.2870300637259562e-16	6.606754327126575e-15	0.1434802513903655	0.10973615118748305	0.17722435159324795
M28	SBS28	0.13410916078211726	0.2977462422925261	-0.022316924337092266	-0.05151941039125282	0.006885561717068292
M29	SBS28	0.41900820584260523	0.6387131038627615	-0.012543037013242987	-0.042973909588254644	0.017887835561768668
M30	SBS28	0.13791999965839014	0.3046425695265646	-0.01682251868207623	-0.0390507993622855	0.0054057619981330365
M31	SBS28	0.0726176024446345	0.19109895380166972	-0.02642486099239571	-0.055276533710076944	0.0024268117252855305
M32	SBS28	0.019369525524267572	0.06898489664054593	0.03180771269701627	0.005151708171435138	0.05846371722259741
M33	SBS28	0.00028420724171850456	0.0018930759180211807	0.04786582117075766	0.022042752055504235	0.07368889028601108
M34	SBS28	0.03688128185710821	0.11619716460709216	0.04114592055708956	0.002508142816859134	0.07978369829731999
M35	SBS28	0.559288958139674	0.7466236091670405	0.009360649166348232	-0.022072206898864022	0.04079350523156049
M36	SBS28	0.5302494602186767	0.7258202561273179	-0.008594815600365794	-0.03544507408738467	0.01825544288665308
M37	SBS28	0.013361259230466008	0.050881155328678665	0.03142701229972008	0.006535902735514094	0.05631812186392607
M38	SBS28	0.6104842325246321	0.7837160037411917	0.009908822216477117	-0.028232597108006297	0.048050241540960534
M39	SBS28	1.3390994498432179e-08	2.4433805127471036e-07	0.10695442996367732	0.07016982100666053	0.14373903892069412
M40	SBS28	0.0001464395446205538	0.0010677883461915382	0.04831060076938546	0.02340240091157467	0.07321880062719625
M41	SBS28	0.17364715388888086	0.3605941437282585	0.016538934162767617	-0.007291230661917093	0.04036909898745233
M42	SBS28	1.1645234076364102e-10	2.988943412933453e-09	0.10497236252130239	0.07317599832709548	0.1367687267155093
M43	SBS28	3.866575801923083e-08	6.444293003205139e-07	0.0776527907188616	0.05004482779083427	0.10526075364688892
M44	SBS28	1.5322434341020094e-20	1.3407130048392583e-18	0.17403444679107144	0.13765199365300476	0.21041689992913812
M45	SBS28	0.04989517817824788	0.1462219904401956	0.033819358480336195	1.549316773538645e-05	0.067623223792937
M46	SBS28	8.918740659942536e-07	1.1258082472386479e-05	0.07673044500429912	0.046195095745189624	0.10726579426340863
M47	SBS28	0.25908425003873575	0.4700633188732953	0.0180293604702394	-0.013291001659914526	0.04934972260039333
M48	SBS28	0.008327719194998145	0.034364114577430716	0.03255100088099117	0.008379199779651188	0.05672280198233116
M49	SBS28	6.439279703994317e-08	1.0286816124638223e-06	0.08700349615323029	0.05554876731722815	0.11845822498923242
M50	SBS28	1.7040796872796222e-11	5.125552184395739e-10	-0.12659693540756292	-0.16330148863263783	-0.08989238218248802
M1	SBS29	1.4346612920494382e-07	2.092214384238764e-06	0.23549278332699616	0.14798609802296714	0.3229994686310252
M2	SBS29	0.8025311472851158	0.8984428371758347	-0.007028977091526665	-0.06214196934675037	0.048084015163697036
M3	SBS29	0.49295630548511016	0.6990356449788855	0.019060767539162214	-0.035448350187541756	0.07356988526586619
M4	SBS29	0.1767741750300346	0.3655105122801467	-0.028418853657727484	-0.06966414679389074	0.012826439478435765
M5	SBS29	0.455667504371033	0.6680578415188412	0.02656106380396387	-0.04324791700525015	0.09637004461317789
M6	SBS29	0.9398302240311045	0.971368151012014	-0.001732137521172572	-0.046726964619292044	0.0432626895769469
M7	SBS29	0.0013133263712899127	0.00716190726553281	-0.11254166665917524	-0.18114335691731387	-0.0439399764010366
M8	SBS29	0.13179181766688128	0.29443016991920695	-0.034757892721554585	-0.07996866211948674	0.010452876676377565
M9	SBS29	0.4324866720474726	0.6483675940597095	-0.022830066579553738	-0.07985574911437009	0.034195615955262604
M10	SBS29	0.6197137479941102	0.7889874106406496	-0.015548674477827724	-0.07698240384184946	0.045885054886194
M11	SBS29	0.8252963152801858	0.9123829336014168	-0.005846836983167275	-0.05778329438166252	0.046089620415327964
M12	SBS29	0.19686936144297304	0.39190643306900014	-0.03065228270400295	-0.07721615065097814	0.015911585242972252
M13	SBS29	0.0002550047096375944	0.0017074228384430232	0.09679197563504888	0.044973255428325344	0.14861069584177242
M14	SBS29	0.8953200178053611	0.9491871903220523	-0.004114477609224712	-0.0654299011289967	0.05720094591054728
M15	SBS29	0.6872426462593659	0.8322594619837435	-0.008956482995705043	-0.05257664717356482	0.03466368118215474
M16	SBS29	0.16988121018260993	0.35507201911131825	0.02959490741796502	-0.012673792352337891	0.07186360718826793
M17	SBS29	0.6525374374468711	0.8106709048630054	-0.015913506709232875	-0.08521511209114396	0.053388098672678214
M18	SBS29	0.9051321476374466	0.9525239905476613	-0.0031416268743542537	-0.05482833212698232	0.04854507837827382
M19	SBS29	0.4487765459002018	0.6622421240765722	-0.01231760183805108	-0.04420156810758054	0.01956636443147838
M20	SBS29	0.8447690292001763	0.9239661256876929	-0.003932011815489413	-0.04330858815929608	0.035444564528317256
M21	SBS29	0.796557227731262	0.8933135236718203	-0.006908715266977888	-0.05945396798545116	0.04563653745149539
M22	SBS29	0.3100585253946609	0.532029569597107	-0.026506725849349405	-0.07770196614466426	0.02468851444596546
M23	SBS29	0.0027508859297757683	0.013474441259079782	0.11334468028856598	0.03919455681285623	0.18749480376427574
M24	SBS29	0.09787033943243038	0.23848152330054237	-0.0374679369381777	-0.08183822818092941	0.006902354304574004
M25	SBS29	0.01400376398544828	0.05265087045310144	-0.08213995230707599	-0.1476432634620879	-0.016636641152064105
M26	SBS29	0.416653133552089	0.6365533984823581	-0.017051396282274246	-0.05821131308615281	0.02410852052160432
M27	SBS29	0.028910706963996256	0.09628565900638891	-0.06448108518260277	-0.12232315877466368	-0.006639011590541866
M28	SBS29	0.23054783320684036	0.4349673924357191	0.030612857693711318	-0.019444258580249965	0.0806699739676726
M29	SBS29	0.13375527551624664	0.29731975215793854	-0.03989975786518864	-0.0920624992146852	0.012262983484307939
M30	SBS29	0.17277094457174408	0.3589682334599108	-0.026498298727829467	-0.06460065852404126	0.01160406106838232
M31	SBS29	0.8959340908130748	0.9491871903220523	-0.0032990742795623216	-0.05275484777941759	0.04615669922029294
M32	SBS29	0.42333487783601376	0.6421746570798474	-0.01865875534665614	-0.06435084866575042	0.027033337972438128
M33	SBS29	0.0014685999281599854	0.00788578761982698	0.07188588604035569	0.027621559679394538	0.11615021240131684
M34	SBS29	0.05720423221514236	0.16170065640844206	-0.06426168220940805	-0.13049219865664152	0.0019688342378254425
M35	SBS29	8.04298149720494e-05	0.0006319485462089596	-0.10853735897052894	-0.16241763916177132	-0.05465707877928655
M36	SBS29	0.9333931346622506	0.968706076769772	-0.001961769675355377	-0.0479868412592567	0.044063301908545946
M37	SBS29	0.026165983083752876	0.08899208027601464	-0.04841485493174806	-0.09108167320648364	-0.005748036657012477
M38	SBS29	0.45229543717888143	0.6653945101790957	0.025062350776008883	-0.040317338420266385	0.09044203997228414
M39	SBS29	0.4018772339745277	0.62539504882859	-0.026958775512192217	-0.09001270332637049	0.03609515230198606
M40	SBS29	0.5357412385641954	0.7291806746505252	-0.013485053026313521	-0.056181166437516084	0.029211060384889045
M41	SBS29	0.23811934277545246	0.4439428871247936	-0.02457989538334405	-0.065428107047397	0.016268316280708905
M42	SBS29	0.24486135116777455	0.45322894326727503	0.03233011142468553	-0.022173272177885187	0.08683349502725625
M43	SBS29	0.7879748067815231	0.8883464146731666	-0.006490980873500876	-0.05381486308724078	0.04083290134023903
M44	SBS29	0.7701581454719824	0.8790717047338074	-0.009292737608338392	-0.07165731450382773	0.05307183928715094
M45	SBS29	0.0004712266914547517	0.002945166821592198	-0.10346891544389725	-0.161413434733244	-0.045524396154550506
M46	SBS29	0.7549002689646248	0.873356359405101	-0.00833362335806587	-0.06067545225216753	0.044008205536035794
M47	SBS29	0.265186111681174	0.4782259696572852	-0.030511994834020666	-0.0841994447992033	0.023175455131161975
M48	SBS29	0.08086161386096662	0.20865764970825837	-0.036901228884239856	-0.0783350525674962	0.004532594799016486
M49	SBS29	0.05223053637413652	0.15122180892862927	0.05340194689672731	-0.0005158262609917044	0.10731972005444632
M50	SBS29	0.813007370696538	0.9046469298212922	-0.007590266640474967	-0.07050696781323716	0.05532643453228723
M1	SBS30	0.25065628617595015	0.4604135027563969	-0.024996716935496828	-0.06765693880125725	0.0176635049302636
M2	SBS30	0.8414183579007775	0.9221351203865623	0.002741633637903978	-0.024126399005831946	0.029609666281639906
M3	SBS30	0.08115000089102718	0.20914477010622107	-0.02364418227995898	-0.05021782117222061	0.0029294566123026534
M4	SBS30	0.31009723485088525	0.532029569597107	0.010409934994055507	-0.009697481370692068	0.030517351358803083
M5	SBS30	0.6257980557485961	0.7914988550039735	0.00846410988939007	-0.02556833687964054	0.042496556658420684
M6	SBS30	0.006331409727638078	0.027419951152303418	-0.030566652424867953	-0.052501997137655604	-0.008631307712080306
M7	SBS30	0.6832226655042175	0.8300433140395195	-0.006960295190540404	-0.04040417798201466	0.02648358760093385
M8	SBS30	0.35469275299887826	0.5806648397473552	0.010404513254962465	-0.011636105087927902	0.03244513159785283
M9	SBS30	0.06255215108597909	0.17338069235494563	0.026414992430750812	-0.0013854923039815122	0.05421547716548314
M10	SBS30	0.5075928317818381	0.7103716475318345	-0.010121009126753634	-0.04007045259618397	0.0198284343426767
M11	SBS30	0.5921743936471477	0.7717912713410694	-0.006917488973186857	-0.0322369350000084	0.018401957053634684
M12	SBS30	0.15489603297838067	0.3314895647397252	-0.016471488061159178	-0.03917175296828476	0.006228776845966406
M13	SBS30	0.00015560816521409656	0.0011214828341344872	0.04880161622655424	0.02353956803974208	0.0740636644133664
M14	SBS30	0.7692343323006516	0.8790597148582692	0.004472496966144608	-0.025419271440561383	0.0343642653728506
M15	SBS30	0.587760364060492	0.7686864269244351	0.005879210341577876	-0.01538597500035525	0.027144395683511003
M16	SBS30	0.7627967464295693	0.8753405286896697	-0.0031718157552961803	-0.0237781511902794	0.01743451967968704
M17	SBS30	0.09075696658883263	0.22718746512809207	0.02915287261454226	-0.004632224500884442	0.06293796972996896
M18	SBS30	0.6593253205994107	0.8151581516723608	0.00566532299070209	-0.019532366830669258	0.03086301281207344
M19	SBS30	0.06851188057294087	0.18355653458999466	0.014445754155051333	-0.0010979391101296563	0.029989447420232324
M20	SBS30	8.087736230693638e-09	1.5115429363189567e-07	0.05666251040242958	0.037466108695467626	0.07585891210939154
M21	SBS30	0.2623565414769188	0.47466116498452	-0.01464492743334324	-0.04026116613755699	0.01097131127087051
M22	SBS30	0.028568556393961102	0.09555946317702019	0.02788250049218407	0.00292440384069894	0.0528405971436692
M23	SBS30	0.32018952694593866	0.5437713624798693	0.01832846300264073	-0.017820326176803403	0.054477252182084865
M24	SBS30	0.04991888719288481	0.1462219904401956	0.021638548464391817	7.670068212381476e-06	0.04326942686057125
M25	SBS30	0.9716989398427702	0.9873425490616694	0.0005777871113189954	-0.031355610629734354	0.03251118485237234
M26	SBS30	0.42523391529849064	0.6430802012129349	0.00816051525884758	-0.011905279448483819	0.028226309966178982
M27	SBS30	0.623534795512682	0.7908916698535785	-0.0070591450018560094	-0.035257627026855615	0.0211393370231436
M28	SBS30	0.013527149140376726	0.051360477505375146	0.030756038441472327	0.00635278652091268	0.055159290362031974
M29	SBS30	0.18409193826247752	0.3755158914942482	0.01722973591564403	-0.00820002538047196	0.04265949721176002
M30	SBS30	0.19253635899614935	0.38688151468432935	0.012347114103548927	-0.006228096657412035	0.03092232486450989
M31	SBS30	0.004650696776807293	0.021164518428732952	-0.034832060954957764	-0.05894215337494204	-0.010721968534973488
M32	SBS30	1.256381508513743e-07	1.8604110799145811e-06	0.06022496425436612	0.03794969657931635	0.08250023192941588
M33	SBS30	0.024007604605577892	0.0828962132120851	-0.024853086533723312	-0.04643230618689976	-0.003273866880546865
M34	SBS30	0.0058827923784801174	0.025737216655850513	0.045391311039366666	0.013103394794951616	0.07767922728378171
M35	SBS30	0.38492476827223276	0.6103625856046524	0.011640333826724362	-0.01462674164484427	0.03790740929829299
M36	SBS30	0.21720293654250888	0.41873954915060974	0.014123194130213698	-0.008314403161182435	0.03656079142160983
M37	SBS30	0.8633274344881477	0.9331304387364876	-0.001826099204437767	-0.022626520653180444	0.01897432224430491
M38	SBS30	0.6128886335175135	0.7849621239073477	-0.00822464670650166	-0.04009777773571623	0.023648484322712916
M39	SBS30	0.008531897542478153	0.03509380933604796	0.041265928080396405	0.010526624669293053	0.07200523149149976
M40	SBS30	0.8135422074500086	0.904980496585534	0.0025037672178036836	-0.018310935848588283	0.023318470284195654
M41	SBS30	0.730335361001829	0.8607994873022594	0.0035006194945555328	-0.01641321641813682	0.023414455407247885
M42	SBS30	0.22446662145763957	0.42697455168572745	-0.01646366845435685	-0.043034511914396584	0.010107175005682884
M43	SBS30	0.5434050311512029	0.7315067727035423	0.007150196559297499	-0.015920581493522937	0.030220974612117934
M44	SBS30	0.16278530695621932	0.34435353394584856	-0.021646806759916547	-0.05205004598309571	0.008756432463262617
M45	SBS30	0.465970788662351	0.6785126839448	0.01050379101020306	-0.01774463412668819	0.038752216147094315
M46	SBS30	0.9024304548465474	0.9508366861409981	-0.0015953697368262204	-0.027112437669683197	0.023921698196030756
M47	SBS30	0.41505968452896924	0.6358853105597022	0.010879891725529976	-0.015293177440148398	0.03705296089120835
M48	SBS30	0.26247601097852696	0.47466116498452	0.011545161022498444	-0.008654165519620399	0.031744487564617285
M49	SBS30	0.329944047437459	0.5525378784837829	0.01306134576893326	-0.013224007829189265	0.03934669936705579
M50	SBS30	0.15443980477791266	0.33079901784789906	0.0222807776250928	-0.008391626680549477	0.052953181930735074
M1	SBS31	0.533478440557456	0.7282761408627002	0.003475310500922004	-0.007467375016243392	0.0144179960180874
M2	SBS31	0.6155454510416749	0.7859211496006251	0.0017651086177404836	-0.005126755016032849	0.008656972251513816
M3	SBS31	0.8368829250168002	0.9186347341449485	0.0007157174229954869	-0.006100631876821995	0.007532066722812969
M4	SBS31	0.34282702586945557	0.5661609116882319	0.002495452671860487	-0.002662259225056197	0.007653164568777171
M5	SBS31	0.48306074104967534	0.6903415745855297	0.0031228047461142453	-0.00560678797717328	0.01185239746940177
M6	SBS31	0.8911447801836349	0.9485978227074515	-0.000392715711578781	-0.006019305738652784	0.005233874315495221
M7	SBS31	0.5175420340725669	0.7169894293937015	0.0028314173655835917	-0.0057472040258295335	0.011410038756996718
M8	SBS31	0.5267006505157605	0.7241974361575818	0.0018253702240986134	-0.0038282233246891163	0.007478963772886343
M9	SBS31	0.8353549452067971	0.9175796117107471	0.0007558758811995048	-0.00637516911510177	0.007886920877500779
M10	SBS31	0.20280423631159852	0.4008194608827794	0.004990795041035211	-0.002691474927727814	0.012673065009798236
M11	SBS31	0.3064165478956186	0.5288597587210035	-0.0033880653939406466	-0.009882704268820122	0.0031065734809388275
M12	SBS31	0.8718449324330081	0.9373367746068364	-0.0004790467904554768	-0.006301844918807245	0.0053437513378962916
M13	SBS31	0.5875094560684652	0.7686864269244351	-0.0017927137698527688	-0.00827262964318378	0.004687202103478244
M14	SBS31	0.06314389857573964	0.17417186596420406	-0.00726896981789057	-0.014936445675278336	0.00039850603949719617
M15	SBS31	0.6340251315441716	0.7987554831299283	-0.001324401648133579	-0.006779090477301993	0.0041302871810348345
M16	SBS31	0.2090825635826646	0.407991824527754	-0.0033866252674219083	-0.008672313865943304	0.0018990633310994867
M17	SBS31	0.21214391487494255	0.4116703993288956	0.00551539217895127	-0.0031507533948890616	0.014181537752791601
M18	SBS31	0.308530463789168	0.5305235755195608	0.0033570671385162974	-0.0031063403032450514	0.009820474580277646
M19	SBS31	0.07798017461807853	0.20244347422764825	0.003585154538289761	-0.00040192615977555513	0.007572235236355077
M20	SBS31	8.18613524146413e-06	8.425878193619055e-05	0.011225292592352932	0.006301263186189473	0.01614932199851639
M21	SBS31	0.8444406756342953	0.9238694518874784	0.0006575405738818732	-0.0059132279784924816	0.007228309126256228
M22	SBS31	0.4911830692800433	0.6972915990885571	0.0022478251020825925	-0.004154124789870983	0.008649774994036168
M23	SBS31	0.06336471790674905	0.17462717533356037	0.008783175460057474	-0.0004892758896260438	0.01805562680974099
M24	SBS31	0.6398479430470622	0.8029382596907397	0.0013240913487762625	-0.004224400651435687	0.006872583348988212
M25	SBS31	0.12825463377091728	0.2892679203386242	0.00635565319903118	-0.0018355167877186739	0.014546823185781033
M26	SBS31	0.33631781614344347	0.5581136173070075	0.0025240859590175604	-0.002622949652406713	0.007671121570441834
M27	SBS31	0.9354803125665097	0.9694748865090342	-0.00029862220081829105	-0.007531756661112119	0.006934512259475537
M28	SBS31	0.3309567601285238	0.5535115232384086	0.003103937350869176	-0.0031556904636118746	0.009363565165350227
M29	SBS31	0.9171771870748815	0.959869964355846	-0.0003459430554505031	-0.006868878672513575	0.006176992561612569
M30	SBS31	0.7685211864871381	0.8790597148582692	-0.0007151749987703948	-0.005479863996682131	0.004049513999141342
M31	SBS31	0.8628418341448661	0.9331295116454311	0.0005448884581675473	-0.005639541617509893	0.006729318533844988
M32	SBS31	0.6027254680901801	0.7784668178959991	-0.0015167496884791922	-0.0072305326534568585	0.004197033276498474
M33	SBS31	0.2007230021527358	0.39711385317987297	-0.0036126163149949003	-0.00914785743759368	0.0019226248076038804
M34	SBS31	0.7571904446360499	0.8739995286947676	0.0013059150013389452	-0.006976191795456356	0.009588021798134247
M35	SBS31	0.37545309367649404	0.6017878478994596	-0.00304580543256128	-0.009783518781673535	0.003691907916550975
M36	SBS31	0.7320987170614269	0.8608980026531746	-0.0010048543105811573	-0.006760276110616689	0.004750567489454374
M37	SBS31	0.4356744650106964	0.6505883164855458	0.0021212756993731568	-0.0032141975022038217	0.007456748900950135
M38	SBS31	0.6430586984276139	0.8053923191107071	-0.0019323488587711833	-0.010108059955577134	0.006243362238034768
M39	SBS31	0.8749520676630592	0.9393657168161679	0.0006328357906603512	-0.007252039522527091	0.008517711103847794
M40	SBS31	0.444305143168068	0.6589271191051856	0.002083038133334605	-0.003256098416527443	0.007422174683196652
M41	SBS31	0.6076093548167212	0.781589046456524	-0.0013377294651937192	-0.0064457864396447705	0.0037703275092573316
M42	SBS31	0.7500142918756094	0.872756256065082	-0.0011075252714226613	-0.007923157520686936	0.005708106977841614
M43	SBS31	0.9841916008309597	0.9933045433805747	-5.980097111171883e-05	-0.005977638662222269	0.005858036719998832
M44	SBS31	0.32869480189834777	0.5518861697813515	0.0038852303194998397	-0.003913441862030017	0.011683902501029696
M45	SBS31	0.45063335418518025	0.6634563723185255	-0.0027878503976296667	-0.010033795662539058	0.004458094867279725
M46	SBS31	0.4468430950703657	0.6607037014685215	0.0025394224648018875	-0.00400590799756753	0.009084752927171305
M47	SBS31	0.09509028639362371	0.23437746646315705	0.005716747383604543	-0.0009968526018870405	0.012430347369096127
M48	SBS31	0.5031409374237508	0.7073688474642087	0.0017693543128713854	-0.0034119332740631665	0.006950641899805937
M49	SBS31	0.3050039920323586	0.527486555421464	0.0035276061039475276	-0.0032147957297054674	0.010270007937600523
M50	SBS31	0.6671664315063889	0.8202191087062579	0.0017255810637444768	-0.006142134097891392	0.009593296225380346
M1	SBS33	0.1537026773661413	0.32948513800648327	0.010740076190213794	-0.00401859146108465	0.02549874384151224
M2	SBS33	0.45317584525876353	0.6659798413893344	-0.0035562535017400546	-0.012851478582400044	0.005738971578919935
M3	SBS33	0.42882949782672763	0.6444159120347001	0.0037098641842149517	-0.005483512866908294	0.012903241235338196
M4	SBS33	0.7597960140451154	0.8742477554765403	-0.0010847215327893644	-0.00804105374286094	0.005871610677282212
M5	SBS33	0.4937228471185553	0.6998648606061996	0.004109776600182278	-0.007664038660440143	0.0158835918608047
M6	SBS33	0.9397333068034559	0.971368151012014	0.0002926096126463309	-0.007296110001879021	0.007881329227171682
M7	SBS33	0.6007577238295201	0.7774588197909431	0.0030880385270550784	-0.008482158005009994	0.01465823505912015
M8	SBS33	0.4198597079185187	0.6391695830313551	0.0031371895740304077	-0.004487950350825743	0.010762329498886558
M9	SBS33	0.5963220026158238	0.7742131589565048	0.0025982817243093257	-0.007019533111159685	0.012216096559778336
M10	SBS33	0.5421014021639485	0.7314032379645078	-0.003221600615792715	-0.01358286605640774	0.00713966482482231
M11	SBS33	0.7145175037818059	0.8510885986569519	0.0016341509505811097	-0.007125327380326701	0.01039362928148892
M12	SBS33	0.4076016168122827	0.6295773423963325	0.003317039812937754	-0.004536310467680335	0.011170390093555844
M13	SBS33	0.560265103829917	0.7475765030481966	-0.002596179263324166	-0.011335800321870232	0.006143441795221899
M14	SBS33	0.07244735264383836	0.19078133220162632	-0.00947711889125381	-0.019818431151944104	0.0008641933694364841
M15	SBS33	0.6735975850367192	0.8226513979574231	0.0015804295091419826	-0.0057764427544959715	0.008937301772779937
M16	SBS33	0.31054044704958833	0.5323155481482258	0.003687386298479002	-0.0034415512197804483	0.010816323816738452
M17	SBS33	0.3602618429946106	0.5862248924468516	-0.005454006016320202	-0.017142248554355966	0.006234236521715563
M18	SBS33	0.010039161511636235	0.04047201237675341	0.011454036055822528	0.002736680322785333	0.020171391788859724
M19	SBS33	0.9751154117649274	0.9900301517128087	-8.554764310056352e-05	-0.005463020917768516	0.00529192563156739
M20	SBS33	0.007705712627556262	0.03224673219140392	0.00903232024921997	0.002391161331074255	0.015673479167365684
M21	SBS33	0.13250996095587525	0.2954043715576837	0.006800549949318076	-0.002061606340010908	0.01566270623864706
M22	SBS33	0.8291772269815947	0.9139227952702947	0.0009501045203149177	-0.007684361911841499	0.009584570952471335
M23	SBS33	0.9928469339123658	0.9963678654546565	-5.718007429362029e-05	-0.012563162044454654	0.012448801895867414
M24	SBS33	0.4775356811365261	0.6875513733641082	0.002710913391043188	-0.004772473504117144	0.010194300286203519
M25	SBS33	0.4873428028916028	0.6938867570756918	-0.003913444252471561	-0.014961075596723827	0.007134187091780705
M26	SBS33	0.3663241238485391	0.592468175770093	0.0031985915443750873	-0.0037433412982756037	0.010140524387025777
M27	SBS33	0.27116890374073926	0.4851302413577352	-0.00547541392236043	-0.015230919315362308	0.004280091470641447
M28	SBS33	0.9623864247700129	0.9840345817607373	-0.00020305153618845658	-0.008645564700788717	0.008239461628411805
M29	SBS33	0.5825721174737566	0.7652346135359819	0.0024661602058793954	-0.006331482633443382	0.011263803045202173
M30	SBS33	0.9341097854910886	0.9688369273008327	0.0002709582762204489	-0.006155294335322518	0.006697210887763417
M31	SBS33	0.3885705851409894	0.6145051805024642	0.0036681033870552687	-0.004672988747635038	0.012009195521745576
M32	SBS33	0.8178059173440556	0.9076254775942963	0.0009053997062626792	-0.006800919156641128	0.008611718569166486
M33	SBS33	0.1679381095685012	0.3523497121736946	-0.005250966428692049	-0.012716481541055188	0.0022145486836710896
M34	SBS33	0.7641673193958052	0.8758690621238017	-0.00170913823549902	-0.012879418280074871	0.009461141809076831
M35	SBS33	0.0010469840165542527	0.005901740064032025	0.015207953996927901	0.0061206351762163585	0.024295272817639442
M36	SBS33	0.8696817281437246	0.936318415367265	0.0006495022194427945	-0.007112975958927245	0.008411980397812834
M37	SBS33	0.40976392685623464	0.6316909813494441	0.0030254332547547	-0.004170649975541946	0.010221516485051346
M38	SBS33	0.06712303113823964	0.18183592602679824	0.010299828039377045	-0.000726953521832276	0.02132660960058637
M39	SBS33	0.22211750067361316	0.4239724231995095	0.0066228371478353944	-0.004011687077201995	0.017257361372872784
M40	SBS33	0.47920751516245796	0.6881297995509511	0.0025987302157965872	-0.004602293861949753	0.009799754293542927
M41	SBS33	0.9477893358504959	0.975404689394389	0.00023007929479235264	-0.0066592821066261115	0.007119440696210818
M42	SBS33	0.7902127154958869	0.8897576929120639	0.001247209679989457	-0.007945200267511249	0.010439619627490165
M43	SBS33	0.9548695663044782	0.9800714023653001	0.00023036504182177538	-0.007751167422071277	0.008211897505714827
M44	SBS33	0.6824715196273745	0.8296543576145854	0.002194535874796611	-0.008323724077760343	0.012712795827353565
M45	SBS33	0.5197730497421968	0.7185372500924445	-0.003208390816899059	-0.012981174455480618	0.0065643928216825
M46	SBS33	0.6278656965032584	0.7930718279322654	0.002182416237778516	-0.006645431077260952	0.011010263552817985
M47	SBS33	0.5477825950321742	0.7361127367797106	0.0027758855699568704	-0.006278910967346807	0.011830682107260548
M48	SBS33	0.49542008684461325	0.7014958934725124	0.0024297071133973754	-0.00455842220654069	0.009417836433335441
M49	SBS33	0.2944746266505881	0.5162692680349564	-0.004862592903173427	-0.013956235197680914	0.0042310493913340595
M50	SBS33	0.5357813885676797	0.7291806746505252	0.0033511465817785122	-0.0072602333270671785	0.013962526490624202
M1	SBS34	0.10736357083807249	0.2545257067281891	-0.02958078249872595	-0.06559292842103351	0.00643136342358161
M2	SBS34	0.009834655506704043	0.039689123376111704	-0.029883766062272506	-0.05256474309179256	-0.007202789032752455
M3	SBS34	0.4612443257472647	0.6741802027816891	-0.008429872037254225	-0.03086233299552485	0.014002588921016398
M4	SBS34	0.09973845148951668	0.24120165718256234	-0.014254185984074994	-0.031228106432179003	0.0027197344640290146
M5	SBS34	8.609741887732201e-07	1.0951666015810125e-05	-0.07229311046491074	-0.10102201494637478	-0.0435642059834467
M6	SBS34	0.18717910497092216	0.3798837923764103	-0.012458251474498213	-0.030975239903173975	0.006058736954177546
M7	SBS34	0.3271728605307471	0.5498710819117507	-0.014109298853490878	-0.042341359884138625	0.01412276217715687
M8	SBS34	0.1847920757529156	0.3766275763095421	-0.012586151854436477	-0.03119200830027726	0.006019704591404308
M9	SBS34	0.9890261809247234	0.9962911797732252	0.00016461849066043248	-0.02330349932945814	0.023632736310779008
M10	SBS34	0.8512050103893367	0.9257455621465951	-0.0024186577532748672	-0.027700845265259604	0.02286352975870987
M11	SBS34	0.993535680711153	0.9966420976388585	8.831541263894379e-05	-0.021285403361236327	0.02146203418651421
M12	SBS34	0.43376290717344546	0.6490428265129286	-0.007650475229920058	-0.0268131803579627	0.011512229898122582
M13	SBS34	0.03573958022064145	0.11352919459527193	-0.022849014453834134	-0.04417428014191563	-0.0015237487657526437
M14	SBS34	0.687861445607999	0.8322647911976103	-0.005170346549279841	-0.030403846954539182	0.020063153855979496
M15	SBS34	0.4529052551382543	0.6659798413893344	-0.006872076772324357	-0.024823342005036497	0.011079188460387785
M16	SBS34	0.7311996185544123	0.8607994873022594	-0.0030476573014780826	-0.020442746359939666	0.014347431756983503
M17	SBS34	0.48323768335130823	0.6903415745855297	-0.010198264404836047	-0.03871836566330125	0.018321836853629155
M18	SBS34	0.33394414406958606	0.5560921084203747	0.010482551546055083	-0.01078838524390514	0.03175348833601531
M19	SBS34	0.3104792410122618	0.5323155481482258	-0.00678779767097464	-0.019909195674920752	0.006333600332971472
M20	SBS34	0.6005400271321699	0.7774588197909431	0.004327602001366424	-0.011877274326508373	0.02053247832924122
M21	SBS34	0.6128928046365775	0.7849621239073477	-0.005579929042949454	-0.02720418897060852	0.016044330884709614
M22	SBS34	0.12243787180500602	0.2789265126918776	-0.01660129473684757	-0.037669976034019184	0.004467386560324041
M23	SBS34	0.7410066792673079	0.8679268984420857	-0.00514389643017903	-0.035659337136072555	0.025371544275714496
M24	SBS34	0.0036969929512427236	0.017315599589153876	-0.027058626438241938	-0.045318595917118884	-0.008798656959364996
M25	SBS34	0.19342406607684492	0.38766967671163277	-0.017882832537776592	-0.044839799214241416	0.009074134138688229
M26	SBS34	0.21723297261260943	0.41873954915060974	-0.010661307223546053	-0.02760009224255839	0.0062774777954662814
M27	SBS34	1.0232809351739633e-30	1.3132105334732528e-28	0.1419378666985452	0.11813377461793426	0.16574195877915612
M28	SBS34	0.16925796292901565	0.3541538898242991	0.014444627096110033	-0.006155675263015104	0.03504492945523517
M29	SBS34	0.7523968576632599	0.872756256065082	0.0034539365059049094	-0.018012906246270124	0.024920779258079943
M30	SBS34	0.7232165922313964	0.8565580867274976	0.0028322915024377696	-0.01284819892178661	0.01851278192666215
M31	SBS34	0.2943300282466179	0.5162508468106966	-0.010886415556609085	-0.031239243752415245	0.009466412639197074
M32	SBS34	0.0054062836576598645	0.02374434868521314	-0.026699805681161887	-0.045503744218954444	-0.007895867143369331
M33	SBS34	0.5142438366013664	0.714743238597567	-0.006059835612950392	-0.024276196734678124	0.012156525508777341
M34	SBS34	0.6053685379770187	0.7802707971916713	-0.0071826129573936606	-0.034438850746779416	0.02007362483199209
M35	SBS34	0.7000918989228292	0.8412465077568329	-0.004356079898758613	-0.026529751611272898	0.017817591813755675
M36	SBS34	0.106925989434839	0.2539574702801543	-0.015577742213363298	-0.03451871327409427	0.0033632288473676684
M37	SBS34	0.291530552916822	0.5125080496482944	-0.009446646919529731	-0.027005576050623342	0.008112282211563881
M38	SBS34	0.9699424178590721	0.9863386975059238	-0.0005170545309492883	-0.02742314632852049	0.026389037266621916
M39	SBS34	0.016673138134078502	0.06084510124758506	-0.031699796424417885	-0.057648753827267724	-0.00575083902156805
M40	SBS34	0.12327590255281748	0.2805036789765646	-0.013814276752828382	-0.03138526188542174	0.0037567083797649756
M41	SBS34	0.5882487813434564	0.7688656074286676	0.004641542201438002	-0.01216896495010474	0.021452049352980743
M42	SBS34	0.2619972886097854	0.47445416799043916	-0.012833058672282904	-0.0352631598323929	0.009597042487827091
M43	SBS34	0.21531980976000767	0.4165735012944872	-0.012309085859439756	-0.0317845641725559	0.007166392453676389
M44	SBS34	0.6952906479175254	0.8379232614159309	-0.005126953812374323	-0.030792218537467574	0.020538310912718925
M45	SBS34	0.026718379776995243	0.09031234604164327	0.026959744284793974	0.0031134921179341857	0.05080599645165376
M46	SBS34	0.7462334601230478	0.8706057034768891	-0.0035551034841973424	-0.025095647197239293	0.01798544022884461
M47	SBS34	0.4032072308661443	0.6264519123626535	-0.009419778715352715	-0.0315140938596806	0.012674536428975168
M48	SBS34	0.25540129750877255	0.4669017072216402	-0.00989188249700602	-0.026943390040874662	0.007159625046862621
M49	SBS34	0.4485110184998984	0.6622421240765722	-0.008577243506835346	-0.03076634492252174	0.013611857908851048
M50	SBS34	2.8464210442278333e-05	0.00026030216200183275	0.055375329762215875	0.02948284605412358	0.08126781347030818
M1	SBS35	0.09150653277435938	0.22802598781960104	-0.030309992362047122	-0.06551760037210727	0.004897615648013019
M2	SBS35	0.3916904122572744	0.6160978591468468	0.009687435234342179	-0.012486832032687481	0.03186170250137184
M3	SBS35	0.6685093842550021	0.8204530217984565	-0.004789424881734549	-0.02672072810991947	0.017141878346450375
M4	SBS35	0.8829536912556306	0.9436586763200943	0.0012460169539775558	-0.015348693586740403	0.017840727494695514
M5	SBS35	0.7501253966837709	0.872756256065082	-0.0045619902008075825	-0.03264906975791034	0.02352508935629518
M6	SBS35	0.006449480316925804	0.027867837151074947	0.025170323607099095	0.007067018363081545	0.043273628851116644
M7	SBS35	0.232721305293262	0.4368449311291265	0.01680137950104134	-0.01079995645454308	0.04440271545662576
M8	SBS35	0.9467746609783919	0.975404689394389	0.0006193086897032958	-0.01757087919440262	0.018809496573809214
M9	SBS35	0.2840771859258017	0.5024736359762987	-0.012536087514366547	-0.035479910265923856	0.010407735237190761
M10	SBS35	0.04113878723790446	0.12590169385209235	0.025754481283923443	0.0010371164959669388	0.05047184607187995
M11	SBS35	0.0007557665789448182	0.004476463582980847	-0.035943019478006336	-0.056839233603411185	-0.01504680535260149
M12	SBS35	0.34610717661055224	0.5701808429399342	0.0090029201278354	-0.009731676028029098	0.027737516283699897
M13	SBS35	0.09643541126870994	0.23633121157513257	-0.017681307995118245	-0.03853015151241811	0.0031675355221816165
M14	SBS35	0.8911891752552863	0.9485978227074515	-0.0017211541025996674	-0.02639091948971986	0.022948611284520526
M15	SBS35	0.32985906517886865	0.5525378784837829	-0.008722340095463858	-0.02627256081714675	0.008827880626219035
M16	SBS35	0.6876408697585163	0.8322594619837435	0.003487226811469017	-0.01351924312208273	0.020493696745020763
M17	SBS35	0.4198458884509423	0.6391695830313551	-0.011472140041401324	-0.03935508119357703	0.01641080111077438
M18	SBS35	0.4363177014832397	0.6510942444614235	0.008256375816076399	-0.01253935255077398	0.02905210418292678
M19	SBS35	0.5182809303903042	0.7169894293937015	0.004226562611451369	-0.008601693679178433	0.01705481890208117
M20	SBS35	0.2883695716445724	0.5078787057784098	0.008579456246441514	-0.007263391187149035	0.024422303680032065
M21	SBS35	0.47078798564895563	0.6826869095097851	-0.007776366150519013	-0.0289175241554649	0.013364791854426874
M22	SBS35	0.75493863373533	0.873356359405101	0.0032789863607051903	-0.017319005050304082	0.02387697777171446
M23	SBS35	0.0007808889250323247	0.004604015867342191	0.05117832852794945	0.021344625283905468	0.08101203177199343
M24	SBS35	0.9906917311254452	0.9962911797732252	0.00010621728641888126	-0.017745811000785365	0.017958245573623126
M25	SBS35	0.95062554306322	0.9770177097686591	-0.0008322760055437814	-0.02718700415567375	0.025522452144586188
M26	SBS35	0.8246888579270097	0.9123829336014168	0.001870900626478177	-0.014689459436559454	0.018431260689515807
M27	SBS35	0.5645077535456117	0.7512460598515744	0.006838583884741235	-0.01643370721442313	0.0301108749839056
M28	SBS35	0.03748679196906197	0.11743217988680925	-0.021379018579867598	-0.041519094983909904	-0.0012389421758252882
M29	SBS35	0.6616454375270251	0.8156692073259835	-0.004684392249724341	-0.025671649895040186	0.016302865395591504
M30	SBS35	0.7016797647962558	0.8426285385107876	-0.002994904723686323	-0.018325081421643522	0.012335271974270874
M31	SBS35	0.7454484894302125	0.8702960595416677	-0.0032945583095135606	-0.02319268930564962	0.0166035726866225
M32	SBS35	0.48323910220987076	0.6903415745855297	0.0065737038939641425	-0.01181014078200017	0.024957548569928455
M33	SBS35	0.9572697410050592	0.9809657979423684	-0.00048665526190874026	-0.01829604943483986	0.01732273891102238
M34	SBS35	0.6067294523692657	0.780979067743789	0.006995668842313601	-0.019651644483250963	0.033642982167878165
M35	SBS35	0.10287223355711494	0.24676517083793928	0.018038381303146202	-0.003639914221985837	0.039716676828278244
M36	SBS35	0.6599575560490891	0.8153977666093312	0.00415520741436216	-0.014362608376865697	0.022673023205590018
M37	SBS35	0.5383075021210377	0.7291806746505252	0.005387805602045094	-0.011778844096023134	0.02255445530011332
M38	SBS35	0.8252728132349549	0.9123829336014168	0.0029617348769127496	-0.02334325497665722	0.029266724730482717
M39	SBS35	0.39423961184347256	0.6186606439854465	-0.01102369223661534	-0.03639293078408439	0.014345546310853712
M40	SBS35	0.8431871944631998	0.9232851816505458	0.0017330894257503063	-0.015445346933848376	0.01891152578534899
M41	SBS35	0.7403688841304057	0.8674437625995319	0.0027774674042091944	-0.01365748061357072	0.019212415421989107
M42	SBS35	0.8987038556423221	0.9500301604126689	-0.001423681976213564	-0.02335267812586999	0.02050531417344286
M43	SBS35	0.9253632643012109	0.9640675107008511	-0.0009096879010963624	-0.019950069658293348	0.01813069385610062
M44	SBS35	0.9126170418487426	0.9571954020863528	-0.0014043016445995625	-0.026496185418061903	0.02368758212886278
M45	SBS35	0.7314871450038889	0.8607994873022594	-0.004080032406500256	-0.02739354170447795	0.019233476891477433
M46	SBS35	0.7949804482934928	0.8918049900728284	0.002790852865326476	-0.018268459207008668	0.023850164937661622
M47	SBS35	0.0011644735041921122	0.006432170718995168	0.03581631336199511	0.01421560152076122	0.057417025203229
M48	SBS35	0.6435011844110962	0.8056844097504782	0.003934878639748995	-0.012735685643764889	0.02060544292326288
M49	SBS35	0.20985273485260975	0.4084595698597308	-0.013875810645930383	-0.03556919116328053	0.007817569871419761
M50	SBS35	0.20682372555679768	0.4060537192216579	-0.01629990301589222	-0.04161392953261496	0.009014123500830518
M1	SBS36	0.27863478627402677	0.49503642231426076	-0.02289806921322893	-0.06433510725912854	0.018538968832670682
M2	SBS36	0.513671970567793	0.714743238597567	0.008693423763414736	-0.01740422979263793	0.0347910773194674
M3	SBS36	0.531725341779224	0.7272264887566653	-0.008232737893156353	-0.03404443876197965	0.017578962975666947
M4	SBS36	0.6816026689810226	0.829357023798084	-0.004086731522020179	-0.02361761393356992	0.015444150889529558
M5	SBS36	0.07564813157916186	0.19692042365096227	-0.029960345106283613	-0.06301698967791489	0.003096299465347653
M6	SBS36	0.22149275710230887	0.4231995607165703	0.013286889851528276	-0.008019509263644324	0.03459328896670088
M7	SBS36	0.010052941659099241	0.040485172999510544	-0.04267523159170867	-0.07516018790519652	-0.010190275278220827
M8	SBS36	0.035607559854415695	0.11323431714515886	-0.022954793088289096	-0.0443634473541621	-0.0015461388224160856
M9	SBS36	0.1745234230310258	0.3618283137692242	-0.018703128778772032	-0.04570649850508231	0.008300240947538246
M10	SBS36	0.0310041380899311	0.10196893249994084	-0.032018353948577674	-0.06110906595662651	-0.002927641940528837
M11	SBS36	0.04315846217893774	0.13062899323027538	0.025374754827952803	0.0007812857265514332	0.04996822392935417
M12	SBS36	0.0038936037766382618	0.018126208633684773	-0.03249057420162388	-0.05453996118250885	-0.0104411872207389
M13	SBS36	4.0781022997200097e-10	9.417851814366663e-09	0.07856279570665382	0.054025078694111855	0.10310051271919579
M14	SBS36	0.8103203224570674	0.9024394681688486	-0.003554048057156531	-0.03258873870235525	0.02548064258804219
M15	SBS36	0.7721899527325624	0.8794336929303439	-0.003049815397952926	-0.023705270422063423	0.017605639626157573
M16	SBS36	0.8484544768621759	0.92495150682153	-0.001950638242760083	-0.021966134366827154	0.018064857881306986
M17	SBS36	0.37602427314266595	0.6022019349414576	-0.014817014512557639	-0.04763340161344069	0.017999372588325416
M18	SBS36	0.005151235998529614	0.022900991448428422	-0.03494828761153062	-0.05942349158685177	-0.010473083636209468
M19	SBS36	0.9624924718822885	0.9840345817607373	-0.00036209894966364887	-0.01546011253313373	0.014735914633806434
M20	SBS36	3.6748720768724424e-08	6.178278382514805e-07	0.05253158457336389	0.03388559556799058	0.07117757357873719
M21	SBS36	0.14781885650345014	0.3206147429939798	-0.018369690747731093	-0.04325144267859228	0.006512061183130094
M22	SBS36	0.731592535652204	0.8607994873022594	-0.004240876945507554	-0.028483357534453607	0.020001603643438497
M23	SBS36	0.04959445837985732	0.14575470592553488	-0.03517472480300714	-0.07028703053023219	-6.241907578209e-05
M24	SBS36	0.039162987019840716	0.12128261581447883	-0.0221105220308568	-0.04312118470132246	-0.0010998593603911422
M25	SBS36	0.7909838589879085	0.8897576929120639	0.004192599013201019	-0.026825181937275185	0.03521037996367722
M26	SBS36	0.04083672592168153	0.12517626974400786	-0.020338667938303745	-0.039829122097808416	-0.0008482137787990743
M27	SBS36	2.912515133623109e-12	9.923171030485813e-11	0.09805249136539776	0.07066253600643735	0.12544244672435817
M28	SBS36	0.6599145752132343	0.8153977666093312	0.005319549099025657	-0.0183839956565046	0.02902309385455592
M29	SBS36	0.3194180410161708	0.542995079911752	-0.012543902768849789	-0.03724452410272622	0.01215671856502664
M30	SBS36	0.8300472186183626	0.9145547702707783	0.0019750730320607967	-0.01606753625006098	0.02001768231418257
M31	SBS36	0.002641029860370858	0.013002512739677497	-0.03594626319032338	-0.059365054120215234	-0.012527472260431528
M32	SBS36	0.059812823220946956	0.16747590501865148	0.020777114654441806	-0.0008594609132643351	0.04241369022214794
M33	SBS36	0.0019643561125637357	0.010151370514591116	-0.0331258715601965	-0.05408635668339215	-0.012165386437000852
M34	SBS36	0.11017234488535327	0.2595860023308507	-0.025557296969149497	-0.056919431419661416	0.005804837481362422
M35	SBS36	0.5795537009837476	0.7625706591891416	0.007209404982162642	-0.018304522467508966	0.03272333243183425
M36	SBS36	0.07501148389016825	0.19539527265030293	-0.019796025503117043	-0.04159027625848832	0.001998225252254241
M37	SBS36	0.00028666820149546166	0.0019061702517401166	-0.03742726649762129	-0.05763128366505364	-0.017223249330188938
M38	SBS36	0.021108297256705277	0.07421638761489983	-0.036431725935384525	-0.0673909681834784	-0.005472483687290662
M39	SBS36	0.8948864839610344	0.9491871903220523	0.0020119165099459725	-0.027846008021212267	0.03186984104110421
M40	SBS36	0.03548376952170429	0.11318352332937988	-0.02169262583170873	-0.04191051512422644	-0.0014747365391910225
M41	SBS36	0.004694775297502343	0.021264570465157673	-0.027914925607321874	-0.04725777804139058	-0.008572073173253168
M42	SBS36	0.02692714735847274	0.09093817309659653	-0.029138724022713083	-0.05494770961190895	-0.0033297384335172105
M43	SBS36	0.5169473612675627	0.7164560946379936	0.007406801632764315	-0.01500247488087966	0.029816078146408288
M44	SBS36	0.17474305253684985	0.3620886718336232	-0.020443741501152583	-0.04997523771262935	0.009087754710324185
M45	SBS36	0.00376540345437605	0.017614584810872164	-0.04057918279399084	-0.06801764926088916	-0.01314071632709252
M46	SBS36	0.8487931619741469	0.92495150682153	-0.002410033974309591	-0.027195458627767427	0.022375390679148247
M47	SBS36	4.821233164546677e-05	0.0004079560818073797	-0.05278903537702823	-0.07821165193558477	-0.027366418818471693
M48	SBS36	0.04411463897932374	0.13300028196585464	-0.020151537507940485	-0.03977169478375424	-0.0005313802321267325
M49	SBS36	0.10463973590484836	0.2499150020059964	-0.021136316255340404	-0.04666799774829394	0.004395365237613136
M50	SBS36	0.000139358442956496	0.001021961915014304	-0.057972159881975086	-0.08776510348577317	-0.028179216278177002
M1	SBS37	0.03738195571576394	0.1171991282619635	-0.06183208991303471	-0.12004884827363738	-0.003615331552432037
M2	SBS37	0.09327814242684122	0.23094588317899595	-0.03139404446354016	-0.06805981167326439	0.0052717227461840654
M3	SBS37	0.2072299182841729	0.40643667111261617	-0.02332980796960775	-0.05959382738846533	0.012934211449249833
M4	SBS37	5.5154384205512505e-06	5.9647297525624485e-05	-0.06373648309877732	-0.0911762981903642	-0.03629666800719043
M5	SBS37	1.1629018734456702e-06	1.4304064577526614e-05	-0.11545583889663186	-0.16189860556125882	-0.0690130722320049
M6	SBS37	0.03561733975656815	0.11323431714515886	-0.03209447847982529	-0.062028796841301526	-0.0021601601183490644
M7	SBS37	0.7521582899272313	0.872756256065082	-0.007350556184370972	-0.05299013230374073	0.03828901993499879
M8	SBS37	0.5054650387624589	0.7087683148315678	-0.010215459903730885	-0.040293441125300034	0.01986252131783826
M9	SBS37	0.005476171162883042	0.024012823436332247	0.05378779220124914	0.01584954360980137	0.09172604079269692
M10	SBS37	0.013227894053074233	0.05057337845514975	0.05167752019262967	0.010806670552399457	0.09254836983285988
M11	SBS37	0.019124969062738698	0.06830346093835249	-0.04131405397975288	-0.07586652479919917	-0.006761583160306596
M12	SBS37	0.6494692383199976	0.8089474498647657	0.007180722662641826	-0.023797452766878814	0.03815889809216247
M13	SBS37	0.05480438024859637	0.15670466848089562	-0.03377809590587079	-0.06825223810825638	0.0006960462965148045
M14	SBS37	0.13339584624874368	0.29673032043198977	-0.0312311777750454	-0.0720233204830749	0.009560964932984098
M15	SBS37	0.09189534487214317	0.22840353631875482	0.024953001988659112	-0.0040667757434012936	0.05397277972071952
M16	SBS37	0.709562630826827	0.8478634787967982	-0.005341480701744819	-0.03346215139330497	0.022779189989815332
M17	SBS37	0.00014362368225346317	0.0010512379784711659	-0.08953688443597488	-0.13564210257448892	-0.043431666297460834
M18	SBS37	0.013787759744174208	0.05204203432850069	0.04321784367679688	0.008831528851895185	0.07760415850169858
M19	SBS37	0.0847294937585328	0.21693029953210577	0.018655060199779274	-0.00255681810919536	0.039866938508753905
M20	SBS37	0.1721087579218927	0.35778548488082446	0.018246568658633	-0.007950019888981304	0.04444315720624731
M21	SBS37	0.2561817600244694	0.4676092312603319	-0.020246186649460925	-0.05520367898139039	0.014711305682468537
M22	SBS37	0.11011305809117074	0.2595860023308507	-0.02775991212047231	-0.06181926339323853	0.0062994391522939105
M23	SBS37	0.60327785480438	0.77861875326747	-0.01307515871576016	-0.062406016190206054	0.03625569875868574
M24	SBS37	0.04556017102839933	0.13629110991401508	0.030113968854113254	0.0005951439244034767	0.05963279378382303
M25	SBS37	0.0422900856788522	0.128708956413898	-0.04515141464987085	-0.08872969011627249	-0.0015731391834692202
M26	SBS37	0.4275299226482703	0.6437704698419259	-0.0110811890954666	-0.03846420471751509	0.016301826526581888
M27	SBS37	0.0010975529271782295	0.006141829607029337	0.0641372476198718	0.025655867486619695	0.10261862775312391
M28	SBS37	0.14789916456033977	0.3206147429939798	-0.024581444149490143	-0.05788362023152282	0.008720731932542532
M29	SBS37	0.985669722473031	0.9941913627249592	0.0003178879154100969	-0.03438512589455809	0.035020901725378285
M30	SBS37	0.10683902841524812	0.253907567530065	-0.020853007345146127	-0.04620188058286516	0.00449586589257291
M31	SBS37	0.8645534970593983	0.9332750953250024	-0.0028623577299969364	-0.035764470355730306	0.030039754895736435
M32	SBS37	0.0007896226304466634	0.004641293323999472	-0.052098853198556797	-0.08249705130771706	-0.021700655089396524
M33	SBS37	0.005163062659126427	0.0229270948530989	-0.04203828470509009	-0.07148661294193032	-0.012589956468249865
M34	SBS37	0.705431926243278	0.844635808116043	0.008494354696298771	-0.03556771848942828	0.05255642788202582
M35	SBS37	0.0001650728565254935	0.0011769083289317594	0.06897684011767845	0.033131175967596634	0.10482250426776027
M36	SBS37	0.02836389212913682	0.09495737799754501	-0.034251730269223304	-0.0648714533408965	-0.003632007197550108
M37	SBS37	0.9457024739277541	0.975404689394389	0.0009859202509885667	-0.027399612133034455	0.02937145263501159
M38	SBS37	5.253020548366951e-13	1.9446277991550733e-11	0.16104875299212354	0.11755272118144752	0.20454478480279956
M39	SBS37	0.23299727337519324	0.43694081952970965	-0.025519794294736182	-0.06746853531367965	0.01642894672420728
M40	SBS37	0.5278875006675854	0.7249431092121456	-0.009144783861581678	-0.037549805818028956	0.019260238094865597
M41	SBS37	0.9015449264370634	0.9508366861409981	0.0017145657486499289	-0.025461077571020306	0.028890209068320162
M42	SBS37	0.9020448614059566	0.9508366861409981	-0.0022760532576698005	-0.03853625785806049	0.033984151342720884
M43	SBS37	0.01894161857184248	0.06788592525381604	-0.037702652315706034	-0.06918645273565029	-0.006218851895761782
M44	SBS37	0.11699462454255184	0.269556735181822	-0.03317738249948945	-0.07466750969116312	0.00831274469218423
M45	SBS37	0.590275708660646	0.7706210506420778	0.01058610992497685	-0.02796342564557986	0.04913564549553356
M46	SBS37	0.737900797010175	0.8653420860460473	0.0059429308881904196	-0.028879226919444282	0.040765088695825125
M47	SBS37	0.30497500477813266	0.527486555421464	0.01868835401488701	-0.017029023357605897	0.05440573138737992
M48	SBS37	0.8863707669842715	0.9460846833627518	-0.002008897281648346	-0.029574138645131802	0.02555634408183511
M49	SBS37	0.20612880010724477	0.40558149443807473	-0.023132776863998145	-0.05900338446796589	0.012737830739969598
M50	SBS37	0.000681602145332581	0.004093866239517062	0.07260574088422952	0.030748294492618823	0.11446318727584023
M1	SBS38	0.693041368041164	0.835916301826452	-0.003274356107774812	-0.019539138379096602	0.012990426163546977
M2	SBS38	0.2126618693326999	0.41246760550674794	-0.006512073586727658	-0.01675587171755441	0.0037317245440990944
M3	SBS38	0.4926210427655371	0.699001092192881	0.003545553604304677	-0.00658600295673291	0.013677110165342265
M4	SBS38	0.5362064034818828	0.7291806746505252	-0.002418523088139665	-0.010084745505841626	0.005247699329562297
M5	SBS38	0.13329687187171005	0.29673032043198977	-0.00993667163611189	-0.022911998829684255	0.003038655557460473
M6	SBS38	0.09582995342089926	0.23544691810495352	-0.007105475764208398	-0.015468620403318471	0.0012576688749016754
M7	SBS38	0.7296913562181331	0.8607994873022594	0.00224703533993289	-0.010503893936117613	0.014997964615983394
M8	SBS38	0.5909094588406982	0.7709255901513684	-0.0023036955047752972	-0.010706977128590242	0.006099586119039647
M9	SBS38	0.965276467061424	0.9846738391873459	0.00023532470590350934	-0.010363983302162481	0.0108346327139695
M10	SBS38	0.9819146442765615	0.9924477587463417	-0.00013201006113000915	-0.011550637435136086	0.011286617312876068
M11	SBS38	0.6175833541599509	0.787055913113476	0.0024581184676863944	-0.007195260226700179	0.012111497162072968
M12	SBS38	0.8780084495251103	0.9418591615134227	-0.0006775143389880423	-0.00933229507073244	0.007977266392756354
M13	SBS38	0.07957235020132085	0.20560640823831225	-0.008614573009946598	-0.018246068007301906	0.0010169219874087108
M14	SBS38	0.5951927479294794	0.7733689097294957	-0.003088306218874727	-0.014484944200967931	0.008308331763218478
M15	SBS38	0.13725661432596253	0.30352554000859033	0.006146276705885776	-0.001961360676643823	0.014253914088415375
M16	SBS38	0.509108968804507	0.7112622116498408	0.002645501733145422	-0.005210940277739343	0.010501943744030188
M17	SBS38	0.7134771440537248	0.8509875957024036	-0.0024122190695944497	-0.015293240887226342	0.010468802748037442
M18	SBS38	0.9202140990234546	0.9608961977869	0.0004907576458012952	-0.009116199860761611	0.010097715152364203
M19	SBS38	0.14243002098266697	0.311565670899584	0.004434270191785532	-0.0014919715292705804	0.010360511912841644
M20	SBS38	0.4742966129689685	0.6847222093022565	0.002670861586288816	-0.004648024263368747	0.00998974743594638
M21	SBS38	0.5769151508628115	0.760658674938981	-0.0027789311373822394	-0.01254546602426816	0.0069876037495036816
M22	SBS38	0.18304131255598186	0.3740493913697081	-0.006462707558522797	-0.01597831695268822	0.0030529018356426248
M23	SBS38	0.9996430278531567	0.9996430278531567	-3.144720869745904e-06	-0.013785355868896355	0.013779066427156863
M24	SBS38	0.7021005966819418	0.8428710000703075	-0.001608759826664882	-0.009855822595311023	0.006638302941981259
M25	SBS38	0.08204726916191761	0.21093911503851048	-0.010801027198104104	-0.022976063771428155	0.0013740093752199495
M26	SBS38	0.6716609985859328	0.8219627605072604	-0.001653831042323787	-0.009304184644392866	0.005996522559745291
M27	SBS38	0.2695636058591793	0.4833814078052354	-0.006054436225025186	-0.016805486042853517	0.004696613592803146
M28	SBS38	0.5284702133797776	0.7250093366670118	0.00299114596674688	-0.006312921425333074	0.012295213358826836
M29	SBS38	0.9817693296628496	0.9924477587463417	-0.00011298915016865439	-0.009808427021882582	0.009582448721545274
M30	SBS38	0.6675525801042917	0.8202191087062579	0.0015513480279059654	-0.005530700434514946	0.008633396490326878
M31	SBS38	0.46391171261892084	0.6770508315325418	0.0034338333289320746	-0.005758463068082927	0.012626129725947077
M32	SBS38	0.0295530701179061	0.09825502586695897	-0.009429904596643255	-0.017922649428354614	-0.0009371597649318938
M33	SBS38	0.35584148091137924	0.5817366036130828	0.003874554138460712	-0.004352813040931398	0.012101921317852822
M34	SBS38	0.002897268352783144	0.014066183049451581	0.018717355904032246	0.006407154392127292	0.0310275574159372
M35	SBS38	0.8683162570349809	0.935109815268441	0.0008468086018235931	-0.009167866539665512	0.0108614837433127
M36	SBS38	0.6493861957704932	0.8089474498647657	-0.001983462885465028	-0.010538098062575175	0.00657117229164512
M37	SBS38	0.8596987327806999	0.931038008777973	-0.0007149011186472639	-0.008645341027752995	0.0072155387904584666
M38	SBS38	0.9672760643549441	0.9848362139555266	-0.0002542530370648311	-0.01240631211745998	0.011897806043330317
M39	SBS38	0.3114622992953739	0.5331835714927476	-0.006050418093704265	-0.017770190173815627	0.005669353986407095
M40	SBS38	0.30745844547056594	0.5296958698399631	-0.00413101221613909	-0.012066897183694796	0.0038048727514166164
M41	SBS38	0.4182302957756998	0.6381957238883311	-0.0031346895735558126	-0.010727106845223376	0.004457727698111751
M42	SBS38	0.1857919673509783	0.378065049842107	-0.006837313427445134	-0.01696780419242131	0.0032931773375310426
M43	SBS38	0.502758705514893	0.7072053402383405	-0.003006444866016933	-0.011802488708449136	0.005789598976415271
M44	SBS38	0.8158535047648555	0.9066643466904496	0.0013767380015592408	-0.010214905095468638	0.01296838109858712
M45	SBS38	0.41489655546406945	0.6358853105597022	0.004478588705129187	-0.0062915025945607704	0.015248680004819146
M46	SBS38	0.6152206194166308	0.7858657547292729	0.0024939627292942666	-0.007234761969710483	0.012222687428299015
M47	SBS38	0.2719430506145849	0.4860634841532739	-0.005591719395276258	-0.015570553370672799	0.004387114580120283
M48	SBS38	0.8234462591726285	0.9117825993139544	-0.0008763174424645419	-0.008577581849122074	0.0068249469641929895
M49	SBS38	0.9269603309702851	0.9644139555404998	-0.0004685273395988696	-0.010490171262208293	0.009553116583010553
[truncated: 1,851 more rows]
