# Supplementary material for: Mutation-Attention (MuAt): deep representation learning of somatic mutations for tumour typing and subtyping
Source: Genome Med. 2023 Jul 7;15:47. doi: 10.1186/s13073-023-01204-4 (PMC10326961; doi:10.1186/s13073-023-01204-4)
Supplement: Supplementary file 1 — Additional file 1: Table S1. Dataset Information for PCAWG, TCGA, ICGC, and common tumour subtypes in PCAWG and TCGA datasets. Table S2. Precision, recall, and f1 scores in the PCAWG and TCGA datasets. Table S3. Classification accuracy of the different models benchmarked. Table S4. Coefficients with 95% confidence intervals, p-values and FDR-adjusted q-values of a PCA model associating driver mutation statuses with MuAt features in the PCAWG dataset tumours. Table S5. Coefficients with 95% confidence intervals, p-values and FDR-adjusted q-values of a negative binomial model associating driver mutation statuses with mutation counts in the PCAWG dataset tumours. Table S6. Coefficients with 95% confidence intervals, p-values and FDR-adjusted q-values of a least-squares linear regression model associating MuAt tumour-level features with the fraction of mutated microsatellitesin the PCAWG dataset tumours. Table S7. Coefficients with 95% confidence intervals, p-values and FDR-adjusted q-values of a negative binomial model associating MuAt tumour-level features with mutation counts in the PCAWG dataset tumours. Table S8. Pancreatic neuroendocrine tumours in the PCAWG dataset with germline MUTYH driver mutations. Table S9. Linear association of MuAt factors with mutation counts. Table S10. Linear association of MuAt factors with mutational signatures. Table S11. Attention values for mutation type pairs, averaged over tumour types. [file 13073_2023_1204_MOESM1_ESM.zip › TableS3_performance_measurement_final.xlsx]

## Sheet: PCAWG_TCGA
	Table S3a. Classification accuracy of different models (mean±standard deviation) on PCAWG and TCGA datasets. Both datasets use GRCh37 (hg19) human reference genome coordinates. RF4 and RF10 specify a random forest model with 4 and 10 cross-validation folds, respectively. * indicates results reported in Jiao et al. (Nature Communications 2020) [20]
	Dataset	Model	Input Types	top1	top3	top5	precision	recall	f1
	PCAWG hg19	RF4	(SNV)	0.733±0.02	0.899±0.01	0.942±0.00	0.710±0.01	0.644±0.02	0.652±0.01
			(SNV,MNV)	0.733±0.01	0.895±0.01	0.942±0.01	0.713±0.02	0.638±0.02	0.647±0.02
			(SNV)+pos	0.732±0.01	0.884±0.01	0.937±0.00	0.714±0.04	0.622±0.02	0.629±0.02
			(SNV,MNV) + pos	0.735±0.01	0.894±0.01	0.941±0.01	0.722±0.02	0.637±0.02	0.647±0.02
			(SNV150)	0.733±0.02	0.897±0.01	0.936±0.01	0.716±0.03	0.653±0.02	0.663±0.02
			(SNV150)+pos	0.773±0.02	0.906±0.00	0.950±0.01	0.757±0.04	0.667±0.02	0.679±0.02
		*RF4	(SNV150)	N/A	N/A	N/A	N/A	N/A	0.653±0.19
		RF10	(SNV)	0.741±0.04	0.908±0.01	0.943±0.02	0.719±0.06	0.66±0.04	0.665±0.05
			(SNV,MNV)	0.739±0.03	0.906±0.02	0.949±0.02	0.707±0.05	0.655±0.04	0.657±0.04
			(SNV)+pos	0.75±0.03	0.9±0.02	0.943±0.01	0.714±0.06	0.646±0.03	0.649±0.04
			(SNV,MNV) + pos	0.752±0.03	0.903±0.02	0.949±0.01	0.732±0.06	0.653±0.04	0.659±0.04
			(SNV150)	0.74±0.03	0.906±0.02	0.942±0.02	0.711±0.05	0.653±0.04	0.666±0.04
			(SNV150,MNV)	0.748±0.03	0.906±0.02	0.949±0.01	0.729±0.05	0.66±0.04	0.665±0.04
			(SNV150)+pos	0.75±0.01	0.904±0.01	0.946±0.01	0.725±0.03	0.66±0.02	0.664±0.02
			(SNV150,MNV)+pos	0.752±0.03	0.904±0.02	0.944±0.02	0.728±0.05	0.661±0.04	0.665±0.04
		DNN	(SNV)	0.852±0.01	0.947±0.01	0.969±0.01	0.834±0.03	0.808±0.02	0.806±0.03
			(SNV,MNV)	0.853±0.01	0.946±0.01	0.969±0.01	0.839±0.03	0.811±0.02	0.81±0.02
			(SNV)+pos	0.855±0.01	0.948±0.01	0.972±0.01	0.845±0.03	0.811±0.02	0.812±0.03
			(SNV,MNV) + pos	0.854±0.01	0.948±0.01	0.969±0.01	0.837±0.03	0.811±0.02	0.81±0.02
			(SNV150)	0.811±0.02	0.927±0.01	0.956±0.01	0.794±0.04	0.748±0.02	0.750±0.03
			(SNV150,MNV)	0.805±0.02	0.93±0.02	0.958±0.01	0.788±0.04	0.751±0.04	0.75±0.04
			(SNV150)+pos	0.815±0.01	0.935±0.01	0.961±0.01	0.779±0.04	0.766±0.02	0.755±0.02
			(SNV150,MNV)+pos	0.824±0.02	0.938±0.01	0.962±0.01	0.813±0.03	0.769±0.02	0.773±0.02
		*DNN	(SNV150)+pos	0.910±0.00	N/A	N/A	0.878±0.09	0.908±0.06	0.891±0.07
		MuAt	(SNV)	0.845±0.02	0.944±0.01	0.969±0.01	0.815±0.03	0.798±0.02	0.792±0.02
			(SNV)+pos	0.885±0.02	0.957±0.01	0.973±0.01	0.863±0.03	0.837±0.03	0.833±0.03
			(SNV)+pos+ges	0.882±0.02	0.956±0.01	0.971±0.01	0.861±0.03	0.840±0.03	0.837±0.03
			(SNV,MNV)	0.847±0.01	0.945±0.01	0.968±0.01	0.828±0.02	0.801±0.02	0.797±0.02
			(SNV,MNV)+pos	0.887±0.03	0.957±0.02	0.974±0.01	0.872±0.04	0.845±0.04	0.844±0.04
			(SNV,MNV)+pos+ges	0.881±0.02	0.961±0.01	0.976±0.01	0.859±0.03	0.832±0.03	0.831±0.03
			(SNV,MNV,indel)	0.859±0.02	0.952±0.01	0.971±0.01	0.846±0.02	0.816±0.03	0.815±0.02
			(SNV,MNV,indel)+pos	0.888±0.02	0.955±0.01	0.974±0.01	0.871±0.03	0.850±0.03	0.845±0.03
			(SNV,MNV,indel)+pos+ges	0.886±0.02	0.956±0.01	0.976±0.01	0.872±0.03	0.844±0.03	0.843±0.03
			(SNV,MNV,indel,SV/MEI)	0.862±0.02	0.944±0.01	0.965±0.01	0.846±0.04	0.827±0.02	0.821±0.03
			(SNV,MNV,indel,SV/MEI)+pos	0.882±0.02	0.953±0.02	0.970±0.01	0.867±0.03	0.835±0.03	0.835±0.03
			(SNV,MNV,indel,SV/MEI)+pos+ges	0.882±0.02	0.952±0.01	0.973±0.01	0.864±0.03	0.833±0.03	0.835±0.03
			(SNV,MNV,indel,SV/MEI,Neg)	0.864±0.02	0.953±0.02	0.970±0.01	0.852±0.03	0.829±0.02	0.826±0.03
			(SNV,MNV,indel,SV/MEI,Neg)+pos	0.887±0.02	0.955±0.01	0.974±0.01	0.872±0.03	0.840±0.02	0.841±0.03
			(SNV,MNV,indel,SV/MEI,Neg)+pos+ges	0.882±0.02	0.952±0.01	0.973±0.01	0.871±0.03	0.841±0.02	0.843±0.03
		RF10	Mutational Signature Exposure (SBS)	0.683±0.02	0.883±0.02	0.933±0.01	0.625±0.03	0.594±0.03	0.596±0.03
			Mutational Signature Exposure (DBS)	0.421±0.03	0.657±0.04	0.761±0.02	0.333±0.04	0.318±0.03	0.317±0.03
			Mutational Signature Exposure (ID)	0.66±0.02	0.861±0.02	0.923±0.02	0.614±0.03	0.581±0.03	0.577±0.02
			Mutational Signature Exposure (SBS,DBS)	0.732±0.03	0.906±0.01	0.948±0.01	0.703±0.04	0.651±0.03	0.654±0.03
			Mutational Signature Exposure (SBS,ID)	0.809±0.03	0.938±0.01	0.967±0.01	0.785±0.04	0.751±0.04	0.751±0.04
			Mutational Signature Exposure (DBS,ID)	0.738±0.02	0.904±0.01	0.947±0.01	0.684±0.04	0.654±0.03	0.65±0.03
			Mutational Signature Exposure (SBS,DBS,ID)	0.814±0.02	0.939±0.02	0.969±0.01	0.797±0.05	0.763±0.04	0.759±0.04
	TCGA hg19	RF4	(SNV)	0.508±0.00	0.781±0.01	0.875±0.01	0.489±0.01	0.447±0.01	0.451±0.01
			(SNV,MNV)	0.507±0.01	0.785±0.01	0.874±0.01	0.503±0.03	0.451±0.01	0.456±0.01
			(SNV)+pos	0.554±0.01	0.802±0.01	0.881±0.01	0.589±0.02	0.512±0.02	0.520±0.02
			(SNV,MNV) + pos	0.555±0.01	0.804±0.02	0.885±0.01	0.577±0.03	0.510±0.02	0.515±0.02
			(SNV150)	0.539±0.01	0.807±0.01	0.885±0.01	0.526±0.02	0.487±0.01	0.490±0.01
			(SNV150)+pos	0.577±0.01	0.815±0.01	0.887±0.01	0.582±0.02	0.541±0.01	0.541±0.01
		RF10	(SNV)	0.503±0.02	0.767±0.02	0.86±0.02	0.444±0.02	0.402±0.02	0.402±0.02
			(SNV,MNV)	0.502±0.02	0.769±0.02	0.861±0.01	0.446±0.03	0.401±0.02	0.402±0.02
			(SNV)+pos	0.516±0.02	0.773±0.02	0.862±0.01	0.476±0.05	0.419±0.03	0.421±0.03
			(SNV,MNV) + pos	0.532±0.03	0.783±0.02	0.867±0.02	0.491±0.05	0.437±0.03	0.439±0.04
			(SNV150)	0.527±0.02	0.786±0.02	0.872±0.01	0.462±0.02	0.427±0.01	0.427±0.01
			(SNV150,MNV)	0.527±0.01	0.788±0.01	0.872±0.01	0.467±0.02	0.43±0.01	0.431±0.01
			(SNV150)+pos	0.529±0.03	0.781±0.02	0.867±0.02	0.49±0.05	0.434±0.04	0.436±0.04
			(SNV150,MNV)+pos	0.547±0.02	0.796±0.02	0.876±0.01	0.502±0.04	0.456±0.03	0.458±0.03
		DNN	(SNV)	0.586±0.01	0.831±0.02	0.910±0.01	0.599±0.03	0.540±0.02	0.548±0.02
			(SNV,MNV)	0.587±0.02	0.827±0.01	0.910±0.01	0.609±0.03	0.542±0.02	0.548±0.02
			(SNV)+pos	0.593±0.02	0.833±0.01	0.913±0.01	0.598±0.02	0.547±0.02	0.554±0.02
			(SNV,MNV) + pos	0.594±0.02	0.834±0.01	0.916±0.01	0.609±0.02	0.547±0.02	0.559±0.02
			(SNV150)	0.592±0.02	0.835±0.02	0.912±0.01	0.594±0.03	0.550±0.02	0.556±0.02
			(SNV150,MNV)	0.612±0.02	0.847±0.01	0.918±0.01	0.631±0.03	0.564±0.02	0.569±0.02
			(SNV150)+pos	0.593±0.02	0.833±0.02	0.912±0.01	0.601±0.03	0.550±0.02	0.554±0.02
			(SNV150,MNV)+pos	0.628±0.02	0.852±0.01	0.918±0.01	0.643±0.03	0.578±0.02	0.577±0.02
		MuAt	(SNV)	0.574±0.02	0.821±0.02	0.900±0.02	0.582±0.03	0.534±0.03	0.533±0.03
			(SNV)+pos	0.608±0.02	0.826±0.02	0.901±0.02	0.625±0.02	0.574±0.02	0.533±0.03
			(SNV)+pos+ges	0.611±0.02	0.825±0.02	0.897±0.01	0.624±0.03	0.585±0.03	0.587±0.03
			(SNV,MNV)	0.577±0.02	0.825±0.02	0.903±0.01	0.583±0.03	0.534±0.02	0.534±0.02
			(SNV,MNV)+pos	0.613±0.02	0.830±0.02	0.901±0.01	0.628±0.03	0.578±0.03	0.583±0.02
			(SNV,MNV)+pos+ges	0.616±0.02	0.832±0.02	0.903±0.02	0.632±0.01	0.591±0.02	0.592±0.02
			(SNV,MNV,indel)	0.580±0.02	0.825±0.02	0.906±0.02	0.589±0.02	0.540±0.03	0.535±0.03
			(SNV,MNV,indel)+pos	0.639±0.02	0.839±0.01	0.904±0.01	0.658±0.02	0.608±0.03	0.615±0.02
			(SNV,MNV,indel)+pos+ges	0.641±0.02	0.837±0.01	0.904±0.01	0.659±0.02	0.612±0.02	0.617±0.02

## Sheet: ICGC_Katainen
	Table S3b. Classification accuracy of different models on ICGC and Katainen et al. validation datasets (mean±standard deviation). Genome reference versions are given after the database name.
	Dataset	Model	Input Types	top1	top3	top5	precision	recall	f1	Variant Call Pipeline
	ICGC hg19	DNN	(SNV)	0.824±0.02	0.937±0.01	0.962±0.01	0.798±0.01	0.752±0.02	0.77±0.02	PCAWG Consensus Pipeline
			(SNV,MNV)	0.821±0.03	0.93±0.01	0.957±0.01	0.795±0.01	0.75±0.03	0.767±0.02
			(SNV)+pos	0.799±0.04	0.94±0.02	0.963±0.01	0.802±0.01	0.727±0.03	0.754±0.02
			(SNV,MNV)+pos	0.805±0.05	0.932±0.03	0.955±0.02	0.798±0.02	0.736±0.05	0.755±0.03
		MuAt	(SNV)	0.771±0.04	0.936±0.02	0.966±0.01	0.771±0.04	0.771±0.04	0.771±0.04
			(SNV,MNV)	0.808±0.04	0.951±0.01	0.969±0.01	0.808±0.04	0.808±0.04	0.808±0.04
			(SNV)+pos	0.85±0.03	0.951±0.01	0.97±0.01	0.85±0.03	0.85±0.03	0.85±0.03
			(SNV,MNV)+pos	0.85±0.04	0.943±0.01	0.962±0.01	0.85±0.04	0.85±0.04	0.85±0.04
			(SNV)+pos+ges	0.844±0.03	0.948±0.01	0.968±0.01	0.844±0.03	0.844±0.03	0.844±0.03
			(SNV,MNV)+pos+ges	0.851±0.03	0.944±0.01	0.964±0.01	0.851±0.03	0.851±0.03	0.851±0.03
		ensemble-DNN	(SNV)	0.858	0.945	0.961	0.945	0.858	0.897
			(SNV,MNV)	0.867	0.955	0.968	0.937	0.867	0.901
			(SNV)+pos	0.858	0.964	0.974	0.949	0.858	0.899
			(SNV,MNV)+pos	0.864	0.951	0.971	0.951	0.864	0.903
		ensemble-MuAt	(SNV)	0.812	0.968	0.977	0.984	0.812	0.887
			(SNV,MNV)	0.841	0.958	0.977	0.984	0.841	0.904
			(SNV)+pos	0.89	0.968	0.977	0.984	0.89	0.932
			(SNV,MNV)+pos	0.89	0.958	0.968	0.984	0.89	0.934
			(SNV)+pos+ges	0.896	0.964	0.977	0.984	0.896	0.936
			(SNV,MNV)+pos+ges	0.906	0.964	0.971	0.984	0.906	0.942
	Katainen et al. hg19	DNN	(SNV)	0.754±0.09	0.891±0.05	0.939±0.03	0.5±0.0	0.377±0.04	0.429±0.03	MuTect v.1.1.4
			(SNV)+pos	0.716±0.06	0.887±0.02	0.951±0.01	0.5±0.0	0.358±0.03	0.417±0.02
		MuAt	(SNV)	0.731±0.04	0.905±0.02	0.962±0.01	0.5±0.0	0.365±0.02	0.422±0.01
			(SNV)+pos	0.767±0.06	0.908±0.03	0.962±0.01	0.5±0.0	0.383±0.03	0.434±0.02
		ensemble-DNN	(SNV)	0.816	0.938	0.984	0.5	0.408	0.449
			(SNV)+pos	0.777	0.902	0.957	0.5	0.389	0.437
		ensemble-MuAt	(SNV)	0.754	0.918	0.984	0.5	0.377	0.43
			(SNV)+pos	0.805	0.942	0.992	0.5	0.403	0.446

## Sheet: GEL
	Table S3c. Classification accuracy of different models on the Genomics England (GEL) dataset (mean±standard deviation).
	Database	Callset	Model	Input Type	Accuracy			Precision	Recall	F1-score	N Samples
					Top-1	Top-3	Top-5
	GEL	Annotated Somatic Mutations	RF	(SNV)	0.608±0.01	0.8±0.01	0.864±0.1	0.672±0.01	0.574±0.01	0.586±0.01	9796
				(SNV) + Pos	0.701±0.01	0.85±0.01	0.897±0.1	0.68±0.01	0.639±0.01	0.626±0.01
			DNN	(SNV)	0.736±0.03	0.873±0.02	0.915±0.01	0.713±0.02	0.665±0.01	0.668±0.02
				(SNV) + Pos	0.709±0.02	0.871±0.01	0.918±0.01	0.7±0.02	0.656±0.01	0.651±0.02
			MuAt	(SNV)	0.707±0.03	0.868±0.01	0.914±0.01	0.687±0.01	0.651±0.01	0.642±0.02
				(SNV) + Pos	0.759±0.02	0.889±0.01	0.923±0.01	0.714±0.02	0.677±0.01	0.676±0.01
			ensemble-RF	(SNV)	0.615	0.809	0.872	0.675	0.576	0.591
				(SNV) + Pos	0.722	0.861	0.906	0.686	0.649	0.637
			ensemble-DNN	(SNV)	0.784	0.892	0.928	0.729	0.693	0.696
				(SNV) + Pos	0.755	0.885	0.927	0.717	0.685	0.681
			ensemble-MuAt	(SNV)	0.751	0.891	0.924	0.704	0.675	0.67
				(SNV) + Pos	0.811	0.91	0.934	0.736	0.709	0.71
		Dragen V.2 + Greedy Artefact Removal	RF	(SNV)	0.535±0.01	0.751±0.01	0.824±0.01	0.633±0.01	0.525±0.01	0.517±0.01	9164
				(SNV) + Pos	0.703±0.01	0.85±0.01	0.897±0.01	0.68±0.01	0.641±0.0	0.626±0.01
			DNN	(SNV)	0.647±0.04	0.827±0.03	0.886±0.02	0.675±0.02	0.603±0.02	0.605±0.03
				(SNV) + Pos	0.606±0.05	0.818±0.02	0.884±0.02	0.664±0.02	0.588±0.02	0.58±0.02
			MuAt	(SNV)	0.616±0.04	0.804±0.03	0.869±0.02	0.649±0.01	0.584±0.01	0.58±0.02
				(SNV) + Pos	0.706±0.03	0.848±0.02	0.897±0.02	0.703±0.02	0.62±0.02	0.646±0.01
			ensemble-RF	(SNV)	0.547	0.767	0.833	0.636	0.534	0.525
				(SNV) + Pos	0.723	0.86	0.905	0.686	0.652	0.638
			ensemble-DNN	(SNV)	0.696	0.856	0.905	0.697	0.641	0.64
				(SNV) + Pos	0.652	0.851	0.912	0.687	0.626	0.615
			ensemble-MuAt	(SNV)	0.652	0.837	0.897	0.673	0.607	0.609
				(SNV) + Pos	0.765	0.889	0.923	0.735	0.657	0.687
		Dragen V.2 (unfiltered)	RF	(SNV)	0.535±0.01	0.75±0.01	0.824±0.01	0.632±0.01	0.522±0.01	0.518±0.01	9164
				(SNV) + Pos	0.636±0.01	0.815±0.01	0.876±0.01	0.669±0.01	0.582±0.01	0.583±0.01
			DNN	(SNV)	0.515±0.06	0.711±0.06	0.794±0.04	0.669±0.03	0.451±0.03	0.512±0.03
				(SNV) + Pos	0.438±0.07	0.663±0.05	0.77±0.03	0.656±0.02	0.409±0.04	0.472±0.04
			MuAt	(SNV)	0.364±0.04	0.56±0.05	0.692±0.06	0.555±0.03	0.378±0.03	0.379±0.03
				(SNV) + Pos	0.476±0.03	0.665±0.03	0.758±0.03	0.619±0.05	0.45±0.03	0.465±0.05
			ensemble-RF	(SNV)	0.548	0.766	0.832	0.636	0.531	0.526
				(SNV) + Pos	0.649	0.829	0.892	0.674	0.587	0.591
			ensemble-DNN	(SNV)	0.566	0.756	0.842	0.695	0.479	0.553
				(SNV) + Pos	0.466	0.704	0.832	0.684	0.429	0.509
			ensemble-MuAt	(SNV)	0.402	0.587	0.729	0.565	0.4	0.406
				(SNV) + Pos	0.538	0.717	0.79	0.623	0.486	0.502
		V4 (unfiltered)	RF	(SNV)	0.382±0.02	0.618±0.01	0.726±0.01	0.598±0.01	0.39±0.01	0.405±0.01	9796
				(SNV) + Pos	0.349±0.02	0.578±0.03	0.676±0.02	0.644±0.01	0.373±0.02	0.422±0.01
			DNN	(SNV)	0.522±0.06	0.728±0.04	0.811±0.04	0.661±0.02	0.469±0.03	0.52±0.02
				(SNV) + Pos	0.474±0.07	0.706±0.04	0.804±0.03	0.641±0.02	0.438±0.04	0.484±0.03
			MuAt	(SNV)	0.406±0.06	0.64±0.06	0.748±0.05	0.568±0.04	0.402±0.03	0.419±0.04
				(SNV) + Pos	0.471±0.06	0.667±0.06	0.755±0.05	0.626±0.04	0.448±0.04	0.476±0.02
			ensemble-RF	(SNV)	0.398	0.626	0.732	0.607	0.405	0.417
				(SNV) + Pos	0.35	0.603	0.698	0.651	0.37	0.428
			ensemble-DNN	(SNV)	0.598	0.788	0.85	0.697	0.518	0.579
				(SNV) + Pos	0.555	0.75	0.836	0.664	0.491	0.544
			ensemble-MuAt	(SNV)	0.472	0.694	0.793	0.596	0.439	0.474
				(SNV) + Pos	0.556	0.749	0.812	0.661	0.498	0.55
	Notes: Annotated Somatic Mutations callset refers to the high-quality somatic variant callset available on the Genomics England Research Environment.
	Dragen V.2 and V4 pipelines refer to raw somatic mutation callsets available on the Research Environment.
	Dragen V.2 + Greedy Artefact Removal refers to callset Dragen V.2 where G[T>G]G mutation calls have been removed.
