# Supplementary material for: Mutation-Attention (MuAt): deep representation learning of somatic mutations for tumour typing and subtyping
Source: Genome Med. 2023 Jul 7;15:47. doi: 10.1186/s13073-023-01204-4 (PMC10326961; doi:10.1186/s13073-023-01204-4)
Supplement: Supplementary file 1 — Additional file 1: Table S1. Dataset Information for PCAWG, TCGA, ICGC, and common tumour subtypes in PCAWG and TCGA datasets. Table S2. Precision, recall, and f1 scores in the PCAWG and TCGA datasets. Table S3. Classification accuracy of the different models benchmarked. Table S4. Coefficients with 95% confidence intervals, p-values and FDR-adjusted q-values of a PCA model associating driver mutation statuses with MuAt features in the PCAWG dataset tumours. Table S5. Coefficients with 95% confidence intervals, p-values and FDR-adjusted q-values of a negative binomial model associating driver mutation statuses with mutation counts in the PCAWG dataset tumours. Table S6. Coefficients with 95% confidence intervals, p-values and FDR-adjusted q-values of a least-squares linear regression model associating MuAt tumour-level features with the fraction of mutated microsatellitesin the PCAWG dataset tumours. Table S7. Coefficients with 95% confidence intervals, p-values and FDR-adjusted q-values of a negative binomial model associating MuAt tumour-level features with mutation counts in the PCAWG dataset tumours. Table S8. Pancreatic neuroendocrine tumours in the PCAWG dataset with germline MUTYH driver mutations. Table S9. Linear association of MuAt factors with mutation counts. Table S10. Linear association of MuAt factors with mutational signatures. Table S11. Attention values for mutation type pairs, averaged over tumour types. [file 13073_2023_1204_MOESM1_ESM.zip › TableS4_somatic_driver_vs_feature_pca.tsv]

variable	p	coeff	coeff_low	coeff_high	feature	gene	q	logp	logq
driver	0.7386207491769308	0.8615113521735918	-4.2021071736492805	5.925129877996464	fpc1	10p11.21	0.9597015299478133	0.1315784964054939	0.017863812847201333
driver	0.7059734624931344	0.9551424633415873	-4.010151497270442	5.920436423953616	fpc2	10p11.21	0.9544215352545398	0.15121162374905503	0.02025976994888676
driver	0.1846332705765116	2.794100296138752	-1.335424765026377	6.923625357303881	fpc3	10p11.21	0.6915052683436957	0.7336900371895847	0.16020450679996343
driver	0.47054743369188723	1.36754191218086	-2.34909915940438	5.0841829837661	fpc4	10p11.21	0.8824186289068706	0.32739659082906547	0.054325331997990604
driver	0.7070032872689178	0.7442335715437247	-3.1389153238490257	4.627382466936475	fpc5	10p11.21	0.9544215352545398	0.15057856691111676	0.02025976994888676
driver	0.9885805422074172	-0.02480452682338835	-3.4237936402810343	3.3741845866342572	fpc6	10p11.21	0.9977684903518608	0.004987941816887821	0.0009702152519081304
driver	0.9865433235600963	0.028491349604812477	-3.2846026154569263	3.3415853146665513	fpc7	10p11.21	0.9972781916207258	0.005883838166528495	0.0011836779639609525
driver	0.7508049548591738	0.6367825043137297	-3.2957468177739826	4.569311826401442	fpc8	10p11.21	0.9624497555577357	0.12447286995999171	0.016621933459553765
driver	0.6536959710629353	-0.5423860904682164	-2.913435302871381	1.828663121934948	fpc9	10p11.21	0.9426305478053358	0.18462419172144195	0.025658490177569358
driver	0.49333683256385263	-0.9271496178277141	-3.5814843082593386	1.7271850726039102	fpc10	10p11.21	0.8917372580979506	0.3068564588697405	0.0497630875150182
driver	0.5554471442424103	-0.6758591267989802	-2.9238710498278033	1.572152796229843	fpc11	10p11.21	0.9138482613532404	0.2553572617564319	0.03912591009521783
driver	0.22802441504403567	1.3877093874701716	-0.8695085037755046	3.6449272787158478	fpc12	10p11.21	0.7375282561812514	0.6420186497047206	0.13222133634163502
driver	0.6193537076449245	0.5143419945891232	-1.516237837661116	2.5449218268393627	fpc13	10p11.21	0.9323072499937882	0.2080612582392914	0.030440938518560612
driver	0.9405570094082254	0.06606009527034651	-1.6714003764385597	1.8035205669792527	fpc14	10p11.21	0.9924222436670083	0.026614875689310435	0.0033035102265339305
driver	0.6633376818641552	-0.421053254556053	-2.3180364118174133	1.4759299027053074	fpc15	10p11.21	0.9442463396588235	0.17826533126962898	0.024914690026046
driver	0.7725576519656947	0.25415792396072023	-1.4704563976115477	1.978772245532988	fpc16	10p11.21	0.9644948143415129	0.11206910155189995	0.01570010302156923
driver	0.6207952292079731	-0.42997913763770146	-2.134511682500747	1.2745534072253442	fpc17	10p11.21	0.9323329265908488	0.20705162927662846	0.030428977814765664
driver	0.21543000801977033	1.03226129730142	-0.6016225664158987	2.666145161018739	fpc18	10p11.21	0.7231368930719403	0.6666938023857726	0.14077948102062474
driver	0.12649329518789879	-1.1270278820805852	-2.5729719718150523	0.3189162076538816	fpc19	10p11.21	0.6128669945543868	0.8979324937772419	0.2126337665886156
driver	0.6812192099858563	-0.32295507187877726	-1.864790460963537	1.2188803172059826	fpc20	10p11.21	0.949460217817379	0.16671311368474076	0.022523227392830386
driver	0.4738603012728324	-0.5312278949757642	-1.9858137820849118	0.9233579921333835	fpc21	10p11.21	0.8846717935758981	0.3243496737870448	0.05321781933148321
driver	0.5446395206900158	0.4548423133764388	-1.017586128830421	1.9272707555832986	fpc22	10p11.21	0.9092237955278489	0.2638908481321949	0.04132920676668048
driver	0.15394503741630977	-0.9210802147257107	-2.187693283639055	0.3455328541876337	fpc23	10p11.21	0.6528688050210926	0.8126343064843962	0.18517408209375075
driver	0.7431716342519625	0.23051098351286772	-1.1492511202496458	1.6102730872753814	fpc24	10p11.21	0.9597996950077545	0.12891087506789325	0.01781939240783817
driver	0.4575587813171921	-0.5085952684752515	-1.8512218374443499	0.8340313004938469	fpc25	10p11.21	0.8782457216770193	0.33955310539678196	0.056383957171106766
driver	0.3700473709927131	0.5883221813416304	-0.6987385927420644	1.8753829554253252	fpc26	10p11.21	0.8418187685223095	0.4317426768955053	0.07478139579540084
driver	0.7372190573750228	-0.212325813675439	-1.453381477251753	1.0287298499008748	fpc27	10p11.21	0.9596090992752234	0.13240344664092413	0.01790564258594632
driver	0.5511980423718422	-0.3627681946408564	-1.5565364417296088	0.8310000524478961	fpc28	10p11.21	0.9126757131601902	0.25869233353260823	0.03968350614877706
driver	0.5758456968829417	-0.30347564845150776	-1.367294726917182	0.7603434300141665	fpc29	10p11.21	0.9186916656993136	0.23969387416333116	0.03683022349327636
driver	0.832443175548278	-0.11982133999627648	-1.2305744124052824	0.9909317324127296	fpc30	10p11.21	0.9731737079153594	0.0796454027322822	0.011809632850057804
driver	0.7470592656196846	-0.18782031512661504	-1.3299567224017645	0.9543160921485344	fpc31	10p11.21	0.9614442857706352	0.12664494341804491	0.01707587739891245
driver	0.5490217087381832	0.3520742941156472	-0.8001978031349064	1.5043463913662007	fpc32	10p11.21	0.9121331251112734	0.26041048287448965	0.03994177210803108
driver	0.20997402680715097	-0.7287288590769034	-1.86849111200259	0.4110333938487831	fpc33	10p11.21	0.7186676577546995	0.6778344229420612	0.14347189928506296
driver	0.7266115729771814	0.19374183092120129	-0.8930254769207893	1.280509138763192	fpc34	10p11.21	0.9596090992752234	0.13869768926974943	0.01790564258594632
driver	0.9494121653942083	0.03389727370397844	-1.0139699311519867	1.0817644785599436	fpc35	10p11.21	0.9930478307509575	0.02254520770326525	0.0030298329437578953
driver	0.3023940900273372	0.5195461658969918	-0.468306575317348	1.5073989071113316	fpc36	10p11.21	0.7958568978872855	0.5194267009142071	0.09916501523342024
driver	0.15477301025676524	-0.6844962468100904	-1.6276678401214553	0.25867534650127444	fpc37	10p11.21	0.6543209795156829	0.8103047705168784	0.18420915467974402
driver	0.38733172670948457	-0.446126277233058	-1.458153454022277	0.5659008995561609	fpc38	10p11.21	0.8481652372865021	0.41191692808355823	0.07151953140947388
driver	0.6520810718877789	0.2233523746046453	-0.7481861457271983	1.194890894936489	fpc39	10p11.21	0.9421852927427314	0.18569840597870316	0.025863679264126953
driver	0.24956622573670814	0.5710634035751267	-0.4014496028925487	1.5435764100428022	fpc40	10p11.21	0.7571826612190742	0.6028141888960861	0.12079933953536043
driver	0.4906341337068538	0.34224407710207005	-0.6314676576022984	1.3159558118064385	fpc41	10p11.21	0.8910286287182249	0.3092422409546198	0.050108341872658065
driver	0.9558421256115546	0.025863166193634157	-0.8902108586948091	0.9419371910820774	fpc42	10p11.21	0.9936211919553086	0.019613833286354108	0.0027791544349025188
driver	0.42179738153948887	0.36478146178558324	-0.5257340520091511	1.2552969755803176	fpc43	10p11.21	0.8633291677347968	0.3748961206289667	0.06382358612198902
driver	0.721418407744283	-0.1621509684740733	-1.054042012010561	0.7297400750624142	fpc44	10p11.21	0.9589294710600769	0.1418127803988963	0.018213333867731288
driver	0.5995012201546719	-0.24490046422412004	-1.1595421221287983	0.6697411936805581	fpc45	10p11.21	0.9260903492228952	0.22220992865203526	0.03334664155256811
driver	0.37439713854900525	0.3768395547551329	-0.4551009691898477	1.2087800787001135	fpc46	10p11.21	0.8431343820914351	0.42666747915702574	0.07410320028677088
driver	0.994917907269382	0.002899497372328988	-0.8899049566110743	0.8957039513557322	fpc47	10p11.21	0.9985476238820922	0.0022127523103033873	0.0006312174272516734
driver	0.6598797782273585	-0.18636219899300382	-1.016884792837094	0.6441603948510863	fpc48	10p11.21	0.9437887301911813	0.18053518022832266	0.025125212885212078
driver	0.7295033195227387	0.14614070175807078	-0.682742691165976	0.9750240946821176	fpc49	10p11.21	0.9596090992752234	0.1369727275578799	0.01790564258594632
driver	0.3291183937863247	-0.3872399640838312	-1.1653584599713662	0.3908785318037038	fpc50	10p11.21	0.8139311819384586	0.482647845154207	0.08941231325310368
driver	0.4779128436377307	0.9600326250763451	-1.6929504763939545	3.613015726546645	fpc1	10p_telomere	0.8862428284825898	0.3206512979034756	0.05244726612542386
driver	0.8751633947304706	-0.20842218563814796	-2.810352812938653	2.3935084416623567	fpc2	10p_telomere	0.9808882920989623	0.05791085577187676	0.008380449182133501
driver	0.15842394821854996	1.5565021892408717	-0.6072040706537238	3.720208449135467	fpc3	10p_telomere	0.6597548336469332	0.800179167487534	0.18061741926857866
driver	0.8958991341662084	-0.12994934304762662	-2.077818716397747	1.8179200303024938	fpc4	10p_telomere	0.9837064307740006	0.04774088312903621	0.007134489492812374
driver	0.7472711897136071	0.33432612861714234	-1.700478152586869	2.3691304098211536	fpc5	10p_telomere	0.9614442857706352	0.12652176120642442	0.01707587739891245
driver	0.6866454818007848	0.36633604674266973	-1.414640001594798	2.1473120950801374	fpc6	10p_telomere	0.950209647084631	0.1632674333004322	0.022180564682595705
driver	0.029073882326781663	-1.9302691552400821	-3.6634552102459406	-0.19708310023422349	fpc7	10p_telomere	0.3534289777866748	1.5364969716516605	0.4516978453869336
driver	0.08209687185072383	1.8258435946079183	-0.2327104071754329	3.8843975963912696	fpc8	10p_telomere	0.536150955748062	1.0856733905523153	0.2707129154970138
driver	0.8780426280515314	-0.09721489995681784	-1.339726397687216	1.1452965977735803	fpc9	10p_telomere	0.9810350383343993	0.05648439903905618	0.00831548121990928
driver	0.6415172102599385	-0.3302152523925283	-1.7212143705479208	1.060783865762864	fpc10	10p_telomere	0.9390529652413862	0.1927916881266769	0.027309911606784566
driver	0.2978894700722185	-0.6251744902006036	-1.8028348355572525	0.5524858551560454	fpc11	10p_telomere	0.7939961271555332	0.5259448481456653	0.10018161590928053
driver	0.2890742722321658	0.6395456013790088	-0.5433768640926733	1.822468066850691	fpc12	10p_telomere	0.7854494620083263	0.5389905590550699	0.10488175343368916
driver	0.49282440736665123	0.37207289134804755	-0.691871984332973	1.4360177670290681	fpc13	10p_telomere	0.8917372580979506	0.30730779166715894	0.0497630875150182
driver	0.035741980322439935	-0.9740115742326703	-1.8830469151787037	-0.06497623328663693	fpc14	10p_telomere	0.38179266216099833	1.4468213886159982	0.41817242275642064
driver	0.33302846258506924	0.4905741791869965	-0.5031895823519619	1.4843379407259547	fpc15	10p_telomere	0.8159623790448302	0.4775186475285361	0.08832986446903526
driver	0.3538090667680769	-0.42718804051366344	-1.330644721799414	0.4762686407720872	fpc16	10p_telomere	0.8311488404829023	0.45123104198341646	0.08032119665847913
driver	0.3895185067517767	0.39185590731748454	-0.5011681038955432	1.2848799185305122	fpc17	10p_telomere	0.8490151218609019	0.40947190335923167	0.07108457444125368
driver	0.5293318007241703	0.2747175136642389	-0.5817810288027163	1.1312160561311941	fpc18	10p_telomere	0.9054049816874935	0.2762720140681303	0.043157120274346206
driver	0.4907854189713552	-0.26639140803488603	-1.0245607400432655	0.4917779239734935	fpc19	10p_telomere	0.8910286287182249	0.3091083484600035	0.050108341872658065
driver	0.38887822115266213	-0.3549227433493608	-1.1626858863031846	0.452840399604463	fpc20	10p_telomere	0.8488158047023732	0.4101863785241075	0.07118654259502097
driver	0.13027181344313313	0.5878754507369839	-0.1738583388136129	1.3496092402875806	fpc21	10p_telomere	0.618066131874244	0.8851495412353839	0.20896505375992638
driver	0.7770588367144982	-0.11140383943305346	-0.8830364504417774	0.6602287715756705	fpc22	10p_telomere	0.9644948143415129	0.10954609639466469	0.01570010302156923
driver	0.8726077232123222	-0.05430060339757484	-0.7184731396258648	0.6098719328307152	fpc23	10p_telomere	0.9803908141807837	0.05918094751049742	0.008600766544078986
driver	0.6091977669130701	-0.1884522985218866	-0.9114115388417183	0.5345069417979451	fpc24	10p_telomere	0.9288129242422676	0.2152416972911965	0.03207175010836281
driver	0.5590443579666952	0.20961102262053802	-0.49397961159006487	0.9132016568311409	fpc25	10p_telomere	0.9138482613532404	0.25255373119073943	0.03912591009521783
driver	0.10507088729044299	-0.5572270216723242	-1.2312206358375195	0.11676659249287114	fpc26	10p_telomere	0.5789058000964306	0.9785176002473155	0.2373920991855622
driver	0.18456622232625508	-0.4398279412669455	-1.0897698855940716	0.21011400306018052	fpc27	10p_telomere	0.6915052683436957	0.7338477767639209	0.16020450679996343
driver	0.099052773927604	-0.5259013009756729	-1.1509223077980937	0.09911970584674801	fpc28	10p_telomere	0.5684489024092101	1.004133357736914	0.24530856773803322
driver	0.5884398173693905	0.153802370652191	-0.40364486043857734	0.7112496017429593	fpc29	10p_telomere	0.9232793896492454	0.2302979479792779	0.03466685907980695
driver	0.25390935694709316	0.33850814867229745	-0.243273547121099	0.920289844465694	fpc30	10p_telomere	0.7617866477103783	0.5953212944172865	0.11816664374716884
driver	0.5157532691382142	-0.19831053350286115	-0.7967258168315623	0.40010474982583993	fpc31	10p_telomere	0.9005679917765912	0.28755801054009955	0.04548349290699164
driver	0.7021699866764174	-0.11773401900448399	-0.7215717047724258	0.48610366676345784	fpc32	10p_telomere	0.9538880222866563	0.15355773781482213	0.020502604496454493
driver	0.838659277416801	0.062035374385448115	-0.5355211377343673	0.6595918865052636	fpc33	10p_telomere	0.9749918077657757	0.07641444440658145	0.01099903338563261
driver	0.5393402064340009	-0.17821943806130333	-0.7476371045150013	0.3911982283923946	fpc34	10p_telomere	0.9076099940235758	0.26813720296131865	0.04210073058635868
driver	0.5921122058669894	0.1499904374187589	-0.39903984714145907	0.6990207219789768	fpc35	10p_telomere	0.9240092827588015	0.22759598623088123	0.03432366575968344
driver	0.9881721096586105	0.003914085224314301	-0.5139147350784747	0.5217429055271035	fpc36	10p_telomere	0.9976069507804397	0.0051674078765723015	0.0010405335921906407
driver	0.9612346300711627	-0.012256483609592167	-0.5068289818918356	0.4823160146726513	fpc37	10p_telomere	0.9940895284876347	0.017170591407571042	0.0025745009374545493
driver	0.8579109964495549	0.04842084052398568	-0.48201571672353916	0.5788573977715105	fpc38	10p_telomere	0.9789648511675171	0.06655776547975127	0.009232900860831818
driver	0.855806162888803	-0.047170842469786714	-0.5562891834682142	0.46194749852864075	fpc39	10p_telomere	0.9784493826544199	0.06762459037024149	0.009461636436715291
driver	0.626994868057745	0.12632041409851247	-0.3834720290934006	0.6361128572904255	fpc40	10p_telomere	0.9343387495331219	0.20273601384763126	0.02949563942224111
driver	0.47176795114161474	0.18721965397112195	-0.3229996224404248	0.6974389303826687	fpc41	10p_telomere	0.883837743016297	0.32627156560198867	0.053627456458140786
driver	0.9462635486007903	0.016496133345413062	-0.4635282203662517	0.4965204870570778	fpc42	10p_telomere	0.992915601504745	0.023987889219282823	0.003087665259427414
driver	0.0800499050369051	0.4163298021117088	-0.049908606288640744	0.8825682105120582	fpc43	10p_telomere	0.531582874499416	1.0966391789473369	0.2744290187567808
driver	0.29576762465011147	0.24910818744756635	-0.21808703436727522	0.7163034092624079	fpc44	10p_telomere	0.7918877318436679	0.5290493665302038	0.10133638519947756
driver	0.968724740759274	-0.00958205327694176	-0.48890193300814877	0.4697378264542652	fpc45	10p_telomere	0.9950491282009766	0.013799608451447388	0.0021554764604339908
driver	0.21433202870461857	0.27600692376865255	-0.1598170894742798	0.711830937011585	fpc46	10p_telomere	0.7218368375294603	0.6689129253169466	0.1415609583425372
driver	0.37681535809110034	-0.2107826495053171	-0.6784865205048404	0.25692122149420615	fpc47	10p_telomere	0.8450686240274308	0.42387140471596935	0.07310802261678746
driver	0.1295093844668766	0.33628775291956414	-0.09858836297381829	0.7711638688129465	fpc48	10p_telomere	0.6166455640541836	0.8876987607370666	0.2099643883247075
driver	0.43356112384530154	-0.1734135475798726	-0.6076752987054563	0.2608482035457112	fpc49	10p_telomere	0.868176331037124	0.36294966663663547	0.06139205844213537
driver	0.4605498051059945	0.15344923006997246	-0.25434440173755013	0.5612428618774951	fpc50	10p_telomere	0.8792416615961581	0.3367233971433669	0.055891741680281104
driver	0.9772295515152247	0.06659695445326141	-4.509581074937817	4.64277498384434	fpc1	10q22.3b	0.9964937221372773	0.010003408393299591	0.0015254329893107854
driver	0.5402787791001985	1.4010490989934006	-3.0857322485236045	5.887830446510406	fpc2	10q22.3b	0.9077146465374034	0.26738209020775294	0.042050656887905546
driver	0.09134235971579222	3.2129331132609487	-0.5175071197991001	6.943373346320998	fpc3	10q22.3b	0.5524270502083884	1.0393277731285153	0.2577250638576863
driver	0.21251200735634024	-2.134792044820615	-5.49231700143973	1.2227329117985004	fpc4	10q22.3b	0.7212656901294027	0.6726165264076617	0.14190472626255063
driver	0.0016731534762341987	5.613924198408055	2.116612084421863	9.111236312394247	fpc5	10q22.3b	0.08034026187323283	2.7764642199315177	1.095066756996747
driver	0.025499519283215026	3.4953660301923977	0.4290341339249166	6.561697926459878	fpc6	10q22.3b	0.33157185160169	1.5934680068058469	0.47942234547081775
driver	1.2026447095148611e-05	-6.659744397216876	-9.633852576164001	-3.6856362182697513	fpc7	10q22.3b	0.002613914869333064	4.9198626548604985	2.5827085607420615
driver	0.03605415631431696	3.7957477502317576	0.24723190409862372	7.3442635963648915	fpc8	10q22.3b	0.384340253516857	1.4430446626969733	0.41528412772731904
driver	0.010671902486753388	-2.7864998326503887	-4.92450485987122	-0.6484948054295567	fpc9	10q22.3b	0.21660310688390616	1.9717581517238527	0.6643353182884485
driver	0.6483820686597881	0.5577921888275397	-1.8411537042326682	2.956738081887748	fpc10	10q22.3b	0.9408002774647217	0.18816900429512906	0.026502563183987114
driver	0.003613466612308891	-3.0102310095607776	-5.036017390364277	-0.9844446287572781	fpc11	10q22.3b	0.12266190675926646	2.442075953719464	0.9112902885594063
driver	0.8611854815555843	0.18196212885528346	-1.85890233362411	2.2228265913346767	fpc12	10q22.3b	0.9797103043506529	0.06490330041548562	0.008902324125151627
driver	2.2490129523591482e-07	4.822084644282186	3.003966886178538	6.640202402385834	fpc13	10q22.3b	0.00011731601230489437	6.6480080433985576	3.930642707568514
driver	0.8811585714113512	-0.11968599988539319	-1.6898231103455728	1.4504511105747864	fpc14	10q22.3b	0.9811797632514294	0.05494592984900236	0.008251417659769732
driver	0.2098754873281695	-1.0957836846253082	-2.8092643093090843	0.617696940058468	fpc15	10q22.3b	0.7186676577546995	0.6780382824265492	0.14347189928506296
driver	0.1721726317779437	1.0845851087220344	-0.47298456774943065	2.6421547851934992	fpc16	10q22.3b	0.6745942700783778	0.7640358819906425	0.1709573519756205
driver	0.0023661339833169256	2.3839439369733104	0.8483807874851232	3.919507086461498	fpc17	10q22.3b	0.09742341468396275	2.6259606669068583	1.011336652505852
driver	0.20496302152935997	-0.954506751853451	-2.431013551112337	0.522000047405435	fpc18	10q22.3b	0.7115554426862299	0.6883244852581734	0.14779125508131363
driver	0.433142768513196	-0.5225933943184264	-1.8300802524922652	0.7848934638554124	fpc19	10q22.3b	0.8681691399046655	0.3633689319195565	0.06139565573218813
driver	0.17417802114819336	0.965156127764549	-0.42738822428202006	2.357700479811118	fpc20	10q22.3b	0.6765654466500977	0.7590066478144335	0.16969018614068784
driver	0.9436485333230592	-0.047383755831364116	-1.3621286863346023	1.267361174671874	fpc21	10q22.3b	0.9926793263822963	0.025189730766144596	0.003191022677331392
driver	0.17970029185326145	-0.9100976338190059	-2.2400690315775047	0.41987376393949294	fpc22	10q22.3b	0.6846871092545838	0.7454512175479097	0.16450784860749135
driver	0.06972768471181409	-1.0586404381803871	-2.202779433973566	0.08549855761279157	fpc23	10q22.3b	0.5056388035473488	1.1565947551819586	0.2961596049791446
driver	0.34903273608695173	-0.5952956117981446	-1.8418545587148731	0.651263335118584	fpc24	10q22.3b	0.8274523991856851	0.4571338382695188	0.0822569804713982
driver	0.6948656418695314	0.2427101892908073	-0.9707924179845859	1.4562127965662004	fpc25	10q22.3b	0.9525186080602923	0.15809916179208208	0.021126531348966797
driver	0.013252233987011515	-1.4677563274908287	-2.62871459207237	-0.3067980629092877	fpc26	10q22.3b	0.24398142313263904	1.8777109046365297	0.6126432398011167
driver	0.5020718221051972	0.383825546761604	-0.7375865949885498	1.505237688511758	fpc27	10q22.3b	0.8934784521106001	0.299234151952923	0.048915916848663164
driver	0.16454837962700894	-0.7643782837094573	-1.842595756755813	0.3138391893368986	fpc28	10q22.3b	0.6667575330872768	0.783706390018125	0.17603206891179507
driver	0.8855300931276495	-0.07057470171653418	-1.0320480210974439	0.8908986176643756	fpc29	10q22.3b	0.9819099321159385	0.05279667551601706	0.007928347018539507
driver	0.4822519456991111	-0.35961170160731826	-1.3632441556771755	0.6440207524625391	fpc30	10q22.3b	0.8873440048846919	0.31672601147115353	0.05190798055170539
driver	0.477847661133307	0.3735067351695458	-0.65850018521705	1.4055136555561416	fpc31	10q22.3b	0.8862428284825898	0.32071053534191424	0.05244726612542386
driver	0.8413166064661015	-0.10631083847181176	-1.1477371711662507	0.9351154942226273	fpc32	10q22.3b	0.9756041536757732	0.07504053860678	0.0107263593273232
driver	0.002208194833341456	1.6056473232181494	0.578439131902025	2.632855514534274	fpc33	10q22.3b	0.095458676649062	2.655962610602214	1.0201845905856737
driver	0.0015890546535638355	1.5786497883635775	0.5999045755055868	2.5573950012215683	fpc34	10q22.3b	0.07718219615074476	2.7988611655157136	1.1124828681255923
driver	0.54622903588044	-0.2913301176723929	-1.238170757997783	0.655510522652997	fpc35	10q22.3b	0.9108118105193684	0.2626252178039596	0.04057134651304933
driver	0.9592065368217872	-0.02329051416245692	-0.9163453311843055	0.8697643028593915	fpc36	10q22.3b	0.9940631418265334	0.018087870259543386	0.0025860288059969304
driver	0.10478952154228059	0.7051026891574899	-0.14706296039486877	1.5572683387098485	fpc37	10q22.3b	0.5789058000964306	0.9796821425802015	0.2373920991855622
driver	0.09375566425996643	0.7813213072031957	-0.13259222077401955	1.695234835180411	fpc38	10q22.3b	0.5558474212494245	1.0280024848531855	0.25504440482669455
driver	0.0740837594473302	0.7991716263706632	-0.0778953592906193	1.6762386120319457	fpc39	10q22.3b	0.5173977676979735	1.1302769871009168	0.2861754493700425
driver	0.059047438282159435	0.8458193559436744	-0.032356640435837525	1.7239953523231863	fpc40	10q22.3b	0.4750814198856108	1.2287989391013598	0.32323195421338047
driver	0.4219306078066206	0.36032671396524	-0.51956630468096	1.2402197326114401	fpc41	10q22.3b	0.8633291677347968	0.3747589687651638	0.06382358612198902
driver	0.25886012041578577	0.47648464179974465	-0.35100603321098917	1.3039753168104784	fpc42	10q22.3b	0.7646148531557841	0.5869348511387183	0.11655726977377664
driver	0.07256846892240475	-0.73650400190307	-1.5405410571025246	0.06753305329638482	fpc43	10q22.3b	0.5150222086923864	1.1392520397345733	0.28817404298872484
driver	0.7588385011183107	-0.12617039065694585	-0.932183254026447	0.6798424727125554	fpc44	10q22.3b	0.9642400873032657	0.11985064246571443	0.01581481712525569
driver	0.19798331973098357	0.5424245325583096	-0.2837406822621349	1.368589747378754	fpc45	10q22.3b	0.7052195819787448	0.7033713978897057	0.15167563706012122
driver	0.9097923256976013	0.04344389222296789	-0.7085858975383118	0.7954736819842475	fpc46	10q22.3b	0.9849165085591357	0.041057730862011185	0.006600583115470527
driver	0.48492192253753263	0.2872862646923659	-0.5194055584966402	1.093978087881372	fpc47	10q22.3b	0.8889582179171521	0.3143281816880111	0.051118650902060615
driver	0.42541435464745325	0.3050081885047124	-0.44542103919261783	1.0554374162020426	fpc48	10q22.3b	0.8650136686305812	0.3711878598987368	0.06297702991791942
driver	0.4810637078923944	0.2690904090153908	-0.47987461464857833	1.0180554326793598	fpc49	10q22.3b	0.8871277356596841	0.31779740563451336	0.052013842515404675
driver	0.018001774779934445	-0.8475987543288696	-1.549647893087798	-0.14554961556994117	fpc50	10q22.3b	0.284728122111711	1.7446846760558197	0.545569636208249
driver	0.5975560701821849	-0.9370500514862461	-4.418130731690315	2.544030628717823	fpc1	11p_telomere	0.9255288119919403	0.2236213375292302	0.03361005698201682
driver	0.4433717628281857	1.334075179574381	-2.079079612244876	4.747229971393638	fpc2	11p_telomere	0.8725257440264433	0.3532319694046657	0.059221750244216824
driver	0.5964037938182968	0.7670358399305445	-2.0735157257145254	3.6075874055756145	fpc3	11p_telomere	0.9251002406318535	0.22445960259477882	0.03381120607761855
driver	0.4508430937273088	-0.9824331907563391	-3.5376151630127413	1.5727487815000631	fpc4	11p_telomere	0.8760764817819466	0.3459745787095726	0.05745797811735769
driver	0.6979969100755807	0.5281947242377449	-2.1414968956878955	3.1978863441633854	fpc5	11p_telomere	0.9526296080391792	0.15614649992711835	0.021075924600400864
driver	0.0011188361396223276	3.875638739833011	1.5474425514435626	6.203834928222459	fpc6	11p_telomere	0.06429822515838171	2.951233513890548	1.1918010148605265
driver	0.6783325826730615	-0.4816544518805179	-2.7593003207525584	1.7959914169915228	fpc7	11p_telomere	0.9492192904041866	0.16855732175959443	0.02263344446337566
driver	0.023510044570623886	3.1197124710292954	0.4208015610499798	5.818623381008611	fpc8	11p_telomere	0.31942484550684097	1.6287465475336034	0.4956313065855574
driver	0.18050064878953978	-1.1128200396372245	-2.742032927799867	0.5163928485254183	fpc9	11p_telomere	0.6859287646691374	0.7435212327322255	0.16372098446453226
driver	0.4660678547505268	-0.6782486717970256	-2.503088472784746	1.1465911291906945	fpc10	11p_telomere	0.8816426473850129	0.3315508498369719	0.054707410012249415
driver	0.4025195047834603	-0.659675662794373	-2.2050139923619234	0.8856626667731775	fpc11	11p_telomere	0.8540728476257401	0.39521307029092	0.06850508484659538
driver	0.3826592765785749	0.6910237306218466	-0.8612082142121179	2.2432556754558113	fpc12	11p_telomere	0.8470032719396275	0.4171877538671247	0.07211491200390849
driver	0.024534424581618024	1.5993254591679125	0.20562335178282964	2.9930275665529953	fpc13	11p_telomere	0.3263528594769548	1.6102241232937682	0.48631257769874736
driver	0.3053399973647735	-0.624194949926721	-1.8182794766917127	0.5698895768382708	fpc14	11p_telomere	0.7979735502273448	0.5152163024912255	0.0980115036125344
driver	0.14274341679200697	-0.9743150195429575	-2.277617552861466	0.3289875137755509	fpc15	11p_telomere	0.6355026257121243	0.8454439119215686	0.19688265072770567
driver	0.015857235870634787	1.4568472904729721	0.27352868485191784	2.640165896094026	fpc16	11p_telomere	0.2653420799801224	1.7997725137871066	0.5761938708092795
driver	0.022936580255959876	1.3579191648692657	0.1880503111499996	2.5277880185885317	fpc17	11p_telomere	0.3176411897570939	1.6394713330205084	0.4980631859542224
driver	0.1630774531102781	-0.7990174578436182	-1.9221665239231316	0.32413160823589515	fpc18	11p_telomere	0.6652760854334573	0.7876060798344844	0.17699808778340456
driver	0.8274396599936749	-0.11057845065018268	-1.1054716729027154	0.88431477160235	fpc19	11p_telomere	0.9716796667597942	0.08226366678155769	0.012476885163969498
driver	0.1328391516346125	0.812064855528008	-0.24718847284814538	1.8713181839041613	fpc20	11p_telomere	0.6216506829934363	0.8766739066477486	0.20645358486502152
driver	0.19675729137201292	0.658119066023608	-0.3415197782463689	1.657757910293585	fpc21	11p_telomere	0.7040210557990649	0.7060691647175307	0.15241435182294547
driver	0.8412646003447349	-0.103384491214455	-1.1158078958948663	0.9090389134659562	fpc22	11p_telomere	0.9756041536757732	0.07506738541981996	0.0107263593273232
driver	0.9330016513928545	-0.0373530508122254	-0.9087765579913524	0.8340704563669016	fpc23	11p_telomere	0.9906321462598088	0.030117587560928288	0.00408758316082269
driver	0.13678643077650196	-0.7193757427095818	-1.667278084825449	0.22852659940628517	fpc24	11p_telomere	0.6280579711203842	0.8639569825221466	0.2020002680848864
driver	0.7326699648048115	0.16078916263282084	-0.7624189646724046	1.0839972899380461	fpc25	11p_telomere	0.9596090992752234	0.13509161163677721	0.01790564258594632
driver	0.027673146521936455	-0.9928609718720751	-1.8764794816046186	-0.10924246213953148	fpc26	11p_telomere	0.3456161771123572	1.5579414574321364	0.4614059378765806
driver	0.17412809146635935	0.591079512153788	-0.26164153958774916	1.443800563895325	fpc27	11p_telomere	0.6765654466500977	0.759131160044721	0.16969018614068784
driver	0.0030285266900987925	-1.2389311054946903	-2.057246537617749	-0.42061567337163164	fpc28	11p_telomere	0.11047415891225176	2.5187685945905587	0.9567392962255773
driver	0.6416563394761277	0.17356006148733927	-0.5578498474434317	0.9049699704181102	fpc29	11p_telomere	0.9390529652413862	0.19269751060702384	0.027309911606784566
driver	0.10526494795070289	-0.63043337936664	-1.3933995690186962	0.13253281028541608	fpc30	11p_telomere	0.579116349022096	0.9777162199430741	0.23723417433470445
driver	0.6055332289864065	0.20677094662832593	-0.5784136797427358	0.9919555729993877	fpc31	11p_telomere	0.926614963070429	0.21786201970595112	0.03310069104582373
driver	0.7808737060127108	-0.11237503113371522	-0.9046504386618459	0.6799003763944154	fpc32	11p_telomere	0.9644948143415129	0.10741920071552963	0.01570010302156923
driver	0.09811600602560971	0.6608986789157176	-0.12238010129172183	1.444177459123157	fpc33	11p_telomere	0.5668868237175849	1.0082601387814099	0.2465036372994652
driver	0.06270918302905847	0.7086573840670389	-0.03763460195390722	1.4549493700879852	fpc34	11p_telomere	0.4855695226233231	1.20266885714656	0.3137485801121582
driver	0.9940211102671717	0.002752521808630136	-0.717666729263281	0.7231717728805414	fpc35	11p_telomere	0.9983065762011916	0.002604392287605021	0.0007360680249516256
driver	0.6877932727720611	0.1392022072066242	-0.540169291148676	0.8185737055619244	fpc36	11p_telomere	0.950209647084631	0.1625420762782685	0.022180564682595705
driver	0.5313419518621799	-0.20708700530719165	-0.8558954599543347	0.44172144933995144	fpc37	11p_telomere	0.906066274892803	0.27462589321321274	0.04284003436784809
driver	0.6824338350121721	0.14518056192957352	-0.5507380938689314	0.8410992177280784	fpc38	11p_telomere	0.9495530579943601	0.16593944902282684	0.02248076325936961
driver	0.9900946651081846	-0.004228345168584564	-0.67221725919776	0.6637605688605908	fpc39	11p_telomere	0.9977771945436975	0.00432327957555998	0.0009664266315695838
driver	0.20929763257804845	0.42808758439011074	-0.24046554360679773	1.0966407123870192	fpc40	11p_telomere	0.7176740761011764	0.6792356840555073	0.14407274111552895
driver	0.8497702981421847	0.06466144590427186	-0.604876819595632	0.7341997114041758	fpc41	11p_telomere	0.9772233535881135	0.0706984527927307	0.010006162847537518
driver	0.5397289669872449	0.19690660356623363	-0.4328207093845415	0.8266339165170087	fpc42	11p_telomere	0.9076099940235758	0.2678242729388159	0.04210073058635868
driver	0.7919553007421181	-0.08235741266569785	-0.6947179012201495	0.5300030758887538	fpc43	11p_telomere	0.9649998466120364	0.1012993300126197	0.015472755687866987
driver	0.6733616313651092	0.13179368481861942	-0.4813787234944119	0.7449660931316507	fpc44	11p_telomere	0.947235727325083	0.17175163365797672	0.023541929827745837
driver	0.23555905377873942	0.3802497081168137	-0.24832670264304113	1.0088261188766685	fpc45	11p_telomere	0.744248663957903	0.6279001988739239	0.12828193630667412
driver	0.9166477038777436	0.030529527466892525	-0.5415924102399224	0.6026514651737075	fpc46	11p_telomere	0.9863335644865278	0.037797545092789424	0.005976187779497429
driver	0.6028616839615746	0.1628247554169246	-0.45092849935308527	0.7765780101869344	fpc47	11p_telomere	0.9261715843112122	0.2197823176819241	0.033308547641575446
driver	0.36450914744862684	-0.2639808880244595	-0.8348475568568317	0.3068857808079126	fpc48	11p_telomere	0.8375006279406512	0.43829156848012474	0.07701485866597384
driver	0.7190770247574212	-0.10451355605815046	-0.6743764932071835	0.46534938109088253	fpc49	11p_telomere	0.9582378579468278	0.14322458717558742	0.018526675084411873
driver	0.22239654013820193	0.3328439071873738	-0.2020195569742087	0.8677073713489563	fpc50	11p_telomere	0.7330178683595705	0.652871973432494	0.13488543868031921
driver	0.14850842506035783	-2.1117513236579515	-4.9773144203382715	0.7538117730223686	fpc1	11q13.2a	0.6423712591118655	0.8282489076031148	0.19221389843976122
driver	0.768436823712271	0.4221208802737053	-2.3897912182559633	3.2340329788033744	fpc2	11q13.2a	0.9644948143415129	0.11439183179595339	0.01570010302156923
driver	0.6438778882758729	0.551528991875049	-1.7882922222045798	2.891350205954678	fpc3	11q13.2a	0.9390529652413862	0.1911964889700943	0.027309911606784566
driver	0.042387191322020124	-2.1769994564383413	-4.279101485164023	-0.0748974277126595	fpc4	11q13.2a	0.41675883490164956	1.372765359882839	0.3801151847612303
driver	0.9332807755417973	0.09387115561746917	-2.1052680936033417	2.29301040483828	fpc5	11q13.2a	0.9907178938103774	0.029987680021955447	0.004049992944738889
driver	0.033638518458952306	2.0832873718309415	0.1614593503098054	4.005115393352078	fpc6	11q13.2a	0.371144040354461	1.4731631400819347	0.43045750873908006
driver	0.03645790524067833	-1.9995321893350573	-3.872883940422285	-0.12618043824782998	fpc7	11q13.2a	0.38627607251954993	1.4382082881919949	0.41310219295423845
driver	0.023158743918038526	2.576238156142346	0.3531613122651476	4.799315000019545	fpc8	11q13.2a	0.3181836554639025	1.6352849995326009	0.49732213306199535
driver	0.08464222181113655	-1.1800053550574958	-2.521438354609682	0.1614276444946905	fpc9	11q13.2a	0.5379789654906715	1.0724129451712239	0.2692347045379179
driver	0.8564507041278495	-0.13866214950148148	-1.6420469406114668	1.3647226416085039	fpc10	11q13.2a	0.9784493826544199	0.06729762924415049	0.009461636436715291
driver	0.04428304156937693	-1.3048271141293954	-2.576240465626192	-0.03341376263259899	fpc11	11q13.2a	0.42289800348103274	1.353762557363514	0.37376436517047307
driver	0.33983083851193563	0.6223140148998659	-0.6561954363365788	1.9008234661363108	fpc12	11q13.2a	0.8198247408708689	0.46873721290705384	0.0862789795770137
driver	0.0009515805251571047	1.93393207817123	0.7882827424307906	3.0795814139116695	fpc13	11q13.2a	0.0602885977254394	3.0215544547215227	1.2197648174314828
driver	0.014666095216852994	-1.2230848293590435	-2.2049726694370655	-0.24119698928102173	fpc14	11q13.2a	0.2565152958487346	1.8336854997563632	0.5908867330681827
driver	0.3905906325531645	-0.4702291498145014	-1.5442899549412508	0.6038316553122478	fpc15	11q13.2a	0.8494828285153909	0.40827817650964293	0.07084539555465805
driver	0.5190599200508801	0.3210733014836209	-0.6554666344333668	1.2976132374006086	fpc16	11q13.2a	0.90110992706564	0.2847825044918968	0.045222225884490735
driver	0.2607021134308654	0.5534843237306976	-0.41145296996990177	1.5184216174312968	fpc17	11q13.2a	0.7651257445716995	0.5838554481272509	0.11626718486478933
driver	0.044390232859635136	-0.9482798518737797	-1.8727433169471506	-0.023816386800408762	fpc18	11q13.2a	0.42289800348103274	1.3527125767725756	0.37376436517047307
driver	0.3743499507068835	-0.3711428737012318	-1.1904260020519282	0.4481402546494646	fpc19	11q13.2a	0.8431343820914351	0.4267222197223451	0.07410320028677088
driver	0.22384844725880115	-0.5414050549320842	-1.4141509180857965	0.33134080822162815	fpc20	11q13.2a	0.7341801616297264	0.6500459137856659	0.13419735479681216
driver	0.12251362405997811	0.6484548750271073	-0.17474283658958012	1.4716525866437946	fpc21	11q13.2a	0.6047257018006043	0.9118156131356351	0.2184415727981107
driver	0.3874167752651234	-0.3674622869680009	-1.2011914190993216	0.46626684516331973	fpc22	11q13.2a	0.8481652372865021	0.4118215781255731	0.07151953140947388
driver	0.0039503406860084455	-1.053273953423261	-1.7689919785470898	-0.33755592829943193	fpc23	11q13.2a	0.12852158294250762	2.4033654482537337	0.8910239340778598
driver	0.09904421875705821	-0.6568667938320538	-1.4375173305444353	0.12378374288032767	fpc24	11q13.2a	0.5684489024092101	1.0041708692943763	0.24530856773803322
driver	0.6648626916392599	-0.16796998619236436	-0.928399124919231	0.5924591525345023	fpc25	11q13.2a	0.944655553065442	0.17726803653243436	0.02472651812799232
driver	0.11755775395073488	-0.5815520937386242	-1.3099992541979326	0.1468950667206843	fpc26	11q13.2a	0.5990336479450369	0.92974872011661	0.22254878244134454
driver	0.3987446899775584	0.30236864445188083	-0.40029711375328203	1.0050344026570437	fpc27	11q13.2a	0.8522662075642333	0.39930508732987263	0.06942473103332507
driver	0.2106675058095912	-0.4313956816685213	-1.107143770278634	0.24435240694159127	fpc28	11q13.2a	0.7190263464371413	0.6764024465270757	0.1432551959834098
driver	0.819764633348269	0.06999470391400958	-0.5325033789280564	0.6724927867560755	fpc29	11q13.2a	0.9704898614828703	0.08631082214175359	0.013008997241144595
driver	0.003261562102283364	-0.9421349016631277	-1.5692706806182315	-0.3149991227080239	fpc30	11q13.2a	0.11492476575725948	2.486574347810754	0.939586372767414
driver	0.7218597478504729	0.1173956856205588	-0.5293936976189668	0.7641850688600844	fpc31	11q13.2a	0.9589471332719399	0.14154717452383733	0.018205334811761554
driver	0.4985708054353275	-0.2251676413707406	-0.8776794998075993	0.427344217066118	fpc32	11q13.2a	0.892205430593671	0.3022731558554136	0.04953513766278697
driver	0.08215796484656225	0.5720809506177882	-0.07304268893549803	1.2172045901710744	fpc33	11q13.2a	0.536150955748062	1.0853503272838898	0.2707129154970138
driver	0.10739423525137667	0.505008136045134	-0.10990074880069378	1.1199170208909617	fpc34	11q13.2a	0.5816442894697791	0.969019030235253	0.2353425314131209
driver	0.685506600073816	-0.12252262007109052	-0.7158991465060188	0.47085390636383784	fpc35	11q13.2a	0.950209647084631	0.16398835945675935	0.022180564682595705
driver	0.06421443051334381	-0.5277599673137691	-1.0867226862773873	0.031202751649849092	fpc36	11q13.2a	0.48889503037121956	1.1923673646401658	0.3107843773267267
driver	0.6578397602357409	0.12069663871964581	-0.41376436845291115	0.6551576458922028	fpc37	11q13.2a	0.9433576733545601	0.18187988103710195	0.02532361361176438
driver	0.8610946004042884	0.051144988729257546	-0.5221116385239887	0.6244016159825038	fpc38	11q13.2a	0.9797103043506529	0.06494913405539919	0.008902324125151627
driver	0.1316028912496274	0.422838782479994	-0.126948606803648	0.972626171763636	fpc39	11q13.2a	0.6190122167614726	0.8807345693849369	0.20830077970405356
driver	0.8894970138577214	0.03903314049704901	-0.5119542522142164	0.5900205332083144	fpc40	11q13.2a	0.9824621250346187	0.05085550555340144	0.00768418314645367
driver	0.40032904308888706	0.23646750321861315	-0.31490305895592446	0.7878380653931507	fpc41	11q13.2a	0.8530299836623096	0.3975829015369219	0.06903570328707112
driver	0.04806816725473051	-0.5225158636741434	-1.0405846821693117	-0.004447045178974984	fpc42	11q13.2a	0.43694435476515187	1.318142436355462	0.35957386727941887
driver	0.26062899733514644	0.28924693733240747	-0.21494500474815026	0.7934388794129652	fpc43	11q13.2a	0.7651257445716995	0.5839772667429501	0.11626718486478933
driver	0.7747517538761508	-0.07369713731639554	-0.5787850811498074	0.4313908065170163	fpc44	11q13.2a	0.9644948143415129	0.11083743193556923	0.01570010302156923
driver	0.0589483446596888	0.4985020098171945	-0.018867468221711592	1.0158714878561006	fpc45	11q13.2a	0.4749218567418588	1.2295283859082744	0.3233778429596683
driver	0.6465652367782468	0.11017458540874345	-0.36105038484715946	0.5813995556646463	fpc46	11q13.2a	0.9395579339161282	0.18938764937067162	0.027076435782328715
driver	0.01914678648149189	0.6033362803960359	0.09870593102240444	1.1079666297696673	fpc47	11q13.2a	0.29227494033244084	1.7179041057928017	0.5342084194762694
driver	0.0005700002480740534	-0.824601154502375	-1.2930162011214503	-0.35618610788329974	fpc48	11q13.2a	0.04191179930793938	3.2441249553149314	1.377663694147416
driver	0.8078050381969614	-0.058221663059270894	-0.5276301444925597	0.41118681837401794	fpc49	11q13.2a	0.9685144564694036	0.09269344250755605	0.013893892427541793
driver	0.5373243704418457	-0.1386308634011208	-0.5793690769721833	0.3021073501699417	fpc50	11q13.2a	0.9076099940235758	0.2697634614815702	0.04210073058635868
driver	0.8255723845192775	-0.227494477595947	-2.252037068785868	1.7970481135939744	fpc1	11q_telomere	0.9712803549172057	0.08324484266875144	0.012655395200513368
driver	0.11578027729546633	-1.59129971628257	-3.5748730821826595	0.39227364961751965	fpc2	11q_telomere	0.5978057269313546	0.9363654146263005	0.22343992877018734
driver	0.051173321584273776	1.6414812038796476	-0.008378864258533847	3.291341272017829	fpc3	11q_telomere	0.4486337868192159	1.2909563927034051	0.34810802260191137
driver	0.3333096930997437	-0.7330151357541382	-2.218759664644463	0.7527293931361864	fpc4	11q_telomere	0.8159623790448302	0.4771520562809062	0.08832986446903526
driver	0.2992007935853787	0.8216762840942158	-0.7303483706221741	2.3737009388106056	fpc5	11q_telomere	0.794687331472576	0.5240372589048563	0.09980371024396972
driver	0.13129972650369598	1.0451602044051571	-0.3127195139162262	2.40303992272654	fpc6	11q_telomere	0.6190122167614726	0.8817361785415896	0.20830077970405356
driver	0.0035745467618265967	-1.9647923381263963	-3.2854930954489925	-0.6440915808038004	fpc7	11q_telomere	0.12186946029591375	2.446779017168175	0.9141051121557306
driver	0.43411564997589436	0.6269869145095128	-0.9450075121557608	2.1989813411747865	fpc8	11q_telomere	0.8681961236470926	0.36239455745625504	0.06138215754642716
driver	0.25444050617348224	-0.5507492033253931	-1.4983616342528885	0.39686322760210213	fpc9	11q_telomere	0.7617866477103783	0.5944137491270586	0.11816664374716884
driver	0.7154661873539861	0.19727001122849708	-0.8640908386336339	1.258630861090628	fpc10	11q_telomere	0.9575241910461412	0.14541088600283814	0.01885024513465418
driver	0.15194441011377563	0.6563984445025779	-0.24185061034524935	1.5546474993504051	fpc11	11q_telomere	0.650000742093325	0.8183152725593376	0.18708614753121805
driver	0.2174957102656997	-0.567589583495873	-1.4700323347923356	0.3348531678005897	fpc12	11q_telomere	0.7269026355699477	0.66254930434754	0.1385237564951358
driver	0.13201287563014705	0.623288254580538	-0.1879907171577353	1.4345672263188114	fpc13	11q_telomere	0.6202587487449089	0.8793837086242912	0.20742710129220435
driver	0.12784146015355735	0.5390922816746205	-0.15500603806774638	1.2331906014169873	fpc14	11q_telomere	0.6149987734223852	0.8933282776654776	0.21112575039762546
driver	0.2820142044594533	-0.4159639193390041	-1.1741456077321137	0.3422177690541056	fpc15	11q_telomere	0.7803250246691061	0.5497290166345442	0.10772446523436197
driver	0.3364299344839421	0.33789770752708803	-0.3514226508794318	1.0272180659336079	fpc16	11q_telomere	0.8175271756103518	0.473105368989432	0.08749780194418293
driver	0.5551925326440563	-0.20501389059350802	-0.8864828386155407	0.47645505742852456	fpc17	11q_telomere	0.9138482613532404	0.2555563837875136	0.03912591009521783
driver	0.0018506115639118329	-1.0357295731763352	-1.6871207967628363	-0.38433834958983404	fpc18	11q_telomere	0.08593537199898003	2.7326847283852382	1.0658280387068708
driver	0.5172271826014474	0.1910357896210093	-0.3874572064537638	0.7695287856957824	fpc19	11q_telomere	0.9007410814258252	0.28631865907471105	0.04540002929612488
driver	0.6972091330764936	0.12229823007875096	-0.49415065103733036	0.7387471111948323	fpc20	11q_telomere	0.9526296080391792	0.15663693249327698	0.021075924600400864
driver	0.03770320265466238	0.6158386089537127	0.035048309268383426	1.1966289086390418	fpc21	11q_telomere	0.3925598259100542	1.4236217575880625	0.40609414762526497
driver	0.061501444677778135	-0.5609891698290415	-1.1490423202619033	0.027063980603820537	fpc22	11q_telomere	0.4835760480963792	1.2111146824649397	0.31553521822727776
driver	0.8229652810219665	-0.05780893090635719	-0.5645670643827847	0.4489492025700703	fpc23	11q_telomere	0.9712803549172057	0.08461848626844831	0.012655395200513368
driver	0.08408147420228493	0.4856516522751132	-0.06544130093756051	1.036744605487787	fpc24	11q_telomere	0.5379789654906715	1.075299682418624	0.2692347045379179
driver	0.2449471974606642	-0.318218316076958	-0.8548675034259205	0.2184308712720045	fpc25	11q_telomere	0.7530802933324036	0.6109275251169449	0.12315871690399789
driver	0.3526792311285334	-0.24388084566642446	-0.7584530823619037	0.2706913910290548	fpc26	11q_telomere	0.8298116505683987	0.45262011467855817	0.08102047196300297
driver	0.84501800516747	-0.04945643229012564	-0.5456589409024881	0.44674607632223684	fpc27	11q_telomere	0.9761177273576335	0.07313403724963291	0.010497799896393933
driver	0.9522590451942047	-0.014571401245040028	-0.491913469648335	0.46277066715825493	fpc28	11q_telomere	0.9935245609813758	0.021244893427557966	0.002821392201036221
driver	0.5308699423359753	0.13590881764258247	-0.28940757931699945	0.5612252146021643	fpc29	11q_telomere	0.9059951203514729	0.2750118635591458	0.04287414140722215
driver	0.5867506445269659	-0.12307203387297452	-0.5671262294002729	0.3209821616543238	fpc30	11q_telomere	0.9225079787223428	0.2315464246703992	0.035029868962830175
driver	0.8749772742525833	-0.03663422594310916	-0.4932873266435725	0.42001887475735417	fpc31	11q_telomere	0.9808882920989623	0.058003226743253956	0.008380449182133501
driver	0.08880916725068336	-0.39957085686763705	-0.8598562628887546	0.06071454915348051	fpc32	11q_telomere	0.5461896347237961	1.0515422022293215	0.2626565459117244
driver	0.06962637926239981	0.42153877773969733	-0.03387914860101238	0.876956704080407	fpc33	11q_telomere	0.5053676175870243	1.1572261885849464	0.2963925897881452
driver	0.011472288534085625	0.5594498029044273	0.12589554761057764	0.9930040581982769	fpc34	11q_telomere	0.22497474093973177	1.9403499388044634	0.647866239605487
driver	0.979190046007733	0.005571914557203975	-0.4133790394180946	0.42452286853250254	fpc35	11q_telomere	0.9967992273747776	0.009133010012532645	0.0013923073091037684
driver	0.6008537223653341	0.10538903480912232	-0.2896757248292715	0.5004537944475161	fpc36	11q_telomere	0.9260903492228952	0.22123124397366056	0.03334664155256811
driver	0.6863831362041977	0.07768453357884633	-0.2996522361929367	0.4550213033506294	fpc37	11q_telomere	0.950209647084631	0.16343339524010606	0.022180564682595705
driver	0.0234532673202526	0.4671839538494973	0.06318149215608015	0.8711864155429144	fpc38	11q_telomere	0.31942484550684097	1.6297966463258124	0.4956313065855574
driver	0.4653369953120531	0.14459138216754222	-0.2437972445172021	0.5329800088522866	fpc39	11q_telomere	0.8816426473850129	0.3322324187300279	0.054707410012249415
driver	0.5323709485364352	0.12383418807852473	-0.2651156655022965	0.512784041659346	fpc40	11q_telomere	0.9067564213999479	0.2737856519850461	0.04250936018239018
driver	0.043331455945835026	0.4008386733479683	0.012026012066152558	0.789651334629784	fpc41	11q_telomere	0.4197109086857394	1.3631967183365201	0.37704974291513904
driver	0.6810220944776737	-0.07676267055631548	-0.4429993731447095	0.28947403203207855	fpc42	11q_telomere	0.949460217817379	0.16683879799312024	0.022523227392830386
driver	0.35053259167324013	0.1694850060354936	-0.18652618454975578	0.525496196620743	fpc43	11q_telomere	0.8286976163143903	0.455271596168639	0.08160391036952024
driver	0.1592968184172671	0.25581641464478844	-0.100542333185901	0.6121751624754779	fpc44	11q_telomere	0.6603078856008152	0.7977928981324723	0.18025351621711347
driver	0.4476856364960693	-0.14156889629494726	-0.5072157557489708	0.22407796315907627	fpc45	11q_telomere	0.8746884353980828	0.3490268392564173	0.05814661541586316
driver	0.06996230312656952	0.30723854899735864	-0.02509239520311185	0.6395694931978291	fpc46	11q_telomere	0.506870408160966	1.1551359021851213	0.2951030627863465
driver	0.5368555276603538	0.1123917699122732	-0.24451518289462323	0.4692987227191696	fpc47	11q_telomere	0.9076099940235758	0.27014257087688026	0.04210073058635868
driver	0.20466127411708582	0.21469732322264895	-0.11719217949587862	0.5465868259411766	fpc48	11q_telomere	0.710995835239697	0.688964326503803	0.14813294320513593
driver	0.481465327544624	0.11894104904242789	-0.21241348244852457	0.45029558053338037	fpc49	11q_telomere	0.887278042756755	0.3174349828867562	0.051940265722769094
driver	0.6542124681449584	0.07107069072687858	-0.2401124358804891	0.38225381733424624	fpc50	11q_telomere	0.9426305478053358	0.1842811832392305	0.025658490177569358
driver	0.9000393653754188	0.18814063467398823	-2.7494460392884137	3.12572730863639	fpc1	12p_telomere	0.9844254490606857	0.04573849523684607	0.006817167578171725
driver	0.856489889597827	0.2656101760683649	-2.614949021656053	3.146169373792783	fpc2	12p_telomere	0.9784493826544199	0.06727775928082856	0.009461636436715291
driver	0.01606134527597497	-2.9395009794418794	-5.331736483073564	-0.5472654758101951	fpc3	12p_telomere	0.2668195246536436	1.7942180816311817	0.5737823938743531
driver	0.4656570893585025	0.8020997343608927	-1.3539764476328466	2.958175916354632	fpc4	12p_telomere	0.8816426473850129	0.3319337807776933	0.054707410012249415
driver	0.02702537976804853	2.5376385972738675	0.28868723768903726	4.786589956858698	fpc5	12p_telomere	0.3413399257386533	1.5682281945066023	0.4668129103329599
driver	0.0004572977399744487	3.515883456779844	1.5525027264684308	5.479264187091257	fpc6	12p_telomere	0.03665357262278227	3.33980094495444	1.4358836882877362
driver	0.87205659737243	-0.1578192149099919	-2.0797825605349347	1.764144130714951	fpc7	12p_telomere	0.9802600637287294	0.0594553279930199	0.008658690369842636
driver	0.34328367681077754	1.102211444001734	-1.1784794641875225	3.3829023521909907	fpc8	12p_telomere	0.8217970504223004	0.4643468468496559	0.0852354218325044
driver	0.2497843266378375	-0.8070016632237351	-2.1819476975281606	0.5679443710806902	fpc9	12p_telomere	0.7571826612190742	0.6024348160349514	0.12079933953536043
driver	0.39370737917438137	-0.6696574404420388	-2.2093421640185853	0.8700272831345077	fpc10	12p_telomere	0.8509154628162546	0.40482644524359873	0.07011358428215488
driver	0.014825781887202093	-1.6186887892095343	-2.92025767444798	-0.3171199039710886	fpc11	12p_telomere	0.2575082397450954	1.828982393387442	0.5892088698516267
driver	0.47403873257290663	0.47818659945926456	-0.8316924591664362	1.7880656580849652	fpc12	12p_telomere	0.8846717935758981	0.3241861717110443	0.05321781933148321
driver	0.2212067035466884	0.7346193230272959	-0.4428402070017501	1.912078853056342	fpc13	12p_telomere	0.7315434707950395	0.6552017161140724	0.13575986152025943
driver	0.11571073692691534	-0.8080586368251214	-1.8151205684044478	0.19900329475420497	fpc14	12p_telomere	0.5978057269313546	0.9366263405144273	0.22343992877018734
driver	0.0942387025070289	-0.9385751036611494	-2.0380446424764713	0.1608944351541728	fpc15	12p_telomere	0.5572024341854053	1.0257707019491296	0.253986994992187
driver	0.8610676102509165	-0.08928006226177564	-1.0897757843587377	0.9112156598351865	fpc16	12p_telomere	0.9797103043506529	0.06496274679710679	0.008902324125151627
driver	0.06608281224036261	0.9261375776126767	-0.06160993595403863	1.913885091179392	fpc17	12p_telomere	0.4949920245356893	1.1799114833256428	0.30540179849682464
driver	0.0345509933770616	-1.0211994679680667	-1.9680734304304481	-0.0743255055056854	fpc18	12p_telomere	0.37526791330595105	1.4615394616913926	0.4256585676676512
driver	0.4522065793395097	-0.32174145812896504	-1.161075503914625	0.5175925876566948	fpc19	12p_telomere	0.8763261091466005	0.3446631232156547	0.05733424880048074
driver	0.5474024375225472	0.27438559908514515	-0.619998298310662	1.1687694964809523	fpc20	12p_telomere	0.9114709166067054	0.2616932730562663	0.040257184341679665
driver	0.281618735000708	-0.46322941956609853	-1.306868521466717	0.3804096823345201	fpc21	12p_telomere	0.7803250246691061	0.5503384566436512	0.10772446523436197
driver	0.24479185544922125	-0.5064981233509562	-1.3603845404201045	0.3473882937181919	fpc22	12p_telomere	0.7529707534571383	0.6112030358414384	0.12322189213774762
driver	0.032293735703524264	0.8019515305253815	0.06782164317986361	1.5360814178708995	fpc23	12p_telomere	0.36786379457244794	1.4908817133729113	0.43431295365066236
driver	0.6329982949723612	0.19487795762807636	-0.6055111473931591	0.9952670626493119	fpc24	12p_telomere	0.9368776920706716	0.1985974597853184	0.028317101882620283
driver	0.13870507263640433	-0.5878893922453801	-1.3663237223500388	0.19054493785927884	fpc25	12p_telomere	0.6309871167695033	0.8579076558862329	0.19997950790805713
driver	0.7543264980814913	-0.11916538297261735	-0.8659943738367317	0.627663607891497	fpc26	12p_telomere	0.9640357908236015	0.12244063606180543	0.015906842167034054
driver	0.9265066692641781	-0.033861577641251	-0.7538446067602872	0.6861214514777852	fpc27	12p_telomere	0.9888762015628921	0.03315145015597814	0.004858074776339747
driver	0.34405908241175376	-0.33408259917173044	-1.0264768380715041	0.35831163972804325	fpc28	12p_telomere	0.8217970504223004	0.4633669732361493	0.0852354218325044
driver	0.17823305010858248	-0.42351484328201267	-1.0403312168172376	0.19330153025321223	fpc29	12p_telomere	0.68224879578564	0.7490117607430034	0.1660572222159451
driver	0.44242965914880916	-0.2523316530064101	-0.8965753340128042	0.3919120279999841	fpc30	12p_telomere	0.8719876241838432	0.35415576693638035	0.059489678813770756
driver	0.1764074400061431	-0.4565789551382593	-1.1187529407427075	0.20559503046618877	fpc31	12p_telomere	0.6791143981933907	0.7534831023931153	0.1680570617734966
driver	0.17146176651398495	-0.4659917677368199	-1.134091634268897	0.2021080987952572	fpc32	12p_telomere	0.6742702827629231	0.7658327061935385	0.17116598064143893
driver	0.28666692591269943	0.35931922259776233	-0.30197633979493405	1.0206147849904588	fpc33	12p_telomere	0.7834527983946619	0.5426224107235229	0.10598716385939692
driver	0.2915577837295115	0.3389847867786235	-0.291249182169285	0.9692187557265319	fpc34	12p_telomere	0.7873317959591244	0.5352753597114625	0.10384220946137146
driver	0.03069425218018841	-0.6692478195029323	-1.276144385953704	-0.062351253052160605	fpc35	12p_telomere	0.3611536483968184	1.512942943094041	0.44230799351142114
driver	0.5662828036934512	-0.16763478667994006	-0.7408513483719733	0.40558177501209325	fpc36	12p_telomere	0.9174935937243165	0.24696662639119368	0.037396959468126
driver	0.018291726524344996	-0.6581141442744998	-1.2045877437951646	-0.11164054475383478	fpc37	12p_telomere	0.28653376214161647	1.7377453002858747	0.5428241979621513
driver	0.2441889091612901	0.3486167490009473	-0.2383522507779976	0.9355857487798922	fpc38	12p_telomere	0.7522268187923286	0.6122740652045457	0.12365118693875918
driver	0.6641525010436125	-0.12477561102101148	-0.6883840597492312	0.4388328377072082	fpc39	12p_telomere	0.9444316543393932	0.17773218756373257	0.024829465182318152
driver	0.591202811609479	-0.15456127253163565	-0.7189362835967961	0.40981373853352476	fpc40	12p_telomere	0.9240092827588015	0.22826350921475563	0.03432366575968344
driver	0.0875346829547596	-0.49190888385820564	-1.0562938266225608	0.0724760589061495	fpc41	12p_telomere	0.5434351818400315	1.0578198369042882	0.2648522489060005
driver	0.08641260944865456	-0.4643608532724187	-0.995246421376024	0.0665247148311866	fpc42	12p_telomere	0.5417752104415045	1.0634228800395942	0.2661808705002747
driver	0.7394723962057753	-0.08761262975470871	-0.6043117489282074	0.4290864894187899	fpc43	12p_telomere	0.9597673653092688	0.1310780331603438	0.017834021341565517
driver	0.2813039275420673	0.2841804252429278	-0.23303379800027307	0.8013946484861287	fpc44	12p_telomere	0.7803250246691061	0.5508242042089913	0.10772446523436197
driver	0.27904728924458394	0.29281465256961897	-0.23761829002323615	0.823247595162474	fpc45	12p_telomere	0.7803250246691061	0.5543221920035728	0.10772446523436197
driver	0.05596030571057338	-0.4701649935888115	-0.9523055216543483	0.011975534476725447	fpc46	12p_telomere	0.46381950421208756	1.2521199216274506	0.3336509926674542
driver	0.9246946597760436	-0.024961106805635846	-0.5428901131188253	0.49296789950755365	fpc47	12p_telomere	0.9880203967523764	0.034001650467348	0.005234089718474494
driver	0.5644486316736814	-0.14155982610923312	-0.6233364471877239	0.3402167949692576	fpc48	12p_telomere	0.9162906746059817	0.24837557543212543	0.03796673337144114
driver	0.8838054474357361	0.03583237460895191	-0.445033046675501	0.5166977958934048	fpc49	12p_telomere	0.9814555383850294	0.05364332594187461	0.008129369901373692
driver	0.3601022010138244	-0.21067095091672405	-0.6620884244460319	0.24074652261258378	fpc50	12p_telomere	0.8347035903327201	0.4435742241293055	0.07846771845235158
driver	0.45266113606323777	1.4945800635217579	-2.408287132252126	5.397447259295642	fpc1	13p_telomere	0.8763694319254741	0.3442267909428319	0.05731277919167708
driver	0.8996595676050272	0.24609516843102025	-3.5817598163900457	4.0739501532520865	fpc2	13p_telomere	0.9844254490606857	0.04592179709400249	0.006817167578171725
driver	0.5671980197191483	0.9292425811595888	-2.255750304427902	4.114235466747079	fpc3	13p_telomere	0.9175474724548146	0.24626529409182313	0.03737145678506864
driver	0.9086859380691377	-0.16758291442289375	-3.033204650539028	2.6980388216932405	fpc4	13p_telomere	0.9849165085591357	0.041586192610221215	0.006600583115470527
driver	0.4277437514141643	-1.210362025815416	-4.203326299183338	1.7826022475525067	fpc5	13p_telomere	0.8670663354348798	0.36881632602103964	0.06194767529049616
driver	0.5835522172947141	0.7323540183878456	-1.8876118879786186	3.35231992475431	fpc6	13p_telomere	0.9216224236369981	0.23392027643385663	0.03544696714206527
driver	0.6423544356100241	0.6047428700410427	-1.9490900739952295	3.158575814077315	fpc7	13p_telomere	0.9390529652413862	0.19222527262500005	0.027309911606784566
driver	0.9587561507403832	0.07993776211010561	-2.9517062359777775	3.1115817601979883	fpc8	13p_telomere	0.9940631418265334	0.01829183689011818	0.0025860288059969304
driver	0.5913566934764587	-0.5003471999795909	-2.3281054581766547	1.3274110582174732	fpc9	13p_telomere	0.9240092827588015	0.22815048311199454	0.03432366575968344
driver	0.7314949117721139	-0.35804571374162464	-2.4044917037358355	1.6884002762525863	fpc10	13p_telomere	0.9596090992752234	0.13578869045046688	0.01790564258594632
driver	0.09292503894789714	-1.4840274049002478	-3.2154975542094424	0.24744274440894687	fpc11	13p_telomere	0.5543281467620913	1.031867248205298	0.2562330689574038
driver	0.40291341669867164	-0.7423729491571313	-2.4828928285381133	0.9981469302238507	fpc12	13p_telomere	0.8543620674684976	0.3947882707074686	0.06835804198080438
driver	0.6978489640601524	0.3098722328838327	-1.255530106621236	1.8752745723889013	fpc13	13p_telomere	0.9526296080391792	0.15623856186540433	0.021075924600400864
driver	0.0741595752410093	-1.2187579672635436	-2.556659478304719	0.11914354377763181	fpc14	13p_telomere	0.5173977676979735	1.1298327663367806	0.2861754493700425
driver	0.9883424365789764	-0.01089500937638141	-1.47335335960034	1.4515633408475774	fpc15	13p_telomere	0.9976501831919241	0.005092556879944523	0.0010217133635290784
driver	0.33371012892555174	-0.6551841565739465	-1.9842743438278454	0.6739060306799525	fpc16	13p_telomere	0.816077668655999	0.4766306112363826	0.08826850611927516
driver	0.7272718361938331	-0.2336728275736219	-1.5477331653247406	1.0803875101774967	fpc17	13p_telomere	0.9596090992752234	0.13830323027874664	0.01790564258594632
driver	0.47278885995432285	-0.4612754438604762	-1.721264919020188	0.7987140312992356	fpc18	13p_telomere	0.8840818733153518	0.3253327650315461	0.05350751385278773
driver	0.4619717866909855	-0.41836998290520194	-1.5337287917914115	0.6969888259810078	fpc19	13p_telomere	0.880131399244538	0.3353845466485598	0.055452485001212685
driver	0.661126078161703	0.2656630728371391	-0.9229098271108286	1.4542359727851069	fpc20	13p_telomere	0.9441338802299638	0.17971571172671763	0.024966417436590883
driver	0.846428805499738	-0.11075020500944208	-1.2322591713371855	1.0107587613183016	fpc21	13p_telomere	0.9762503226168485	0.07240956523243373	0.010438809595366505
driver	0.7001724163133871	0.22288996272515205	-0.912274242782832	1.358054168233136	fpc22	13p_telomere	0.9535220151834238	0.15479500250964925	0.020669275389549935
driver	0.48746351557549994	0.3458958090288212	-0.6310494041727143	1.3228410222303566	fpc23	13p_telomere	0.8904997516006526	0.312057883713513	0.050366197344455695
driver	0.4095307993046823	0.4472265149092858	-0.6162032287624948	1.5106562585810663	fpc24	13p_telomere	0.8583699128113234	0.38771343098517763	0.06632551346640585
driver	0.5592739841523935	-0.3081901781587105	-1.3432812034907151	0.7269008471732942	fpc25	13p_telomere	0.913859641986362	0.25237538235571666	0.03912050163125448
driver	0.8091190304598272	0.1222358185003607	-0.8702019642251686	1.11467360122589	fpc26	13p_telomere	0.9687401328285796	0.09198758411171769	0.013792708000393231
driver	0.03932158299076401	-1.0045603256029598	-1.959896778093342	-0.04922387311257759	fpc27	13p_telomere	0.4006142267073347	1.4053690068542632	0.3972736320000506
driver	0.05066641187415112	0.9164881479890624	-0.0026623781090013843	1.8356386740871262	fpc28	13p_telomere	0.4469440132010095	1.2952798507603194	0.34974687570632124
driver	0.1333005143350613	-0.6275365892911187	-1.4470671715993548	0.1919939930171174	fpc29	13p_telomere	0.6217075475452442	0.8751681748738525	0.20641386025392117
driver	0.04703514680620876	0.8664700324025879	0.011367477080531652	1.7215725877246442	fpc30	13p_telomere	0.43254253630847145	1.3275774961159919	0.3639711775039371
driver	0.42237801347559123	-0.3601433293347238	-1.2404370120431822	0.5201503533737346	fpc31	13p_telomere	0.8633291677347968	0.3742986967118043	0.06382358612198902
driver	0.6253205436180918	-0.22118286930563238	-1.1094931227869806	0.6671273841757158	fpc32	13p_telomere	0.9341515360412218	0.2038973032345444	0.029582667743843685
driver	0.10167989482758537	0.733310069391956	-0.14497981560750772	1.6115999543914197	fpc33	13p_telomere	0.5741507119588277	0.9927649116655248	0.2409740923046097
driver	0.41096208879692064	-0.351183852988299	-1.1887980685720767	0.4864303625954788	fpc34	13p_telomere	0.8588602734485858	0.38619823988963936	0.06607748506998241
driver	0.7012009300998017	-0.15803001952059914	-0.9657780646129164	0.6497180255717181	fpc35	13p_telomere	0.9536844563820439	0.15415751651300652	0.020595295652781176
driver	0.018137338514020617	-0.9168752694267756	-1.6771997848536468	-0.15655075399990415	fpc36	13p_telomere	0.284728122111711	1.7414264412823655	0.545569636208249
driver	0.7780431482260788	-0.10456650453766356	-0.8321397462209744	0.6230067371456472	fpc37	13p_telomere	0.9644948143415129	0.10899631751304695	0.01570010302156923
driver	0.34636711004394616	-0.37461423217479595	-1.1547360335908192	0.4055075692412272	fpc38	13p_telomere	0.8238788425410721	0.4604633539658389	0.08413664981331839
driver	0.8221953287644499	0.08581938510337489	-0.6631680427526507	0.8348068129594006	fpc39	13p_telomere	0.9710916240412636	0.08502499495725745	0.012739791782766683
driver	0.15357627487971212	0.5455343197167636	-0.20397861194433498	1.2950472513778621	fpc40	13p_telomere	0.6528688050210926	0.8136758707931885	0.18517408209375075
driver	0.9746588613282282	0.012159442570603418	-0.7385875204316028	0.7629064055728096	fpc41	13p_telomere	0.9960241115559347	0.01114736437055621	0.0017301481335850674
driver	0.6529039432993724	-0.16192780844692922	-0.8680693387812795	0.544213721887421	fpc42	13p_telomere	0.9423809083833129	0.18515070840888284	0.025773520803752527
driver	0.5007888825594875	-0.2356855211223841	-0.9222193453188143	0.45084830307404605	fpc43	13p_telomere	0.8929132795539156	0.3003453209650792	0.049190718087976905
driver	0.3620417359455481	0.31949808191617235	-0.3678814105420888	1.0068775743744336	fpc44	13p_telomere	0.8361261992048232	0.4412413613838253	0.07772816815677006
driver	0.5091587611064275	0.23733042592484255	-0.4677166129976651	0.9423774648473502	fpc45	13p_telomere	0.8974591916098366	0.29314677891703583	0.04698529011632348
driver	0.7680316048775606	-0.09647322253239843	-0.7379633563287795	0.5450169112639827	fpc46	13p_telomere	0.9644948143415129	0.11462090816964719	0.01570010302156923
driver	0.5198828834318041	-0.22581007626327135	-0.9139630352175656	0.46234288269102297	fpc47	13p_telomere	0.9012300913040869	0.2840944809959018	0.045164315983778264
driver	0.2803759487071504	0.352336360461773	-0.28768671582607536	0.9923594367496213	fpc48	13p_telomere	0.7803250246691061	0.5522592438857186	0.10772446523436197
driver	0.5534415383068658	-0.1930664902908135	-0.8319912404437401	0.44585825986211314	fpc49	13p_telomere	0.9133184263165534	0.2569282481938818	0.03937778031675211
driver	0.7959979716605979	-0.07909481156885964	-0.6791224257085711	0.5209328025708517	fpc50	13p_telomere	0.9654185212950933	0.09908803891777326	0.015284373614386941
driver	0.41288466106075294	1.0276095127562808	-1.4334597804236815	3.4886788059362432	fpc1	13q14_CLL	0.8592152733029831	0.3841712511539088	0.06589801161163907
driver	0.09790500685759715	2.0360608353620324	-0.37550503369103483	4.4476267044151	fpc2	13q14_CLL	0.5666107441991634	1.0091950978288895	0.24671519454878213
driver	0.008825231669695684	2.678860823842397	0.6749636639937955	4.682757983690999	fpc3	13q14_CLL	0.20073553837073801	2.054273885197946	0.6973757328837513
driver	0.629595454274666	-0.4443593289431875	-2.2512913753001422	1.3625727174137672	fpc4	13q14_CLL	0.935320819474876	0.20093841627566855	0.029039398507753812
driver	0.29722152008917757	1.0031601764201066	-0.883911534735061	2.890231887575274	fpc5	13q14_CLL	0.7936975008580075	0.526919749024434	0.10034498716984075
driver	0.05455288273208489	1.6185524069804997	-0.031651223394653094	3.2687560373556526	fpc6	13q14_CLL	0.45873082314583363	1.2631822950929035	0.3384420776739647
driver	0.8263111039206154	-0.18019584854766085	-1.7907452927986331	1.4303535957033113	fpc7	13q14_CLL	0.971424245871225	0.08285641118032298	0.012591061129944629
driver	0.2351257697731196	1.1570021141447375	-0.7538245062408522	3.0678287345303272	fpc8	13q14_CLL	0.7440567272660249	0.6286997696120233	0.1283939523580989
driver	0.6739723523919585	0.24725278240809673	-0.9053822262171252	1.3998877910333187	fpc9	13q14_CLL	0.947235727325083	0.17135791867222597	0.023541929827745837
driver	0.00907074514260662	-1.7149695178331037	-3.002456708775405	-0.42748232689080257	fpc10	13q14_CLL	0.20336785862855192	2.042357035097575	0.6917176842710266
driver	0.23987603031828167	-0.6577259478870777	-1.7550424820434736	0.439590586269318	fpc12	13q14_CLL	0.7479218964835206	0.6200131468658171	0.12614375199816824
driver	0.9045632672088091	-0.06035036272728812	-1.0475451024726152	0.926844377018039	fpc13	13q14_CLL	0.9849165085591357	0.04356105219967776	0.006600583115470527
driver	0.30856522238239303	0.4384243782509907	-0.40589407087029283	1.282742827372274	fpc14	13q14_CLL	0.8005945719223652	0.5106530237639276	0.0965873587627095
driver	0.032509548270058086	-1.0045699632375238	-1.9253316892210512	-0.08380823725399644	fpc15	13q14_CLL	0.3679832640307347	1.487989065114273	0.4341719326970846
driver	0.30318540103816544	-0.44006061424232235	-1.2781524568840028	0.3980312283993581	fpc16	13q14_CLL	0.7963142398010161	0.5182917146534782	0.09891551809050966
driver	0.28400643247907276	-0.45258523121698335	-1.2809393970290555	0.37576893459508887	fpc17	13q14_CLL	0.7819720715088301	0.5466718234792655	0.1068087576897686
driver	0.7263301263557542	-0.1418192039673808	-0.9364815611663054	0.6528431532315438	fpc18	13q14_CLL	0.9596090992752234	0.13886594201687763	0.01790564258594632
driver	0.005125473508070609	1.0026045565335633	0.3010426854640177	1.7041664276031088	fpc19	13q14_CLL	0.1490864961483215	2.2902660068687015	0.826561691985385
driver	0.6514282668262227	-0.17265634036169075	-0.9221711440433984	0.5768584633200169	fpc20	13q14_CLL	0.9421852927427314	0.18613340042220147	0.025863679264126953
driver	0.7976657406982239	-0.09244564798288264	-0.7996658806270448	0.6147745846612794	fpc21	13q14_CLL	0.9659005185016304	0.09817906025568414	0.015067600800445382
driver	0.7130482483645999	-0.1342328342487677	-0.8500743210436645	0.581608652546129	fpc22	13q14_CLL	0.9566047073658398	0.14688108264523808	0.019267486334660546
driver	0.01762497829312764	0.7449128571192639	0.12995388033101007	1.3598718339075178	fpc23	13q14_CLL	0.2820176741402397	1.753871409212064	0.5497236734499595
driver	0.12258088323236024	-0.5278424768165694	-1.1980463001861303	0.1423613465529917	fpc24	13q14_CLL	0.6047257018006043	0.911577253749463	0.2184415727981107
driver	0.6550723389203478	0.1486874041189287	-0.5040765474021557	0.801451355640013	fpc25	13q14_CLL	0.9430751639157794	0.1837107386964138	0.025453692233002565
driver	0.07902804861607464	0.5601541811383126	-0.06502001759164466	1.1853283798682699	fpc26	13q14_CLL	0.5296402281768531	1.1022187416560407	0.27601903600846595
driver	0.8882807741554248	-0.04321452125381954	-0.6465416943766497	0.5601126518690106	fpc27	13q14_CLL	0.9824612702137303	0.05144973760798987	0.007684561017668138
driver	0.46656585572218834	-0.21543687229245387	-0.7957215262996753	0.3648477817147675	fpc28	13q14_CLL	0.8816426473850129	0.3310870469696681	0.054707410012249415
driver	0.18345821079141583	0.35067177885018874	-0.1662141630590983	0.8675577207594758	fpc29	13q14_CLL	0.6903140304524985	0.7364628463413632	0.16095329959999571
driver	0.10024388366834136	0.45231754951102204	-0.08714663283135776	0.9917817318534019	fpc30	13q14_CLL	0.5716896995356683	0.9989421161653689	0.24283963265037725
driver	0.918637717598048	-0.028918730726896547	-0.5841574087964675	0.5263199473426744	fpc31	13q14_CLL	0.986690990284981	0.03685572720851492	0.005818837427946288
driver	0.6451660792428262	-0.13152855079329706	-0.6917050388011861	0.42864793721459193	fpc32	13q14_CLL	0.9394348099573786	0.19032847448971865	0.027133351442195853
driver	0.02053642736698478	-0.6541360793324904	-1.2074697486522858	-0.10080241001269497	fpc33	13q14_CLL	0.3033651389540461	1.687475106491268	0.5180343274047864
driver	0.9066178794773616	0.031599578639729425	-0.4967246878093954	0.5599238450888542	fpc34	13q14_CLL	0.9849165085591357	0.04257572043970657	0.006600583115470527
driver	0.01845202527132138	-0.6114312539891212	-1.1198403244034822	-0.10302218357476012	fpc35	13q14_CLL	0.28793493203936293	1.733955959267114	0.5407056436608362
driver	0.24988399508732437	-0.2817718874139388	-0.7619477573894895	0.1984039825616119	fpc36	13q14_CLL	0.7571826612190742	0.602261559271118	0.12079933953536043
driver	0.6321706033581203	-0.11197686312827179	-0.5707629571249753	0.34680923086843174	fpc37	13q14_CLL	0.9365681960467843	0.19916570320726712	0.028460594061839924
driver	0.0032957042304581218	-0.7362380843122247	-1.226857510395599	-0.24561865822885054	fpc38	13q14_CLL	0.11514223092821213	2.4820517705318497	0.9387653601646632
driver	0.5813807730135141	0.13277569234937525	-0.3394964480956983	0.6050478327944488	fpc39	13q14_CLL	0.9206829935277989	0.23553933498768986	0.03588987888093271
driver	0.9544136945558152	-0.013785904910245117	-0.4867664804347226	0.45919467061423236	fpc40	13q14_CLL	0.9935812477969644	0.02026333774995959	0.0027966136803306276
driver	0.6451087262197834	-0.11117018777205141	-0.5845587985731012	0.3622184230289984	fpc41	13q14_CLL	0.9394348099573786	0.19036708347648473	0.027133351442195853
driver	0.10929015347725547	-0.3634485197211113	-0.8083769202408944	0.0814798807986718	fpc42	13q14_CLL	0.5875237415889972	0.9614189641539094	0.23097457904301436
driver	0.09047474596173642	0.3735610999286596	-0.05900518987073583	0.806127389728055	fpc43	13q14_CLL	0.5506959547083676	1.0434726276458028	0.25908811373895774
driver	0.1849626576343465	0.2929735357090645	-0.14035014764874432	0.7262972190668733	fpc44	13q14_CLL	0.6919628566387493	0.7329159430582266	0.1599172170891511
driver	0.31270720784407896	0.22885225677117893	-0.21566222894333126	0.6733667424856891	fpc45	13q14_CLL	0.8031016578456024	0.5048621082331368	0.09522947757683933
driver	0.4970399005317967	0.1400728573288091	-0.2644000992144561	0.5445458138720742	fpc46	13q14_CLL	0.892095125980283	0.3036087463064498	0.04958883342027291
driver	0.6807073857802646	0.09105834578605457	-0.3429301965489543	0.5250468881210635	fpc47	13q14_CLL	0.949460217817379	0.1670395372076362	0.022523227392830386
driver	0.3226284362233812	-0.20358351255988966	-0.6072104672417716	0.20004344212199232	fpc48	13q14_CLL	0.8089677812280698	0.4912973568768827	0.09206877469613034
driver	0.010923409408133916	-0.5223253915669778	-0.924373349343935	-0.12027743379002048	fpc49	13q14_CLL	0.22008756457875692	1.9616417887338942	0.6574044953266924
driver	0.5678152812565057	0.11020890503364111	-0.2681362065732118	0.488554016640494	fpc50	13q14_CLL	0.9175474724548146	0.24579292375790143	0.03737145678506864
driver	0.0236739813411922	-5.3800811351632785	-10.039961299210646	-0.7202009711159105	fpc1	14q11.2b	0.32005377664185897	1.6257286990160056	0.49477704375317005
driver	0.9731983357726489	-0.07841569198222426	-4.6560235717545435	4.499192187790095	fpc2	14q11.2b	0.9960241115559347	0.011798642410118848	0.0017301481335850674
driver	0.3390580531670483	-1.8565269586877444	-5.664558025636354	1.951504108260865	fpc3	14q11.2b	0.8195729460978909	0.4697259359810414	0.08641238598865564
driver	0.47055936214632466	1.2606693876681325	-2.1656106774259074	4.686949452762173	fpc4	14q11.2b	0.8824186289068706	0.3273855815324309	0.054325331997990604
driver	0.7167687997714447	-0.6621748009019799	-4.241966386993183	2.9176167851892236	fpc5	14q11.2b	0.9576575378531442	0.1446209073386799	0.018789768594302356
driver	0.11839804927433056	2.4937300453549214	-0.6370508159603587	5.624510906670201	fpc6	14q11.2b	0.5990336479450369	0.9266554529878714	0.22254878244134454
driver	0.19592174731958414	2.0133789844486376	-1.0390999549609403	5.065857923858216	fpc7	14q11.2b	0.7031804878331925	0.7079173546296182	0.15293318876469394
driver	0.8511245691987931	0.3469320270512287	-3.27845306570132	3.972317119803777	fpc8	14q11.2b	0.9773163768840082	0.07000687263399628	0.00996482369899409
driver	0.07423275431065779	1.988583924416181	-0.1949530191085047	4.172120867940866	fpc9	14q11.2b	0.5176775277216951	1.1294044252114475	0.2859406872458655
driver	0.9719212254997138	-0.04392255243745402	-2.4912879164680914	2.403442811593183	fpc10	14q11.2b	0.9958539825699695	0.012368933342419572	0.0018043354849235477
driver	0.2537035898383705	1.205933977875746	-0.8657626441033277	3.27763059985482	fpc11	14q11.2b	0.7617866477103783	0.5956733875832945	0.11816664374716884
driver	0.4673353918535542	0.7714617922797264	-1.3100832714576918	2.853006856017145	fpc12	14q11.2b	0.8816426473850129	0.3303713281032797	0.054707410012249415
driver	0.565088435780091	0.5491106678425182	-1.3227759873230314	2.4209973230080677	fpc13	14q11.2b	0.9165701628858464	0.24788358020569876	0.037834284452068996
driver	0.12412169141966034	1.2552834207826449	-0.345121320334951	2.8556881619002406	fpc14	14q11.2b	0.6087793612420717	0.9061523148698571	0.21554007938238534
driver	0.01139858578125917	-2.2537284775927264	-3.998725222044785	-0.5087317331406678	fpc15	14q11.2b	0.22457597003505186	1.9431490280928945	0.6486367157481832
driver	0.9957951010156008	-0.004272236615975977	-1.5941980919980396	1.5856536187660877	fpc16	14q11.2b	0.9985476238820922	0.0018300146413235679	0.0006312174272516734
driver	0.3740802696360793	0.7121103019754834	-0.8589574944131327	2.2831780983640995	fpc17	14q11.2b	0.8431343820914351	0.42703519747981517	0.07410320028677088
driver	0.7860384099039004	-0.20858575799100604	-1.7155908149553722	1.2984192989733603	fpc18	14q11.2b	0.964959535431024	0.10455623156651751	0.015490897959293157
driver	0.11687288494221551	1.066124660323729	-0.2667981297966391	2.3990474504440975	fpc19	14q11.2b	0.5978894332987024	0.9322862355096826	0.22337912194465553
driver	0.5558620860323944	0.42685938989394473	-0.9944324242828488	1.8481512040707384	fpc20	14q11.2b	0.9138482613532404	0.2550329470955503	0.03912591009521783
driver	0.7522383933810086	0.21587504816606548	-1.125265242527738	1.5570153388598689	fpc21	14q11.2b	0.9628479157548998	0.12364450445789689	0.016442305361952504
driver	0.41059233236817994	-0.5694993345107517	-1.926748116896005	0.7877494478745015	fpc22	14q11.2b	0.858498849966022	0.3865891651487727	0.06626028227795716
driver	0.9545436337567628	0.03396053839986014	-1.1345257566533102	1.2024468334530307	fpc23	14q11.2b	0.9935812477969644	0.020204214502724405	0.0027966136803306276
driver	0.057001615807117656	-1.2336335587970113	-2.5040437350977323	0.03677661750370986	fpc24	14q11.2b	0.4672699244450415	1.2441128333420879	0.33043217118604895
driver	0.2022312797947182	-0.8047000476445341	-2.041970754628098	0.4325706593390295	fpc25	14q11.2b	0.7097424149387189	0.694151669755919	0.14889924010941283
driver	0.7325910422632453	-0.20675964585258905	-1.3935535814498274	0.9800342897446492	fpc26	14q11.2b	0.9596090992752234	0.13513839596280208	0.01790564258594632
driver	0.3894014396345107	0.502040608541109	-0.6418074264803834	1.6458886435626012	fpc27	14q11.2b	0.8490151218609019	0.4096024472069265	0.07108457444125368
driver	0.002361896603859083	-1.7035363237805288	-2.8006349747895296	-0.6064376727715279	fpc28	14q11.2b	0.09742341468396275	2.6267391183043496	1.011336652505852
driver	0.1282810489539419	-0.7602881499340295	-1.7403128444181313	0.2197365445500724	fpc29	14q11.2b	0.6151225658843323	0.8918374975037608	0.21103834051115578
driver	0.7883485274988433	-0.1401601988733168	-1.1641263959730352	0.8838059982264017	fpc30	14q11.2b	0.9649998466120364	0.10328173922894297	0.015472755687866987
driver	0.38999085648259635	-0.4614497978613783	-1.514124112141288	0.5912245164185315	fpc31	14q11.2b	0.8492713018657755	0.4089455750906904	0.07095355112059347
driver	0.0797590499749226	0.948561464626989	-0.1126859758816422	2.0098089051356203	fpc32	14q11.2b	0.5307190222746323	1.0982200276290235	0.27513534590961536
driver	0.674266447256119	-0.2252844903972696	-1.276514647658662	0.8259456668641229	fpc33	14q11.2b	0.9472827159586389	0.17116845108129164	0.023520386723383847
driver	0.4484411414302365	0.38718928336114	-0.6145167225148637	1.3888952892371438	fpc34	14q11.2b	0.8746921877404675	0.34829455067899684	0.05814475233178605
driver	0.2570702216627091	0.5580898182889007	-0.4074818627184279	1.5236614992962294	fpc35	14q11.2b	0.7642271844224421	0.5899482279723632	0.11677751802855649
driver	0.0006281092444541295	1.5849774952018478	0.6776697136412895	2.492285276762406	fpc36	14q11.2b	0.044882564230423166	3.2019648146426207	1.3479223389330333
driver	0.4824393108850338	-0.3115790042417156	-1.1815302127759666	0.5583722042925353	fpc37	14q11.2b	0.8874578802583913	0.31655731155433603	0.05185224988463297
driver	0.8600914963723172	0.08386567574165758	-0.8493304006058391	1.0170617520891543	fpc38	14q11.2b	0.9796124657026761	0.06545534613321972	0.008945697055449717
driver	0.7157219555283731	0.1663154644918	-0.7293440859243858	1.0619750149079858	fpc39	14q11.2b	0.9575726995133906	0.1452556601389045	0.018828244201165766
driver	0.6517721628122544	0.2063863007738422	-0.690500476672558	1.1032730782202425	fpc40	14q11.2b	0.9421852927427314	0.1859041921912152	0.025863679264126953
driver	0.22280010721007956	-0.5579150049515399	-1.455239398396845	0.33940938849376534	fpc41	14q11.2b	0.733556337764329	0.6520846045183502	0.13456652634612937
driver	0.47168600462043164	0.30988437937916463	-0.5344700701122931	1.1542388288706222	fpc42	14q11.2b	0.8837900247012852	0.3263470095000891	0.05365090460857028
driver	0.4237268828751962	-0.334887413573901	-1.155833303639203	0.48605847649140105	fpc43	14q11.2b	0.8639611713503512	0.37291398180030544	0.06350577539982373
driver	0.9802099656946106	-0.010399565114294351	-0.8326482768543542	0.8118491466257653	fpc44	14q11.2b	0.9967992273747776	0.008680886373301193	0.0013923073091037684
driver	0.5967695640126958	-0.22745884499169794	-1.0706432836802673	0.6157255936968713	fpc45	14q11.2b	0.9252795905315244	0.22419333452735074	0.03372701723088653
driver	0.01196856491350371	0.9819091411491457	0.21644058434083624	1.7473776979574551	fpc46	14q11.2b	0.23012518738088233	1.9219579203964459	0.6380358448607694
driver	0.02233047082701674	0.95790683492349	0.13634949048572276	1.7794641793612573	fpc47	14q11.2b	0.31471219991309785	1.6511021199460438	0.502086421204223
driver	0.9590114293301935	-0.020064465597726733	-0.7857538429754707	0.7456249117800171	fpc48	14q11.2b	0.9940631418265334	0.018176216952947948	0.0025860288059969304
driver	0.5068990521695035	-0.25856281312850443	-1.02260451355441	0.505478887297401	fpc49	14q11.2b	0.8962950120718246	0.2950785208459201	0.047549020441532516
driver	0.692230242882339	0.14481724521212042	-0.5727101749982892	0.8623446654225302	fpc50	14q11.2b	0.9515316343221039	0.15974943071366285	0.02157676871889333
driver	0.7818305752332012	0.7162029996650384	-4.355954284777044	5.788360284107122	fpc1	17p_telomere	0.9644948143415129	0.10688734951465291	0.01570010302156923
driver	0.37892762283828396	2.2310829499034313	-2.7414278634163676	7.20359376322323	fpc2	17p_telomere	0.8462734936201378	0.4214437346326982	0.07248926157656788
driver	0.6929484342200904	-0.8332630268751834	-4.972016581822015	3.3054905280716476	fpc3	17p_telomere	0.9516552148040165	0.15929908222354897	0.02152036824358984
driver	0.25868342409255224	2.14392569454496	-1.5779573553490405	5.865808744438961	fpc4	17p_telomere	0.7646148531557841	0.5872313990985907	0.11655726977377664
driver	0.872694023755041	-0.31780076470375773	-4.20760764228991	3.572006112882394	fpc5	17p_telomere	0.9803908141807837	0.05913799808976404	0.008600766544078986
driver	0.5220148039803219	1.1113498800733537	-2.292843278166627	4.515543038313335	fpc6	17p_telomere	0.9018588007394455	0.28231718053069177	0.044861452324901234
driver	0.16508019493141546	2.3481353417155146	-0.9682758158625973	5.6645464992936265	fpc7	17p_telomere	0.6676385681279505	0.7823050269669738	0.1754585829554447
driver	0.22393833834371732	2.44196748047838	-1.495252660372035	6.3791876213287955	fpc8	17p_telomere	0.73421559956858	0.6498715486461352	0.1341763924626734
driver	0.24236777122872022	-1.4154759965420918	-3.789529495303378	0.9585775022191942	fpc9	17p_telomere	0.7498401455527118	0.6155251308262647	0.12503131168016168
driver	0.7752345161161378	-0.3871389685665259	-3.0462770951322744	2.2719991579992227	fpc10	17p_telomere	0.9644948143415129	0.11056689923765277	0.01570010302156923
driver	0.0007161185427408882	-3.877188246295172	-6.120263109617825	-1.6341133829725196	fpc11	17p_telomere	0.04851315617035567	3.1450150807690638	1.3141404701115023
driver	0.998898020992512	0.0015929949378918895	-2.2605501849775393	2.2637361748533236	fpc12	17p_telomere	0.9995067122240088	0.0004788472904405607	0.00021428501553897499
driver	0.3752508282339734	0.9195017344289645	-1.1140950166719432	2.9530984855298725	fpc13	17p_telomere	0.8438425364324542	0.425678340531601	0.07373858647691016
driver	0.009403006669213577	-2.3018217514747605	-4.038105013242802	-0.5655384897067184	fpc14	17p_telomere	0.20695872203449123	2.026733255861946	0.6841162660420064
driver	0.9354519702261951	0.07846871652824267	-1.8218115982382581	1.9787490312947436	fpc15	17p_telomere	0.9915101826672144	0.02897850597392799	0.0037028212938029752
driver	0.21526385311430138	-1.091250141149992	-2.817877040475459	0.6353767581754752	fpc16	17p_telomere	0.7230251352848992	0.6670288903388545	0.14084660460617957
driver	0.06212410582596372	1.6230813883614348	-0.08237941311425101	3.328542189837121	fpc17	17p_telomere	0.4843549802806418	1.2067398491663703	0.3148362303603538
driver	0.7780531430773188	0.23532272918419866	-1.4021274237400099	1.872772882108407	fpc18	17p_telomere	0.9644948143415129	0.10899073854114746	0.01570010302156923
driver	0.4901628950794896	-0.5099609779586363	-1.959265220656209	0.9393432647389364	fpc19	17p_telomere	0.8910286287182249	0.3096595675681093	0.050108341872658065
driver	0.7767872324123526	-0.22325985040550592	-1.7677241741315457	1.321204473320534	fpc20	17p_telomere	0.9644948143415129	0.10969792128031838	0.01570010302156923
driver	0.8137654091091515	-0.1750340290276664	-1.632287673537574	1.2822196154822412	fpc21	17p_telomere	0.9690012849755831	0.0895007747337782	0.013675647038568913
driver	0.18466096517635097	0.9973881169297061	-0.4767891663913768	2.471565400250789	fpc22	17p_telomere	0.6915052683436957	0.7336248988216014	0.16020450679996343
driver	0.05108875266020391	1.2619700555867683	-0.00597935873867117	2.529919469912208	fpc23	17p_telomere	0.4484052240079808	1.2916747005552283	0.3483293364324978
driver	0.18928871726557767	0.9247796678927322	-0.45651372944537627	2.3060730652308408	fpc24	17p_telomere	0.6974261051061632	0.7228752718013007	0.15650180073496014
driver	0.8654286531020008	-0.11622816642145561	-1.461347968039024	1.228891635196113	fpc25	17p_telomere	0.9801069678397436	0.06276873003157868	0.008726523279550964
driver	0.3291516740988274	0.6415160812024732	-0.6476325997549093	1.9306647621598556	fpc26	17p_telomere	0.8139311819384586	0.48260393170046395	0.08941231325310368
driver	0.5481448905997391	0.38063785749857293	-0.8623880121100207	1.6236637271071666	fpc27	17p_telomere	0.911671739079107	0.26110462970771664	0.040161507690500524
driver	0.886800960491245	0.08680148835714246	-1.1091050457930642	1.282708022507349	fpc28	17p_telomere	0.9822897797535496	0.05217384517434947	0.007760374552157317
driver	0.22113841383418437	-0.6646538386848104	-1.7298139878759224	0.4005063105063016	fpc29	17p_telomere	0.7314722126593006	0.6553358098087083	0.13580216730756786
driver	0.951436861510362	0.03454987711081972	-1.0780787381726142	1.1471784923942536	fpc30	17p_telomere	0.993084740660065	0.021620026722689097	0.0030136912520243846
driver	0.3407870363126795	-0.5556075420289793	-1.6993355384621833	0.5881204544042248	fpc31	17p_telomere	0.8205478348180859	0.46751693434240316	0.08589609615629737
driver	0.7699281135571654	-0.17213535665642365	-1.3264467011746168	0.9821759878617695	fpc32	17p_telomere	0.9644948143415129	0.11354982202604583	0.01570010302156923
driver	0.7054821235175879	0.22011062536901232	-0.922128900693117	1.3623501514311418	fpc33	17p_telomere	0.9544215352545398	0.15151398652484208	0.02025976994888676
driver	0.9771035309832578	-0.01593053945641093	-1.1045634062269158	1.072702327314094	fpc34	17p_telomere	0.9964937221372773	0.010059417291890877	0.0015254329893107854
driver	0.4445967371963978	0.4090734995231931	-0.640335581213126	1.458482580259512	fpc35	17p_telomere	0.8736260541635787	0.3520337288228122	0.0586744224750239
driver	0.03153486468537287	-1.0843788443778246	-2.072657514863391	-0.09610017389225811	fpc36	17p_telomere	0.3638662039034668	1.5012090282039408	0.4390582800549803
driver	0.007048571876702145	-1.2972384641141566	-2.2402652889958263	-0.35421163923248666	fpc37	17p_telomere	0.17795307153575973	2.151898867249173	0.7496945115122335
driver	0.6532586676136289	-0.2322500001554047	-1.2461643950409549	0.7816643947301456	fpc38	17p_telomere	0.9426305478053358	0.1849148192251337	0.025658490177569358
driver	0.0015617387853775063	-1.5668035761587207	-2.5366474882753853	-0.596959664042056	fpc39	17p_telomere	0.07661332367514921	2.806391603977204	1.1156956964846794
driver	0.7132414807175138	-0.18261567458092254	-1.1571614985955336	0.7919301494336886	fpc40	17p_telomere	0.9566047073658398	0.14676340705184635	0.019267486334660546
driver	0.09743105131487018	-0.8239842107281523	-1.7985535168393931	0.1505850953830885	fpc41	17p_telomere	0.5655409948169152	1.0113026112366605	0.24753590855023688
driver	0.7484613198563189	0.15002632618952405	-0.7675494511030744	1.0676021034821224	fpc42	17p_telomere	0.9619473714217751	0.12583063888408685	0.01684868776087872
driver	0.7063521564687776	0.17138798700402763	-0.7207750403713309	1.0635510143793863	fpc43	17p_telomere	0.9544215352545398	0.15097872461349424	0.02025976994888676
driver	0.8067538176946774	-0.11142911495862215	-1.0048343250712233	0.7819760951539789	fpc44	17p_telomere	0.9685144564694036	0.09325897076470324	0.013893892427541793
driver	0.06103974341899372	0.8745815077328836	-0.04055883481802636	1.7897218502837935	fpc45	17p_telomere	0.4830126333249123	1.2143873006093586	0.31604151001133396
driver	0.7908547024954525	-0.11271166259917051	-0.9462539352388182	0.7208306100404771	fpc46	17p_telomere	0.9649998466120364	0.10190329867768658	0.015472755687866987
driver	0.030503495784370893	-0.9856988269339684	-1.8785391681177206	-0.09285848575021605	fpc47	17p_telomere	0.36010030995105713	1.5156503864609538	0.443576504815952
driver	0.7193916316435716	0.15239887255837592	-0.6795329167923205	0.9843306619090724	fpc48	17p_telomere	0.9582378579468278	0.14303461843877213	0.018526675084411873
driver	0.5440817434934934	-0.2568093613961741	-1.0870085128630664	0.5733897900707181	fpc49	17p_telomere	0.908712855582141	0.2643358464761131	0.041573327929771774
driver	0.009651793135119354	1.0276488291377153	0.24978807270844183	1.8055095855669887	fpc50	17p_telomere	0.20804533164116082	2.015391994807069	0.6818420249574567
driver	0.6790360194124114	-1.215253610116207	-6.9752827089114655	4.5447754886790515	fpc1	17q11.2	0.949460217817379	0.168107187991733	0.022523227392830386
driver	0.9922571774914302	0.027948998602860042	-5.620630922671393	5.676528919877113	fpc2	17q11.2	0.997965035991776	0.003375750940679989	0.0008846740852077127
driver	0.7292832976392476	0.829404963187293	-3.870849003718103	5.529658930092689	fpc3	17q11.2	0.9596090992752234	0.13710373272271836	0.01790564258594632
driver	0.301445135200882	-2.2275386547993694	-6.454619104649691	1.999541795050952	fpc4	17q11.2	0.7954999866372011	0.5207917204981161	0.09935982331267292
driver	0.3646225926352399	-2.0416850638867015	-6.457935661974792	2.3745655342013894	fpc5	17q11.2	0.8375006279406512	0.4381564252234715	0.07701485866597384
driver	0.4942241142141576	1.3475777421886168	-2.5183326361134837	5.213488120490717	fpc6	17q11.2	0.8917372580979506	0.3060760682932103	0.0497630875150182
driver	0.5466071225580887	-1.1583790106539997	-4.926731419357067	2.6099733980490667	fpc7	17q11.2	0.9112447918303537	0.2623247135370256	0.040364940853175574
driver	0.9408751086977066	0.16917993053087332	-4.304440987211007	4.642800848272754	fpc8	17q11.2	0.9924222436670083	0.026468020784362306	0.0033035102265339305
driver	0.7554235005541355	0.4284005382418672	-2.268898672222158	3.125699748705892	fpc9	17q11.2	0.9642400873032657	0.12180950878274742	0.01581481712525569
driver	0.3645866178079791	-1.3958624891072315	-4.414945181461681	1.6232202032472174	fpc10	17q11.2	0.8375006279406512	0.43819927621535615	0.07701485866597384
driver	0.6617536091040812	-0.5704819263318488	-3.1278606363528	1.9868967836891025	fpc11	17q11.2	0.9441338802299638	0.17930368144374623	0.024966417436590883
driver	0.22776162237011532	-1.5794889261770892	-4.147199097906544	0.9882212455523658	fpc12	17q11.2	0.7374601040412166	0.6425194523245749	0.1322614696730785
driver	0.790588766910266	0.3127705000490183	-1.9972696869419289	2.6228106870399652	fpc13	17q11.2	0.9649998466120364	0.10204936062743208	0.015472755687866987
driver	0.7560231705448547	0.3131075583318943	-1.6632882219223646	2.289503338586153	fpc14	17q11.2	0.9642400873032657	0.12146489406814676	0.01581481712525569
driver	0.7202730881624515	0.39401521508920967	-1.763955375132042	2.551985805310461	fpc15	17q11.2	0.9585077663442437	0.14250281163020703	0.018404363884734317
driver	0.6857049424153863	-0.4048079603243027	-2.36659834066951	1.5569824200209046	fpc16	17q11.2	0.950209647084631	0.1638627202210859	0.022180564682595705
driver	0.8876638985299096	0.13966779139784602	-1.7994853874853889	2.078820970281081	fpc17	17q11.2	0.9824612702137303	0.05175144260485929	0.007684561017668138
driver	0.5547008885947116	0.5600804427619527	-1.2993226300772998	2.4194835156012053	fpc18	17q11.2	0.9137410472781116	0.2559411384091206	0.039176865176914044
driver	0.36939154237536487	-0.753298882477474	-2.3990188087266193	0.8924210437716713	fpc19	17q11.2	0.8409380632284091	0.4325130524305867	0.07523598968208742
driver	0.10652992334161038	-1.4427809466986738	-3.1952152232825846	0.3096533298852371	fpc20	17q11.2	0.58051808482436	0.9725283854947042	0.23618424618021386
driver	0.4669559288481987	0.6137738215773576	-1.0408896539965642	2.268437297151279	fpc21	17q11.2	0.8816426473850129	0.33072410607460917	0.054707410012249415
driver	0.21258877315558464	-1.0643650090518293	-2.738641589859978	0.6099115717563195	fpc22	17q11.2	0.7212656901294027	0.6724596743626807	0.14190472626255063
driver	0.49793311334438395	0.4982156501520444	-0.9434185197824597	1.9398498200865486	fpc23	17q11.2	0.892205430593671	0.3028289914900458	0.04953513766278697
driver	0.34911178527248654	0.749219456477435	-0.8199160199252187	2.318354932880089	fpc24	17q11.2	0.8274779081590592	0.45703549007892763	0.08224359210534185
driver	0.40521489367190866	-0.6482205605532296	-2.1754583251377166	0.8790172040312574	fpc25	17q11.2	0.8559037166846701	0.3923146005263335	0.06757508773456089
driver	0.8472642643312611	0.1438238442240029	-1.320671234426145	1.608318922874151	fpc26	17q11.2	0.9764223044789679	0.07198111075472532	0.010362308524103856
driver	0.5875547219009707	0.390414318976804	-1.0212665183739729	1.802095156327581	fpc27	17q11.2	0.9227579053041574	0.23095167916192746	0.03491222549804138
driver	0.8456076648713512	0.13484286661026817	-1.2232855859954663	1.4929713192160026	fpc28	17q11.2	0.9761177273576335	0.07283108909201431	0.010497799896393933
driver	0.9152884909515319	0.06564002335733507	-1.144641046364052	1.2759210930787221	fpc29	17q11.2	0.9862935423389294	0.03844199852252195	0.005993810367971576
driver	0.9839871868068739	0.012930480980288678	-1.2506328358191436	1.2764937977797208	fpc30	17q11.2	0.9968064410325823	0.007010556787460315	0.001389164408951942
driver	0.22495136080830352	0.8036812159205516	-0.49494284010483647	2.10230527194594	fpc31	17q11.2	0.7346857244307705	0.6479113752934818	0.13389839878523516
driver	0.8418028829319235	-0.1334056822973825	-1.444325624325806	1.1775142597310408	fpc32	17q11.2	0.9756041536757732	0.07478959125218967	0.0107263593273232
driver	0.8016614786601101	-0.16614849354381808	-1.4633741970733456	1.1310772099857096	fpc33	17q11.2	0.9665881533679208	0.09600898456687243	0.014758531935054166
driver	0.3272572169861083	0.6174311486900391	-0.6184664000476158	1.8533286974276941	fpc34	17q11.2	0.8135422062931865	0.48511076719834545	0.08961991109252103
driver	0.06569931056743657	-1.1179250308272248	-2.308526764609356	0.07267670295490647	fpc35	17q11.2	0.49453030835488926	1.182439187796824	0.3058070865785875
driver	0.7461851739398224	0.1855181126743714	-0.9385955377598074	1.3096317631085503	fpc36	17q11.2	0.9610932376860966	0.1271533842687766	0.017234478462176094
driver	0.8089267006062062	0.13237393977552295	-0.9412725375271432	1.2060204170781892	fpc37	17q11.2	0.9687401328285796	0.09209082939449624	0.013792708000393231
driver	0.22834202832118108	-0.7071095191807395	-1.8580644585109025	0.4438454201494235	fpc38	17q11.2	0.7375282561812514	0.6414141455045567	0.13222133634163502
driver	0.5294831428460594	-0.35432660522119785	-1.4594319824358046	0.750778771993409	fpc39	17q11.2	0.9054049816874935	0.2761478619691017	0.043157120274346206
driver	0.7571591115950714	0.17449425973978838	-0.9322684641582571	1.2812569836378338	fpc40	17q11.2	0.9642400873032657	0.12081284701688107	0.01581481712525569
driver	0.15140443759613578	-0.810041899519692	-1.9170820971114129	0.29699829807202904	fpc41	17q11.2	0.6491309709429942	0.8198613956729911	0.18766766957975997
driver	0.47801863257608457	-0.3769421101853462	-1.4188457318910945	0.6649615115204021	fpc42	17q11.2	0.8862428284825898	0.3205551747952733	0.05244726612542386
driver	0.1377686701927462	0.766451004812954	-0.2460100809162704	1.7789120905421785	fpc43	17q11.2	0.6292883595581684	0.8608495335851085	0.20115030166489442
driver	0.6246384274867051	-0.25311063896765634	-1.2676468752667012	0.7614255973313886	fpc44	17q11.2	0.9341515360412218	0.20437130167470655	0.029582667743843685
driver	0.6723673526514865	-0.2243632829920389	-1.264854510961519	0.8161279449774411	fpc45	17q11.2	0.947235727325083	0.17239338224554773	0.023541929827745837
driver	0.7069358927565633	0.18146509372943986	-0.7651276128002794	1.128057800259159	fpc46	17q11.2	0.9544215352545398	0.15061996765205635	0.02025976994888676
driver	0.7233570030622256	0.18329648504232832	-0.8322741631696023	1.198867133254259	fpc47	17q11.2	0.9590776041670998	0.14064730962994554	0.018146250287148023
driver	0.40927750997719103	-0.3974697401580757	-1.342075115257948	0.5471356349417966	fpc48	17q11.2	0.8583199884257655	0.38798211941815075	0.06635077357325528
driver	0.35404347097189526	0.44550685131932344	-0.49715125999108023	1.3881649626297272	fpc49	17q11.2	0.8311488404829023	0.4509434101659213	0.08032119665847913
driver	0.3656277461770079	0.40837880269698146	-0.47681586131088904	1.293573466704852	fpc50	17q11.2	0.8376827656479402	0.4369608546385869	0.07692041957132117
driver	0.4683246861106628	-1.883121285199305	-6.975435692422968	3.2091931220243577	fpc1	17q21.33	0.8816426473850129	0.32945294928801555	0.054707410012249415
driver	0.5126640574305246	1.6670595502466725	-3.3265965260625583	6.660715626555903	fpc2	17q21.33	0.898339681153995	0.2901671296178565	0.0465594163875409
driver	0.06410635608030468	3.9209794740277277	-0.23013283189180145	8.072091779947257	fpc3	17q21.33	0.48870526237598344	1.1930989084881658	0.31095298446569647
driver	0.14987180391891844	-2.7441521675545255	-6.480372023611865	0.9920676885028143	fpc4	17q21.33	0.6459222967576851	0.8242800653121282	0.18981972367531472
driver	3.0706619125314364e-05	8.27586332003077	4.3935487535991395	12.158177886462399	fpc5	17q21.33	0.005321852716427491	4.512767997820965	2.2739371488240745
driver	0.7163619705638122	0.6333055101472724	-2.7852830847798855	4.05189410507443	fpc6	17q21.33	0.9576575378531442	0.14486747755872556	0.018789768594302356
driver	8.085079352690419e-06	-7.5565539769133325	-10.865835353690537	-4.247272600136128	fpc7	17q21.33	0.001917021315003824	5.092315713263275	2.717373058255438
driver	0.8318827385659009	-0.42814040621712046	-4.383604546385572	3.5273237339513313	fpc8	17q21.33	0.9729546319744232	0.07993788715019137	0.011907410032289905
driver	0.03256637929075447	-2.5970875410311094	-4.978288561174687	-0.21588652088753157	fpc9	17q21.33	0.3679832640307347	1.4872305233342638	0.4341719326970846
driver	0.021080814175450237	3.137340919834932	0.47209121531392517	5.802590624355938	fpc10	17q21.33	0.3079167403263258	1.6761126199738599	0.5115666994251007
driver	0.018040024018920072	-2.723951529677641	-4.9808976199390145	-0.46700543941626727	fpc11	17q21.33	0.284728122111711	1.7437628885636167	0.545569636208249
driver	0.7137209962258495	-0.4248793327711171	-2.696261699905158	1.8465030343629238	fpc12	17q21.33	0.9567243988852222	0.14647152699128296	0.019213150291481802
driver	0.00023823012036926471	3.8178822064862556	1.7849209675257733	5.850843445446738	fpc13	17q21.33	0.023012735516411257	3.6230033298256106	1.6380317538185356
driver	0.04774594468015274	1.7627038879557175	0.01752814197942021	3.507879633932015	fpc14	17q21.33	0.4355540989859974	1.321063509479693	0.3609578947736161
driver	0.7316878328407312	-0.33358375408138485	-2.2416410048260027	1.574473496663233	fpc15	17q21.33	0.9596090992752234	0.13567416674338054	0.01790564258594632
driver	0.888546718359812	-0.12395202756600268	-1.8586293407897303	1.610725285657725	fpc16	17q21.33	0.9824612702137303	0.05131973275179701	0.007684561017668138
driver	0.06607190218154549	1.605812282141668	-0.10675523253286778	3.318379796816204	fpc17	17q21.33	0.4949920245356893	1.1799831898610171	0.30540179849682464
driver	0.5845167457727143	0.4583916950048249	-1.1856975138800139	2.1024809038896635	fpc18	17q21.33	0.9216224236369981	0.23320304225661836	0.03544696714206527
driver	0.41650655215110666	-0.602913311658516	-2.0581118217847547	0.8522851984677225	fpc19	17q21.33	0.8607912090085403	0.38037816222673015	0.06510217696878354
driver	0.08765146975493118	1.3498569316249158	-0.19945454402007123	2.8991684072699027	fpc20	17q21.33	0.5436614546947753	1.057240797184508	0.26467145715237655
driver	0.5741828758805696	-0.4192099468252306	-1.8823512710937726	1.0439313774433114	fpc21	17q21.33	0.9185272016005614	0.24094976381003208	0.036907977812069094
driver	0.7554178073676261	0.23524665141677667	-1.2458797542793898	1.716373057112943	fpc22	17q21.33	0.9642400873032657	0.12181278181939602	0.01581481712525569
driver	0.2577137020118973	-0.7355410112152647	-2.009850352830062	0.538768330399533	fpc23	17q21.33	0.7646148531557841	0.5888624904519559	0.11655726977377664
driver	0.35694401289019007	0.6517632662568217	-0.7356599500249713	2.039186482538615	fpc24	17q21.33	0.8330178594117651	0.44739989817256587	0.07934568747576418
driver	0.07688261649985233	1.217654730783661	-0.13156222662416583	2.5668716881914877	fpc25	17q21.33	0.5232189281487166	1.1141718450050742	0.2813165532123697
driver	0.7422737029517908	-0.21711021969599353	-1.5119660600191531	1.077745620627166	fpc26	17q21.33	0.9597996950077545	0.12943592522830544	0.01781939240783817
driver	0.9405801418451625	-0.047443794222007285	-1.2957597013508089	1.2008721129067945	fpc27	17q21.33	0.9924222436670083	0.026604194607701304	0.0033035102265339305
driver	0.14633531437449943	-0.8890731508188012	-2.089045464656917	0.3108991630193143	fpc28	17q21.33	0.6398822763963055	0.8346508550965167	0.19389991885088578
driver	0.8073043448281974	-0.13307897383563166	-1.203176123723363	0.9370181760520995	fpc29	17q21.33	0.9685144564694036	0.09296271018246527	0.013893892427541793
driver	0.41829026019159565	0.4610107050621869	-0.6559608095708357	1.5779822196952096	fpc30	17q21.33	0.8616304415604968	0.37852224776527255	0.06467896573584267
driver	0.888921525457327	0.08181071696119274	-1.0669982276631564	1.230619661585542	fpc31	17q21.33	0.9824621250346187	0.051136577123326296	0.00768418314645367
driver	0.6365129659175782	0.2792837420202572	-0.8797408169502716	1.438308300990786	fpc32	17q21.33	0.937522716797702	0.1961927452403274	0.0280182002291925
driver	0.0011820136258094368	1.8932405957247034	0.7504252609684696	3.036055930480937	fpc33	17q21.33	0.06536159445332819	2.9273775170421223	1.1846773620167068
driver	0.003587203542079281	1.6208188077821868	0.5309172076270452	2.7107204079373286	fpc34	17q21.33	0.12203510484782319	2.445243980253518	0.913515221385386
driver	0.1832147285401031	-0.7149953112861616	-1.7683037505618204	0.3383131279894973	fpc35	17q21.33	0.6903140304524985	0.7370396165492835	0.16095329959999571
driver	0.5419517515551818	-0.30905533985909683	-1.3028897169945064	0.6847790372763128	fpc36	17q21.33	0.9081807927964217	0.26603937576061065	0.04182768727400248
driver	0.000125288332940341	1.8517765484221531	0.9073113913602342	2.7962417054840722	fpc37	17q21.33	0.01442045316295073	3.9020893693533645	1.8410210916917247
driver	0.04976547166650277	1.017853178679693	0.0010443520290099872	2.034662005330376	fpc38	17q21.33	0.4437492114581777	1.3030718754248058	0.35286240567694294
driver	0.4468875799943248	0.3789564687208251	-0.5981012339842398	1.35601417142589	fpc39	17q21.33	0.8746884353980828	0.34980171518722214	0.05814661541586316
driver	0.3862856932416061	0.4322372521221206	-0.5461247339713311	1.4105992382155723	fpc40	17q21.33	0.8481652372865021	0.41309137640419336	0.07151953140947388
driver	0.07323252328221076	0.894179549145865	-0.08425843034352942	1.8726175286352593	fpc41	17q21.33	0.5160050640532914	1.1352960016591196	0.28734603620300453
driver	0.004808912736274857	1.3227837482208742	0.40393547185347545	2.241632024588273	fpc42	17q21.33	0.14280413298956593	2.317953103670246	0.8452592231719747
driver	0.06826656906101133	-0.832357759157653	-1.7272128594428848	0.062497341127578876	fpc43	17q21.33	0.5016272693053646	1.165791923357683	0.2996188625542557
driver	0.15198113076359362	-0.6550418255649251	-1.5515148304502124	0.2414311793203623	fpc44	17q21.33	0.650000742093325	0.8182103285943163	0.18708614753121805
driver	0.8505707231989903	-0.08837439982690798	-1.0084095141406242	0.8316607144868082	fpc45	17q21.33	0.9773163768840082	0.07028956986082203	0.00996482369899409
driver	0.2966688568011717	-0.4452898457669688	-1.281978447442427	0.39139875590848944	fpc46	17q21.33	0.793195103379726	0.5277280419180557	0.10061997548253038
driver	0.5387391067763612	0.2814385567455384	-0.6164369894496647	1.1793141029407415	fpc47	17q21.33	0.9076099940235758	0.2686214981114809	0.04210073058635868
driver	0.17105013399318378	-0.5828659091514905	-1.4177265531319037	0.25199473482892265	fpc48	17q21.33	0.6742702827629231	0.7668765812715084	0.17116598064143893
driver	0.615410857553935	-0.2135451295324001	-1.0472077947169085	0.6201175356521084	fpc49	17q21.33	0.931119066988449	0.21083484586209864	0.03099477999642465
driver	0.002250373745254563	-1.2175224692060724	-1.997879297584836	-0.4371656408273088	fpc50	17q21.33	0.09566694861442362	2.6477453476565693	1.0192380780395942
driver	0.30184859587662854	2.4021974768125283	-2.1601311433559234	6.96452609698098	fpc1	17q25.3c	0.7958058228861351	0.5202108400339651	0.09919288745896268
driver	0.6636396123010371	0.9923534587388776	-3.482801447837094	5.467508365314849	fpc2	17q25.3c	0.9442463396588235	0.1780676990637188	0.024914690026046
driver	0.35927751466253344	-1.7405302904066766	-5.463672212812414	1.982611631999061	fpc3	17q25.3c	0.8339529684109508	0.44456996220964995	0.07885844113150355
driver	0.1677845369504016	-2.3555556214932007	-5.703756318814248	0.9926450758278471	fpc4	17q25.3c	0.6711092852419296	0.7752480663115857	0.1732067523900308
driver	0.10101394559246782	2.9252671774018713	-0.5715122805222816	6.422046635326025	fpc5	17q25.3c	0.5737321918314187	0.9956186650711355	0.24129078138387575
driver	0.2809980138822487	1.683619349744385	-1.378653913693748	4.745892613182518	fpc6	17q25.3c	0.7803250246691061	0.5512967497142373	0.10772446523436197
driver	0.34280630924669686	-1.444095327330945	-4.429255749937539	1.5410650952756488	fpc7	17q25.3c	0.8217970504223004	0.46495119361637105	0.0852354218325044
driver	0.05859488628056992	3.415778569391729	-0.12432234185216151	6.95587948063562	fpc8	17q25.3c	0.4743669815854313	1.2321402842726537	0.32388554775150097
driver	0.16715959935918473	-1.5047814017314791	-3.640540149784327	0.6309773463213686	fpc9	17q25.3c	0.6705666676164783	0.7768686784251801	0.17355803818726567
driver	0.1798064774095805	1.635927602498001	-0.7553192634084276	4.0271744684044295	fpc10	17q25.3c	0.6846871092545838	0.7451946671491352	0.16450784860749135
driver	0.00018950286251157798	-3.847166756013412	-5.863725986409227	-1.8306075256175967	fpc11	17q25.3c	0.01981193727901935	3.7223842254658646	1.7030730555845397
driver	0.7924515465294463	-0.2730783932543369	-2.3084950100123787	1.7623382235037046	fpc12	17q25.3c	0.9649998466120364	0.1010272826978498	0.015472755687866987
driver	0.054800693583470075	1.7910716552189463	-0.03689793397202901	3.619041244409922	fpc13	17q25.3c	0.4597236432064385	1.2612139448446893	0.3375031602696036
driver	0.0010359013240721323	-2.6144731764496907	-4.17458489449005	-1.054361458409331	fpc14	17q25.3c	0.061172904982659614	2.984681611822424	1.213440895209526
driver	0.9636506824402278	-0.039731012882862626	-1.749596955888788	1.6701349301230626	fpc15	17q25.3c	0.9942750398567366	0.016080366700591365	0.0024934629171159124
driver	0.7584429493557077	-0.24373089589906038	-1.7981227585008472	1.3106609667027267	fpc16	17q25.3c	0.9642400873032657	0.1200770816034811	0.01581481712525569
driver	0.3069791467584286	0.8001424963262357	-0.7357275855156536	2.336012578168125	fpc17	17q25.3c	0.7993620278551381	0.5128911253545455	0.09725648590411266
driver	0.9625313658346053	0.03529166043373694	-1.4381179616398718	1.5087012825073458	fpc18	17q25.3c	0.9940895284876347	0.016585109313552105	0.0025745009374545493
driver	0.4096545273946357	-0.5482471752846829	-1.8522316799067158	0.7557373293373499	fpc19	17q25.3c	0.8583699128113234	0.38758224106909767	0.06632551346640585
driver	0.830499424232941	-0.1516802109475359	-1.5413986789482226	1.2380382570531507	fpc20	17q25.3c	0.9728147211444621	0.08066066429933358	0.01196986604889634
driver	0.4670940871612632	0.4861509267528318	-0.8248625643725057	1.7971644178781694	fpc21	17q25.3c	0.8816426473850129	0.3305956303133498	0.054707410012249415
driver	0.1130795697360951	1.0718240494348983	-0.25428633476579776	2.3979344336355943	fpc22	17q25.3c	0.5949657266286627	0.946615852655061	0.22550805135508412
driver	0.010314123103633605	-1.4924227128810408	-2.6322140839155157	-0.35263134184656586	fpc23	17q25.3c	0.21378240059438713	1.9865676894011168	0.6700280504805993
driver	0.8617568404247848	-0.11041888896806512	-1.3540342531224436	1.1331964751863135	fpc24	17q25.3c	0.9797103043506529	0.06461526057803937	0.008902324125151627
driver	0.255760549404251	0.7011799874166987	-0.5086194661139777	1.9109794409473753	fpc25	17q25.3c	0.7631464877677836	0.5921664438188744	0.1173920901933084
driver	0.7154495058611373	0.21567284230099598	-0.9446286104458297	1.3759742950478215	fpc26	17q25.3c	0.9575241910461412	0.14542101193873896	0.01885024513465418
driver	0.994434586435472	-0.003978325552362161	-1.1225878301855823	1.1146311790808578	fpc27	17q25.3c	0.9984767792173685	0.002423779341410423	0.000662030718192846
driver	0.8331176246173763	0.11560483755069373	-0.960457167315325	1.1916668424167125	fpc28	17q25.3c	0.973743947093683	0.07929367792582064	0.011555228936306724
driver	0.6779762794054226	0.20301028538982932	-0.7558586916592214	1.16187926243888	fpc29	17q25.3c	0.9491546606204561	0.16878550068093862	0.0226630154111191
driver	0.7708901319409409	0.14864708830215995	-0.8524625778496984	1.1497567544540184	fpc30	17q25.3c	0.9644948143415129	0.11300751363753508	0.01570010302156923
driver	0.7424149952958274	-0.17250412305628807	-1.20191218989049	0.856903943777914	fpc31	17q25.3c	0.9597996950077545	0.12935326482197523	0.01781939240783817
driver	0.210989658104187	0.6622574421603987	-0.3758507667061982	1.7003656510269956	fpc32	17q25.3c	0.7196550042877992	0.6757388316139586	0.14287565029348281
driver	0.7476125734838256	-0.1686346238357664	-1.1964304479256025	0.8591612002540697	fpc33	17q25.3c	0.9615433262985987	0.12632340318843713	0.017031142056315958
driver	0.43312700855800046	0.39144763487256645	-0.5878894654139928	1.3707847351591256	fpc34	17q25.3c	0.8681691399046655	0.36338473406747485	0.06139565573218813
driver	0.06389038379454362	-0.8917441124236676	-1.8350595940766976	0.05157136922936245	fpc35	17q25.3c	0.4883339623662086	1.1945645030190284	0.31128307060564875
driver	0.734054848124817	-0.15428301097605734	-1.0449308899154912	0.7363648679633765	fpc36	17q25.3c	0.9596090992752234	0.13427148865612037	0.01790564258594632
driver	0.14137733524853183	-0.6376513033721867	-1.4876924608278945	0.21238985408352118	fpc37	17q25.3c	0.6346568902192411	0.8496202083994671	0.1974610006237357
driver	0.632615422077072	0.22237782001400141	-0.6899290724512153	1.134684712479218	fpc38	17q25.3c	0.9367632675323023	0.19886022493795052	0.02837014720639504
driver	0.7956193798234763	0.1156514477789303	-0.760039484204249	0.9913423797621097	fpc39	17q25.3c	0.9654185212950933	0.09929464680465414	0.015284373614386941
driver	0.7061531866820954	0.16857360661922638	-0.7083159639424853	1.0454631771809382	fpc40	17q25.3c	0.9544215352545398	0.1511010766901247	0.02025976994888676
driver	0.7701526842608627	-0.13075862450296366	-1.0084859992403565	0.7469687502344291	fpc41	17q25.3c	0.9644948143415129	0.11342316656973173	0.01570010302156923
driver	0.29149811255619257	0.44398143333653567	-0.38135816039149056	1.2693210270645618	fpc42	17q25.3c	0.7873317959591244	0.5353642529429921	0.10384220946137146
driver	0.16784299966064864	-0.5643433613388736	-1.3666147530868007	0.23792803040905353	fpc43	17q25.3c	0.6711092852419296	0.7750967674463581	0.1732067523900308
driver	0.5022069438791513	-0.2750200679475538	-1.0787923983326115	0.5287522624375038	fpc44	17q25.3c	0.8934784521106001	0.2991172867096162	0.048915916848663164
driver	0.3801160404350482	-0.3688951540527358	-1.1931210512546728	0.45533074314920113	fpc45	17q25.3c	0.846613307791314	0.42008380331075423	0.07231490919662913
driver	0.9719028133296934	0.0134696209846632	-0.7365658615395071	0.7635051035088335	fpc46	17q25.3c	0.9958539825699695	0.01237716073716337	0.0018043354849235477
driver	0.4425093227996718	-0.31505250530287476	-1.1195731877113246	0.4894681771055751	fpc47	17q25.3c	0.8720348057539433	0.3540775751406134	0.05946618061191824
driver	0.8093714746349291	0.09207703255014564	-0.6565097771976398	0.8406638422979311	fpc48	17q25.3c	0.9687401328285796	0.09185210588335699	0.013792708000393231
driver	0.8922934072349349	0.051578525822230215	-0.6955218769520253	0.7986789285964857	fpc49	17q25.3c	0.9832890931221865	0.04949231581380807	0.007318778109427001
driver	0.10650954093135959	-0.5770979374388037	-1.2780132597060783	0.12381738482847093	fpc50	17q25.3c	0.58051808482436	0.9726114871712601	0.23618424618021386
driver	0.6210857501854762	-0.8790228797492861	-4.366565194288928	2.608519434790355	fpc1	18q12.2	0.9323329265908488	0.20684843482917026	0.030428977814765664
driver	0.778014162244901	-0.4915947680029912	-3.911650159173404	2.928460623167422	fpc2	18q12.2	0.9644948143415129	0.10901249744625992	0.01570010302156923
driver	0.0346275715262185	3.0633979389009682	0.2217568164629955	5.905039061338941	fpc3	18q12.2	0.37526791330595105	1.4605779649837367	0.4256585676676512
driver	0.9234052897615834	0.12551503621008997	-2.434878656443082	2.685908728863262	fpc4	18q12.2	0.9876464739587568	0.034607641905642084	0.005398482420780018
driver	0.4797260604658258	-0.9637598512471555	-3.638049456428424	1.710529753934113	fpc5	18q12.2	0.886646169862963	0.31900668843616004	0.05224965765810873
driver	0.44733926326615236	0.9069394017130876	-1.4337349420387389	3.247613745464914	fpc6	18q12.2	0.8746884353980828	0.3493629818374374	0.05814661541586316
driver	0.6825690402311593	0.4758186781216982	-1.8060314383926848	2.757668794636081	fpc7	18q12.2	0.9495530579943601	0.1658534142139812	0.02248076325936961
driver	0.35922103181582865	1.266081384897789	-1.441855658448516	3.974018428244094	fpc8	18q12.2	0.8339529684109508	0.44463824401430174	0.07885844113150355
driver	0.34946866849438796	-0.7790117291605623	-2.411752004606868	0.8537285462857436	fpc9	18q12.2	0.8276082314268579	0.45659175471071456	0.08217519847333461
driver	0.8007513313048945	-0.23529223150641854	-2.0637956147827796	1.5932111517699425	fpc10	18q12.2	0.9664154371755135	0.09650233061869724	0.014836141402376855
driver	0.6814731011600079	-0.3240726147921935	-1.8725483516119599	1.2244031220275728	fpc11	18q12.2	0.949460217817379	0.16655128179310683	0.022523227392830386
driver	0.11031283003327524	1.2658653150649357	-0.2882599633279579	2.8199905934578293	fpc12	18q12.2	0.5901830691250339	0.9573739736104664	0.22901325347895987
driver	0.9492826366918411	0.04536345100755923	-1.3533717034804145	1.4440986054955327	fpc13	18q12.2	0.9930478307509575	0.02260446272488495	0.0030298329437578953
driver	0.8240692788897374	-0.13564970247571356	-1.3323542496313676	1.0610548446799406	fpc14	18q12.2	0.9712803549172057	0.0840362759548556	0.012655395200513368
driver	0.9800028146386421	-0.016699596493003455	-1.323384089543121	1.2899848965571141	fpc15	18q12.2	0.9967992273747776	0.008772676980693464	0.0013923073091037684
driver	0.42694692793831635	0.4811166236783797	-0.706531245846628	1.6687644932033874	fpc16	18q12.2	0.86655763296982	0.36962610702657217	0.06220254795478003
driver	0.9588932923606579	0.03085649718407585	-1.1432855018322212	1.204998496200373	fpc17	18q12.2	0.9940631418265334	0.018229719333397502	0.0025860288059969304
driver	0.5990590731268163	0.3018248036574207	-0.8240508288796893	1.4277004361945307	fpc18	18q12.2	0.9260903492228952	0.2225303497842461	0.03334664155256811
driver	0.6922044107240755	-0.2011779237124152	-1.1978679783954507	0.7955121309706203	fpc19	18q12.2	0.9515316343221039	0.15976563771016009	0.02157676871889333
driver	0.2569820465055426	0.613688083920359	-0.4478793375644742	1.6752555054051923	fpc20	18q12.2	0.7642271844224421	0.5900972166528737	0.11677751802855649
driver	0.7193056898071661	0.18361538458744486	-0.8184040862449795	1.1856348554198692	fpc21	18q12.2	0.9582378579468278	0.1430865043564053	0.018526675084411873
driver	0.9276367823583962	0.0469681245427212	-0.9673336745370535	1.0612699236224958	fpc22	18q12.2	0.9892044438118891	0.03262203918608428	0.004713941321408397
driver	0.45019208429111035	0.33608548334186084	-0.536773659300342	1.2089446259840637	fpc23	18q12.2	0.8757159447630957	0.34660214545036744	0.05763674272171031
driver	0.7368022306009423	0.16285773400624481	-0.7874888481902124	1.1132043162027019	fpc24	18q12.2	0.9596090992752234	0.1326490680226432	0.01790564258594632
driver	0.7916522049018211	-0.12458036811127127	-1.0495062129475943	0.8003454767250516	fpc25	18q12.2	0.9649998466120364	0.10146557430240365	0.015472755687866987
driver	0.12607561123377134	-0.6913644002714807	-1.5773872706072587	0.19465847006429737	fpc26	18q12.2	0.6123393048408714	0.8993689176379104	0.21300786317140383
driver	0.4341903089991187	-0.34082483713899314	-1.1954866986175856	0.5138370243395993	fpc27	18q12.2	0.8681961236470926	0.36231987409941435	0.06138215754642716
driver	0.04993187750206882	-0.821484909385438	-1.6427251576267339	-0.0002446611441419	fpc28	18q12.2	0.443833726633444	1.3016221036132614	0.3527796990975553
driver	0.5913745655831995	-0.2005773880072455	-0.9333178660905261	0.5321630900760352	fpc29	18q12.2	0.9240092827588015	0.22813735797087964	0.03432366575968344
driver	0.4461762875527694	-0.2971418547013003	-1.0620601441211857	0.4677764347185851	fpc30	18q12.2	0.8746884353980828	0.35049351441666576	0.05814661541586316
driver	0.27982737567941157	-0.43340396777679735	-1.2197894129908624	0.3529814774372677	fpc31	18q12.2	0.7803250246691061	0.553109800477041	0.10772446523436197
driver	0.5791566026438484	-0.22444965454268306	-1.0181224515268836	0.5692231424415175	fpc32	18q12.2	0.9197505251444675	0.23720398814105192	0.036329955530236484
driver	0.2546711909873256	-0.4560858215302388	-1.2412029364436892	0.3290312933832116	fpc33	18q12.2	0.7617866477103783	0.5940201806856886	0.11816664374716884
driver	0.12026076860315395	-0.592752508157904	-1.3406947713017598	0.15518975498595167	fpc34	18q12.2	0.600928571712372	0.9198760248457346	0.22117714655752307
driver	0.947120288290466	0.024406944057217717	-0.6973398186003212	0.7461537067147566	fpc35	18q12.2	0.992999503709881	0.02359486025410622	0.0030509685601213107
driver	0.7071220415674794	-0.13039207935725303	-0.8110213048790895	0.5502371461645834	fpc36	18q12.2	0.9544215352545398	0.150505625233831	0.02025976994888676
driver	0.20238084165029127	-0.4224303933017131	-1.07215583773607	0.22729505113264376	fpc37	18q12.2	0.7097424149387189	0.6938306023034415	0.14889924010941283
driver	0.4554932998622768	-0.2652829661184903	-0.9623903181530993	0.43182438591611877	fpc38	18q12.2	0.8770782145373163	0.34151800695496176	0.056961676158086665
driver	0.0013863298220296307	1.0890919948091	0.4222533631447696	1.7559306264734305	fpc39	18q12.2	0.07178670179990841	2.858133434336758	1.1439559996269875
driver	0.5665616119017371	0.19582067320020982	-0.4742569828981943	0.8658983292986139	fpc40	18q12.2	0.9175474724548146	0.24675285499038033	0.03737145678506864
driver	0.2539211842496509	-0.3901055376653139	-1.0605825052240263	0.2803714298933985	fpc41	18q12.2	0.7617866477103783	0.5953010651013204	0.11816664374716884
driver	0.8864109358820362	0.045955816318499265	-0.5850111098520672	0.6769227424890656	fpc42	18q12.2	0.9822482623767455	0.05236489457872567	0.007778730793945606
driver	0.38938247436700746	-0.269211468920263	-0.8825576504436838	0.3441347126031579	fpc43	18q12.2	0.8490151218609019	0.4096235994440953	0.07108457444125368
driver	0.7672155422155669	0.09272217882120992	-0.5216003473861239	0.7070447050285438	fpc44	18q12.2	0.9644948143415129	0.11508260783154399	0.01570010302156923
driver	0.23022776775703124	0.3853205166849831	-0.24440798766988547	1.0150490210398517	fpc45	18q12.2	0.7384124232595835	0.6378422973162031	0.13170100522740763
driver	0.3917531058465463	0.25026146250026565	-0.3227711548532169	0.8232940798537483	fpc46	18q12.2	0.8500107892379004	0.4069875517281156	0.07057556172482964
driver	0.7512196689914008	-0.09940100483910497	-0.7143226520817366	0.5155206424035267	fpc47	18q12.2	0.9624497555577357	0.12423304957234918	0.016621933459553765
driver	0.857057592645367	0.05253904716671634	-0.5195380047172731	0.6246160990507057	fpc48	18q12.2	0.9786992314147218	0.06698999333038745	0.009350752738135733
driver	0.3767903715032789	0.25725185606676354	-0.313532254512815	0.8280359666463422	fpc49	18q12.2	0.8450686240274308	0.423900203693446	0.07310802261678746
driver	0.13857826414060526	-0.40471531478044454	-0.9404334603523853	0.13100283079149622	fpc50	18q12.2	0.6307841346813083	0.8583048830291509	0.2001192384677562
driver	0.47309232179976757	-0.6675275558240594	-2.4921524105379813	1.1570972988898625	fpc1	19p13.3a	0.8841114995460712	0.3250541004127573	0.053492960570641464
driver	0.047359296404538065	1.8081814331786292	0.02109922592538238	3.595263640431876	fpc2	19p13.3a	0.43368836307352165	1.3245947583522066	0.36282223088503773
driver	0.6725843556535087	0.32086414570218835	-1.1681998447054862	1.809928136109863	fpc3	19p13.3a	0.947235727325083	0.17225323861574965	0.023541929827745837
driver	0.803448796829339	-0.17000444367202172	-1.5096620882243998	1.1696532008803562	fpc4	19p13.3a	0.9677583425700256	0.0950417952703199	0.014233076153145422
driver	0.6162817011363688	-0.357576446380228	-1.7569740267733125	1.0418211340128565	fpc5	19p13.3a	0.9313901451894492	0.2102207273098617	0.030868361542308927
driver	0.058949952407646916	1.1788175278875321	-0.04462405015874382	2.4022591059338083	fpc6	19p13.3a	0.4749218567418588	1.2295165411898363	0.3233778429596683
driver	0.23518630841269966	0.7225214185089925	-0.4709005864989191	1.9159434235169042	fpc7	19p13.3a	0.7440567272660249	0.6285879647127821	0.1283939523580989
driver	0.9631472573720221	-0.03338919618813663	-1.450685444865964	1.3839070524896906	fpc8	19p13.3a	0.994210016487567	0.016307307709434064	0.0025218657359805294
driver	0.8586116620857305	-0.07761916494420806	-0.9321740546375128	0.7769357247490967	fpc9	19p13.3a	0.9793769816324469	0.06620321701534555	0.009050107452257495
driver	0.8738194060780604	-0.07747015392497208	-1.0342161583778922	0.8792758505279481	fpc10	19p13.3a	0.9808882920989623	0.05857831456003821	0.008380449182133501
driver	0.09699696227500271	-0.6852958737264465	-1.4947789486885568	0.12418720123566374	fpc11	19p13.3a	0.5640179789599608	1.0132418666395477	0.2487070519764959
driver	0.6757255022453208	-0.17358255958688745	-0.9874259012037967	0.6402607820300217	fpc12	19p13.3a	0.9476992637244153	0.1702296902574743	0.023329456782118882
driver	0.07040238847102238	0.6747732653319936	-0.05625686226016946	1.4058033929241565	fpc13	19p13.3a	0.5086825133643043	1.1524126067358806	0.29355319156054843
driver	0.11906567184144853	-0.4974288468401472	-1.1230644524304016	0.12820675875010723	fpc14	19p13.3a	0.5992387387964863	0.9242134331333968	0.2224001187035691
driver	0.5945131393109219	-0.18555292550955577	-0.869185851013736	0.49807999999462443	fpc15	19p13.3a	0.9243179824780993	0.2258385426143876	0.034178597742320724
driver	0.4933321092150117	-0.21707317636653906	-0.8385247245116711	0.4043783717785931	fpc16	19p13.3a	0.8917372580979506	0.30686061695002637	0.0497630875150182
driver	0.03829271277213446	0.6484559105463389	0.03502460378332006	1.2618872173093578	fpc17	19p13.3a	0.3950182347865077	1.4168838658216492	0.40338285605867386
driver	0.4342532278919622	0.2348616863477879	-0.35416467855879985	0.8238880512543757	fpc18	19p13.3a	0.8681961236470926	0.36225694467025416	0.06138215754642716
driver	0.6256528032495786	-0.12972158548909352	-0.6512078470839259	0.39176467610573884	fpc19	19p13.3a	0.9341515360412218	0.20366660522923777	0.029582667743843685
driver	0.48471707999521585	0.19795856000395426	-0.35764283712691536	0.7535599571348239	fpc20	19p13.3a	0.8888373078093664	0.314511676755512	0.05117772472909948
driver	0.12319964837500866	-0.4119173145536806	-0.9357961389011686	0.11196150979380753	fpc21	19p13.3a	0.6058972914218398	0.9093905316927895	0.21760098895119767
driver	0.48282039407116484	-0.18988213664212256	-0.7205085987662343	0.34074432548198913	fpc22	19p13.3a	0.8875433274779347	0.3162143938242541	0.05181043666691954
driver	0.5076319445179613	-0.15429735021720833	-0.6110268928840239	0.3024321924496072	fpc23	19p13.3a	0.8966671450101189	0.29445105621611406	0.04736874303487563
driver	0.5104824446957537	-0.16684199895392654	-0.664039098182432	0.3303551002745789	fpc24	19p13.3a	0.8974878976568755	0.2920191885483874	0.046971399035185886
driver	0.8776159193887297	-0.03799883324574746	-0.5219582611998577	0.4459605947083628	fpc25	19p13.3a	0.9810350383343993	0.05669550753911653	0.00831548121990928
driver	0.5992504406955538	-0.12430529037365813	-0.5882355025116374	0.33962492176432113	fpc26	19p13.3a	0.9260903492228952	0.22239163790911567	0.03334664155256811
driver	0.13298488067524156	0.3425055282228584	-0.10442507212241897	0.7894361285681357	fpc27	19p13.3a	0.6217075475452442	0.8761977320597051	0.20641386025392117
driver	0.052260116614135765	-0.4255448020040855	-0.8552561749655416	0.004166570957370552	fpc28	19p13.3a	0.4515262763813537	1.2818296255153299	0.34531697103071757
driver	0.005056732562458824	-0.5473176595600873	-0.9297005145333356	-0.16493480458683896	fpc29	19p13.3a	0.14791179041106192	2.296130014474966	0.8299972059464887
driver	0.2545050590342579	-0.232522730992674	-0.6326529342785763	0.16760747229322825	fpc30	19p13.3a	0.7617866477103783	0.5943035803652389	0.11816664374716884
driver	0.5394769492371954	-0.1287739789386934	-0.5403503297315588	0.282802371854172	fpc31	19p13.3a	0.9076099940235758	0.26802710711259553	0.04210073058635868
driver	0.6313487246926558	-0.10160461884497982	-0.5168915605731039	0.31368232288314424	fpc32	19p13.3a	0.9361319449965593	0.199730692458515	0.02866293443989837
driver	0.16922136998386272	0.28797508958628887	-0.12273916783872996	0.6986893470113077	fpc33	19p13.3a	0.6716829258632119	0.7715447933062628	0.17283569129880103
driver	0.66022701258607	-0.08778746678506129	-0.4794387229444206	0.30386378937429803	fpc34	19p13.3a	0.9438195660317191	0.1803067108795656	0.025111023675068816
driver	0.3421937313319624	0.18286199167712497	-0.19466143559959775	0.5603854189538477	fpc35	19p13.3a	0.8217970504223004	0.4657279505894065	0.0852354218325044
driver	0.8169184623861357	0.042039158748509414	-0.314099336824457	0.3981776543214759	fpc36	19p13.3a	0.9697304875886094	0.08782128875881341	0.01334895028717485
driver	0.26256402166802256	-0.1942635108392078	-0.5342651195287851	0.1457380978503695	fpc37	19p13.3a	0.7662740300983835	0.5807647841929701	0.1156158929296605
driver	0.7764318255041667	0.052821342693170945	-0.31198877548401316	0.4176314608703551	fpc38	19p13.3a	0.9644948143415129	0.10989667143209202	0.01570010302156923
driver	0.5212040635127109	0.11452083017460447	-0.23558730040111975	0.46462896075032867	fpc39	19p13.3a	0.9014821927893706	0.28299220701496314	0.0450428475879415
driver	0.10014703425830722	0.2938091118892151	-0.056507290636269414	0.6441255144146996	fpc40	19p13.3a	0.5716896995356683	0.9993619073222088	0.24283963265037725
driver	0.23875182965405206	-0.21077474726301892	-0.5615798035249995	0.14003030899896163	fpc41	19p13.3a	0.7470960572398042	0.6220532915531631	0.12662355555112506
driver	0.0010169355702036274	0.5520639437544841	0.22315983966698832	0.8809680478419799	fpc42	19p13.3a	0.06069410468784826	2.9927065617197584	1.2168534905701394
driver	0.803401847030962	0.04074514906364195	-0.28025376726172735	0.36174406538901127	fpc43	19p13.3a	0.9677583425700256	0.09506717415471758	0.014233076153145422
driver	0.4270795176300817	0.13015094130862276	-0.1912219416504357	0.45152382426768123	fpc44	19p13.3a	0.86655763296982	0.3694912564671957	0.06220254795478003
driver	0.6612503216177231	-0.07365002117325539	-0.40328810165716455	0.2559880593106537	fpc45	19p13.3a	0.9441338802299638	0.17963410372534994	0.024966417436590883
driver	0.7392921371665673	0.05088730596727578	-0.24900735741491173	0.35078196934946326	fpc46	19p13.3a	0.9597015299478133	0.1311839127708731	0.017863812847201333
driver	0.5022726737347075	0.11005921788905186	-0.21164879788684499	0.43176723366494874	fpc47	19p13.3a	0.8934938128082799	0.2990604490931936	0.0489084505142699
driver	0.7578005477305017	0.047063130145298705	-0.252259875818786	0.34638613610938346	fpc48	19p13.3a	0.9642400873032657	0.12044508515729314	0.01581481712525569
driver	0.8222227630229882	-0.03422317773278066	-0.332952337318152	0.26450598185259067	fpc49	19p13.3a	0.9710916240412636	0.08501050405964582	0.012739791782766683
driver	0.6697247157018353	0.061003703649566754	-0.21949842342587172	0.34150583072500523	fpc50	19p13.3a	0.9463993465282313	0.1741036734471895	0.02392556825257025
driver	0.10663145869496038	-1.531260239363553	-3.391703322771752	0.32918284404464604	fpc1	19q13.2a	0.58051808482436	0.9721146496989262	0.23618424618021386
driver	0.38518800666157704	-0.8083724826343581	-2.6338866633542786	1.0171416980855625	fpc2	19q13.2a	0.8476736206225592	0.41432724367051665	0.07177133176107839
driver	0.8459323571799082	0.15054110330754888	-1.3689350723263307	1.6700172789414287	fpc3	19q13.2a	0.976181362547628	0.07266436282149591	0.01046948823859296
driver	0.7349557345002653	-0.2359530364210073	-1.6028791757459682	1.1309731029039538	fpc4	19q13.2a	0.9596090992752234	0.13373881716232067	0.01790564258594632
driver	0.19911346076690106	-0.9346886217836737	-2.3619009500001313	0.49252370643278376	fpc5	19q13.2a	0.7059999763492949	0.7008993791530025	0.1511953134968802
driver	0.5032200794569659	0.42659524859451614	-0.8231308334362999	1.6763213306253322	fpc6	19q13.2a	0.8940452874644814	0.29824203802507443	0.04864048165399737
driver	0.3200634322499472	0.6175643286795538	-0.600350569683626	1.8354792270427336	fpc7	19q13.2a	0.8072006131256053	0.4947639418485369	0.09301851689383424
driver	0.07345772996200761	-1.3191242216748793	-2.7636816604123764	0.12543321706261756	fpc8	19q13.2a	0.516085505788739	1.1339624966306183	0.28727833787708007
driver	0.10520912397876347	0.7199627193030445	-0.1512142225761578	1.5911396611822468	fpc9	19q13.2a	0.579116349022096	0.9779465955263225	0.23723417433470445
driver	0.3309966992175647	-0.4837975212292154	-1.4597227137159499	0.4921276712575191	fpc10	19q13.2a	0.8158398717996015	0.48017633709662344	0.08839507362126973
driver	0.31938346093784953	0.4196717122730689	-0.4068114256625206	1.2461548502086583	fpc11	19q13.2a	0.8072006131256053	0.49568757726893065	0.09301851689383424
driver	0.9316538510390615	-0.03631558178246955	-0.866788368261801	0.7941572046968619	fpc12	19q13.2a	0.9902562744177204	0.030745416516502845	0.004252397157589966
driver	0.31519760492427906	-0.382358740286355	-1.1288720491422053	0.3641545685694952	fpc13	19q13.2a	0.8055736272186906	0.5014170912209381	0.09389476010696526
driver	0.2341344592873235	0.38749631310846866	-0.25111154452012496	1.0261041707370624	fpc14	19q13.2a	0.7424552739732924	0.6305346632918797	0.12932970342711442
driver	0.32437579305428343	-0.35048668759207385	-1.0478803108464703	0.3469069356623226	fpc15	19q13.2a	0.8104992472467638	0.488951563015781	0.091247384167383
driver	0.6423830043783474	-0.15015709656631238	-0.7843259248497483	0.48401173171712353	fpc16	19q13.2a	0.9390529652413862	0.19220595777037933	0.027309911606784566
driver	0.16872030834027624	-0.43975872975037095	-1.0662115088481285	0.1866940493473867	fpc17	19q13.2a	0.6711827811695218	0.7728326395846075	0.17315919362599388
driver	0.982081589997575	-0.006884039286754913	-0.6080390562024224	0.5942709776289125	fpc18	19q13.2a	0.9968064410325823	0.007852430121627901	0.001389164408951942
driver	0.08096649149067028	0.47324944031624033	-0.05834056414820249	1.0048394447806832	fpc19	19q13.2a	0.5330435950094654	1.0916946795364038	0.27323727071487824
driver	0.11566092000344183	0.45464007124627503	-0.11188815762939974	1.0211683001219498	fpc20	19q13.2a	0.5978057269313546	0.9368133575033819	0.22343992877018734
driver	0.2957126395481698	-0.2851828644687514	-0.8199741887170297	0.24960845977952684	fpc21	19q13.2a	0.7918877318436679	0.5291301121708427	0.10133638519947756
driver	0.7476107226613606	0.08884852383494814	-0.452662148276639	0.6303591959465352	fpc22	19q13.2a	0.9615433262985987	0.12632447834822844	0.017031142056315958
driver	0.6543048620898283	0.10641547072076231	-0.35965804055381395	0.5724889819953386	fpc23	19q13.2a	0.9426305478053358	0.18421985248027486	0.025658490177569358
driver	0.7774734246341333	0.07311400279737215	-0.4342752802080774	0.5805032858028216	fpc24	19q13.2a	0.9644948143415129	0.10931444697251123	0.01570010302156923
driver	0.08717637563975608	-0.43045736678139074	-0.923777172307378	0.06286243874459646	fpc25	19q13.2a	0.5431858846181967	1.0596011907481844	0.26505152427998
driver	0.8790043850198208	-0.03674660628194047	-0.5101704997160739	0.43667728715219295	fpc26	19q13.2a	0.9810350383343993	0.05600895839020868	0.00831548121990928
driver	0.25426848501718635	0.26523134148735755	-0.19095717639208198	0.7214198593667971	fpc27	19q13.2a	0.7617866477103783	0.5947074645639436	0.11816664374716884
driver	0.0650990295818462	-0.41267377836724684	-0.8511957230871066	0.02584816635261289	fpc28	19q13.2a	0.49240357841918037	1.1864254853241358	0.3076787996033188
driver	0.5709304108427913	-0.11303785953337979	-0.5042384094699759	0.2781626904032163	fpc29	19q13.2a	0.9178710122248721	0.24341682350327867	0.03721834561239554
driver	0.4666918634532594	-0.15157692391384286	-0.5599686765740588	0.25681482874637307	fpc30	19q13.2a	0.8816426473850129	0.3309697707629152	0.054707410012249415
driver	0.47979292049217737	0.1513161507340539	-0.26862748741702214	0.57125978888513	fpc31	19q13.2a	0.8866650227659522	0.31894616448378876	0.05224042328145741
driver	0.36311366525499666	-0.19648007393501987	-0.6201396842678399	0.22717953639780014	fpc32	19q13.2a	0.8366262879233574	0.4399574067379898	0.07746849342418023
driver	0.5522165086537175	0.12709512646700144	-0.2922114975937455	0.5464017505277483	fpc33	19q13.2a	0.9130593715696961	0.25789061415810416	0.039500981603972814
driver	0.2778537132917966	0.2210807138667817	-0.1784126961893584	0.6205741239229218	fpc34	19q13.2a	0.7791368317281958	0.5561837948427519	0.1083862649897237
driver	0.5781496874866288	0.10925012310560955	-0.27604448233447426	0.49454472854569337	fpc35	19q13.2a	0.9192253037836239	0.23795970477475145	0.03657802920407825
driver	0.040597790685544345	0.3791209959377281	0.01625094769530111	0.741991044180155	fpc36	19q13.2a	0.4090887485113222	1.3914975999002446	0.38818246507909726
driver	0.5334713875802144	0.11019239810040998	-0.23684123549738373	0.4572260316982037	fpc37	19q13.2a	0.9073705562432729	0.2728888687404619	0.04221531749731226
driver	0.11795211841974176	0.2966140905492406	-0.0753217464347331	0.6685499275332143	fpc38	19q13.2a	0.5990336479450369	0.9282942547805698	0.22254878244134454
driver	0.3788450603357203	0.1602956125808036	-0.19690024883654633	0.5174914739981535	fpc39	19q13.2a	0.8462734936201378	0.42153837103280495	0.07248926157656788
driver	0.3655873541115021	0.16503123722769095	-0.1926574055397324	0.5227198799951143	fpc40	19q13.2a	0.8376827656479402	0.43700883518814815	0.07692041957132117
driver	0.4944029128677112	0.12476326209923266	-0.23330395445922708	0.4828304786576924	fpc41	19q13.2a	0.8917372580979506	0.3059189791841134	0.0497630875150182
driver	0.9480417616024595	-0.011192991743941255	-0.34806374180309674	0.32567775831521417	fpc42	19q13.2a	0.9930478307509575	0.02317253140240792	0.0030298329437578953
driver	0.3763950572332153	0.1477066752376637	-0.17974983487152094	0.4751631853468483	fpc43	19q13.2a	0.8445951033327482	0.42435608830119514	0.07335144079144709
driver	0.1722990851235836	0.22817594182921466	-0.09960356192370826	0.5559554455821376	fpc44	19q13.2a	0.6747689138049267	0.763717028569581	0.17084493330573444
driver	0.03155258730251163	0.3684526575037441	0.03261807021615071	0.7042872447913375	fpc45	19q13.2a	0.3638662039034668	1.500965022944949	0.4390582800549803
driver	0.014305028721664026	0.3817954269367425	0.07641878497475352	0.6871720688987315	fpc46	19q13.2a	0.25337194167704086	1.8445112658805518	0.5962414804135914
driver	0.0025074899226108865	0.5051446282477694	0.17787517128478125	0.8324140852107575	fpc47	19q13.2a	0.10075584100435996	2.600760803696688	0.9967297675944777
driver	0.9047715844435564	0.018630951108449825	-0.28679893773602355	0.3240608399529232	fpc48	19q13.2a	0.9849165085591357	0.04346104746495079	0.006600583115470527
driver	0.19311101680016649	-0.20220793516203103	-0.5068486166610587	0.1024327463369967	fpc49	19q13.2a	0.700547749226887	0.7141929494259842	0.15456225792422648
driver	0.19950152761120124	-0.18718743088860926	-0.47325826130822946	0.09888339953101097	fpc50	19q13.2a	0.7059999763492949	0.7000537745106907	0.1511953134968802
driver	0.4170881955114403	-0.8136307236878078	-2.7798728012130054	1.1526113538373897	fpc1	1q22a	0.860856392977912	0.379772101443523	0.06506929098423299
driver	0.6403039591907204	0.4594531865332022	-1.4689255799145289	2.387831952980933	fpc2	1q22a	0.9384548389313119	0.19361381279496923	0.027586622003574243
driver	0.33323720724282946	-0.7916217286547446	-2.395915005474606	0.8126715481651171	fpc3	1q22a	0.8159623790448302	0.4772465138735581	0.08832986446903526
driver	0.25869731349897895	-0.83124582044525	-2.2743415464420944	0.6118499055515945	fpc4	1q22a	0.7646148531557841	0.5872080812897462	0.11655726977377664
driver	0.23275056447017686	-0.917420159333844	-2.42488999914742	0.5900496804797322	fpc5	1q22a	0.7413431091567982	0.6331092570878196	0.12998074488761796
driver	0.012505401037771945	1.6792365991995584	0.36199998195407024	2.9964732164450467	fpc6	1q22a	0.23611047756711384	1.9029023762486612	0.6268847403731267
driver	0.7988422219458733	-0.16719608594590357	-1.4539125218015325	1.1195203499097253	fpc7	1q22a	0.9660805201878648	0.09753898902728066	0.014986674810256445
driver	0.02892676257699681	1.6997865875097296	0.1749500925497851	3.224623082469674	fpc8	1q22a	0.3531813408880808	1.5387001689659456	0.45200224893195895
driver	0.5345498056763089	-0.2916125345512708	-1.2124256906241937	0.6292006215216521	fpc9	1q22a	0.9073779973522688	0.2720118239955691	0.04221175597627425
driver	0.030027742698729668	-1.139710677086701	-2.1690830992276076	-0.1103382549457943	fpc10	1q22a	0.3583109010441729	1.5224773141657375	0.4457399789080889
driver	0.11726320426146762	-0.697072922647784	-1.569518821004415	0.17537297570884725	fpc11	1q22a	0.5985772295780155	0.9308382427278812	0.22287980813851146
driver	0.5625356573483831	-0.25895604680945483	-1.13596030143147	0.6180482078125604	fpc12	1q22a	0.9151877229251538	0.2498499437964502	0.03848981449250911
driver	0.6050591428249131	-0.20795255882665653	-0.9965871633417254	0.5806820456884123	fpc13	1q22a	0.926614963070429	0.21820217221178695	0.03310069104582373
driver	0.12949922618830295	-0.52141497689819	-1.1956735666903673	0.1528436128939873	fpc14	1q22a	0.6166455640541836	0.8877328266650005	0.2099643883247075
driver	0.8775484420770261	-0.05788287182469459	-0.794679235095916	0.6789134914465267	fpc15	1q22a	0.9810350383343993	0.056728900450668716	0.00831548121990928
driver	0.5349121892206605	0.21191152197695196	-0.4578268854404526	0.8816499293943565	fpc16	1q22a	0.9073779973522688	0.2717175055804805	0.04221175597627425
driver	0.7589727811960459	0.10357449949598468	-0.5584697257569691	0.7656187247489383	fpc17	1q22a	0.9642904159240824	0.11977379879269448	0.015792149667032067
driver	0.27193502645364753	-0.35557273973847586	-0.9902160376583857	0.27907055818143406	fpc18	1q22a	0.7750773285476135	0.565534849728337	0.11065496628571514
driver	0.6214744107670036	-0.14148944206158082	-0.7034776066332682	0.4204987225101065	fpc19	1q22a	0.9323329265908488	0.20657674874635548	0.030428977814765664
driver	0.4992182403786857	-0.20630785221502235	-0.8050685658874605	0.39245286145741576	fpc20	1q22a	0.8925819157719622	0.30170955483386913	0.04935191646480131
driver	0.004470273974425202	0.8178791286749991	0.254433944081478	1.3813243132685202	fpc21	1q22a	0.13770731776728345	2.3496658589855635	0.8610429807197768
driver	0.3216577624327182	-0.2889573990006197	-0.860699139470952	0.28278434146971265	fpc22	1q22a	0.8084841510294903	0.49260596348942476	0.09232848928621548
driver	0.36062468797246117	0.2294235061551216	-0.26271140840112217	0.7215584207113653	fpc23	1q22a	0.8351954627913342	0.4429445452697516	0.07821187364502086
driver	0.947084742363057	0.018134246902618723	-0.5177595106225286	0.5540280044277661	fpc24	1q22a	0.992999503709881	0.023611159862522293	0.0030509685601213107
driver	0.8847890385502447	-0.03853260913261526	-0.5600809192899532	0.4830157010247227	fpc25	1q22a	0.9818510611454248	0.053160266381409756	0.007954386172727609
driver	0.09115691065393881	-0.43046514532556884	-0.9299787964073833	0.06904850575624566	fpc26	1q22a	0.5522862395915141	1.0402104016650051	0.25783577724331813
driver	0.13132425530096375	0.370694579983732	-0.11094516500682261	0.8523343249742866	fpc27	1q22a	0.6190122167614726	0.8816550532668993	0.20830077970405356
driver	0.7396858464003571	-0.07855532025413682	-0.5422327871842376	0.385122146675964	fpc28	1q22a	0.9597673653092688	0.13095269127380144	0.017834021341565517
driver	0.2611593400138602	0.23668591462014446	-0.176345246857211	0.6497170760975	fpc29	1q22a	0.7656964611424865	0.5830944375890202	0.11594336010188497
driver	0.9355108046368638	0.01779771230218341	-0.4136043352156689	0.44919975982003574	fpc30	1q22a	0.9915101826672144	0.028951192271858495	0.0037028212938029752
driver	0.7907444699947067	0.06001467698664782	-0.38357553741628414	0.5036048913895798	fpc31	1q22a	0.9649998466120364	0.10196383660374334	0.015472755687866987
driver	0.5403796200959103	0.13970818769540733	-0.30781088334567114	0.5872272587364857	fpc32	1q22a	0.9077146465374034	0.26730103834502367	0.042050656887905546
driver	0.702886004197842	0.08613371922883345	-0.35674946289230935	0.5290169013499763	fpc33	1q22a	0.953972768987009	0.1531151042294865	0.020464021991362658
driver	0.07598678896978653	0.3816832404590725	-0.03995209943037287	0.8033185803485179	fpc34	1q22a	0.5222085375498555	1.1192619074067185	0.2821560322057559
driver	0.3436284063907534	-0.19647986112210533	-0.6033257139460644	0.21036599170185374	fpc35	1q22a	0.8217970504223004	0.4639109419629535	0.0852354218325044
driver	0.4468968420138315	-0.1488280668394968	-0.5325570315668583	0.23490089788786472	fpc36	1q22a	0.8746884353980828	0.34979271426068076	0.05814661541586316
driver	0.8334160681546019	0.039309664050099474	-0.32725414412315335	0.40587347222335235	fpc37	1q22a	0.9739274195774958	0.07913813065627011	0.011473407034624305
driver	0.18295970125826988	-0.2668679114920326	-0.6597802153830289	0.1260443923989637	fpc38	1q22a	0.6903140304524985	0.737644557528936	0.16095329959999571
driver	0.737188565929688	-0.06456490444103513	-0.4419047347787514	0.31277492589668116	fpc39	1q22a	0.9596090992752234	0.13242140947053346	0.01790564258594632
driver	0.8590498910922418	0.034215024932028715	-0.3436618834729556	0.41209193333701305	fpc40	1q22a	0.9794813244516068	0.0659816128895326	0.009003840184748146
driver	0.36874074169460147	0.17331685089626658	-0.20481119130826975	0.5514448931008029	fpc41	1q22a	0.8399452498950245	0.43327887509899615	0.07574902160884081
driver	0.1465663605539312	-0.2632619992032925	-0.6187874199659542	0.09226342155936917	fpc42	1q22a	0.6399600938360684	0.8339656961493809	0.1938471065897627
driver	0.010838320729481479	0.44889481332141634	0.10373933200700558	0.7940502946358271	fpc43	1q22a	0.21941640503965806	1.9650380014152493	0.6587309047838684
driver	0.5731567115909033	-0.09950622609517731	-0.44587750036382956	0.2468650481734749	fpc44	1q22a	0.9185272016005614	0.2417266176939662	0.036907977812069094
driver	0.5058159563941551	0.120514720579601	-0.23469478236477653	0.47572422352397853	fpc45	1q22a	0.8958995640048311	0.2960074745870496	0.04774067476127465
driver	0.886739918607397	0.023471090520966832	-0.2997261300434867	0.3466683110854204	fpc46	1q22a	0.9822897797535496	0.052203740344675766	0.007760374552157317
driver	0.3820887465350272	0.15451001844930765	-0.19214661716551915	0.5011666540641344	fpc47	1q22a	0.8468073636208243	0.4178357531771004	0.07221537412217406
driver	0.9356989845474224	-0.013269323381079716	-0.33585025582730255	0.3093116090651431	fpc48	1q22a	0.9915101826672144	0.028863841834180635	0.0037028212938029752
driver	0.2962529451373392	0.17141870807764334	-0.15039547294442054	0.4932328890997072	fpc49	1q22a	0.7924892886246532	0.5283373235116723	0.10100659904414694
driver	0.8764876121451488	0.02395654105879807	-0.2783483918678405	0.32626147398543665	fpc50	1q22a	0.9810350383343993	0.057254217636385135	0.00831548121990928
driver	0.8611976523598401	-0.20409164475650687	-2.4933607637306516	2.085177474217638	fpc1	1q44	0.9797103043506529	0.06489716274144011	0.008902324125151627
driver	0.44314770264503234	-0.8776853558129649	-3.122089551893378	1.3667188402674482	fpc2	1q44	0.8723163224367251	0.35345149781215024	0.05932600110220667
driver	0.7941649859061124	0.24850216674032666	-1.6195113920067927	2.116515725487446	fpc3	1q44	0.965126903295958	0.10008926454357737	0.015415578078367107
driver	0.6667388247425194	-0.36897958023690597	-2.0494274338558567	1.3114682733820446	fpc4	1q44	0.9454327535697432	0.17604425481818542	0.02436935607562752
driver	0.7210427184557017	-0.31961584964861595	-2.0751519616594987	1.4359202623622667	fpc5	1q44	0.9586743841217736	0.14203900457321444	0.018328876866943324
driver	0.14431375227868343	1.1434051864073174	-0.3920975039714327	2.6789078767860675	fpc6	1q44	0.637333008710022	0.8406922811437733	0.19563358798588149
driver	0.5881953781492564	-0.41348228281533195	-1.91114156137944	1.0841769957487761	fpc7	1q44	0.9232793896492454	0.2304783923623739	0.03466685907980695
driver	0.6672020361305243	0.3897780351182712	-1.3880218522090544	2.167577922445597	fpc8	1q44	0.9455226056271199	0.1757426370122514	0.02432808354896959
driver	0.24764808548236336	-0.6317461193494693	-1.703246265187264	0.4397540264883253	fpc9	1q44	0.7558444314797506	0.6061650251120078	0.12156758214735817
driver	0.8390197063189553	-0.1243139228893404	-1.324487737403008	1.0758598916243272	fpc10	1q44	0.9749918077657757	0.07622783864081839	0.01099903338563261
driver	0.7968414403228662	-0.13341411120704683	-1.149814606059721	0.8829863836456273	fpc11	1q44	0.9658848044444723	0.09862808819434828	0.015074666314642165
driver	0.8208946774429985	0.11785281513514834	-0.9031089478973855	1.1388145781676822	fpc12	1q44	0.9704898614828703	0.08571256022469444	0.013008997241144595
driver	0.9153037832957922	0.04978323959616304	-0.8682943190924354	0.9678607982847615	fpc13	1q44	0.9862935423389294	0.03843474253130947	0.005993810367971576
driver	0.44001131073132926	-0.30922200742242884	-1.0945464040106534	0.4761023891657958	fpc14	1q44	0.871133496982664	0.35653615959320617	0.059915286369664554
driver	0.8812134435511103	0.06534556731474139	-0.7923090535412722	0.923000188170755	fpc15	1q44	0.9811797632514294	0.05491888599297995	0.008251417659769732
driver	0.773256912678541	-0.11453871548184874	-0.8942174745810756	0.6651400436173782	fpc16	1q44	0.9644948143415129	0.11167618884857726	0.01570010302156923
driver	0.8791383150434786	0.059750954719966234	-0.7109084892628984	0.830410398702831	fpc17	1q44	0.9810350383343993	0.05594279189491093	0.00831548121990928
driver	0.5700455295422222	-0.21401794475599079	-0.9529906626952173	0.5249547731832357	fpc18	1q44	0.9178453486555271	0.24409045583753375	0.03723048860658647
driver	0.7403916822553428	0.11052190466461709	-0.5436806191058119	0.7647244284350461	fpc19	1q44	0.9597673653092688	0.13053846886415976	0.017834021341565517
driver	0.20020307738811463	0.45515978601435025	-0.24152871832490852	1.151848290353609	fpc20	1q44	0.7062815448948382	0.6985292511204116	0.15102214169594994
driver	0.11813269913459402	0.5238187555473006	-0.13334076921083493	1.1809782803054363	fpc21	1q44	0.5990336479450369	0.9276298730206106	0.22254878244134454
driver	0.14608625700736808	-0.4932055937672936	-1.1584686432406837	0.17205745570609648	fpc22	1q44	0.6397948819477507	0.8353906381834185	0.19395923838561038
driver	0.07833594082470949	0.5140661542252684	-0.05834233314824777	1.0864746415987845	fpc23	1q44	0.5283961801577064	1.1060389362742766	0.27704033061547056
driver	0.7790488722109479	0.08923245588608716	-0.534548607577549	0.7130135193497233	fpc24	1q44	0.9644948143415129	0.10843529680013714	0.01570010302156923
driver	0.5149755008232342	-0.20153274058031673	-0.8085460988637567	0.4054806177031232	fpc25	1q44	0.9005679917765912	0.2882134313672829	0.04548349290699164
driver	0.13153082904673494	-0.44736404312791733	-1.0289312181759565	0.1342031319201219	fpc26	1q44	0.6190122167614726	0.8809724424923223	0.20830077970405356
driver	0.6355281553167765	-0.13558694921898323	-0.6966322404639769	0.42545834202601035	fpc27	1q44	0.9373751667788394	0.19686520446819314	0.028086556121735117
driver	0.2644196864795197	-0.3070650989504672	-0.8465866480858403	0.2324564501849059	fpc28	1q44	0.7680631840830281	0.5777062140459098	0.11460305162228057
driver	0.7211202298626098	-0.08754112109675993	-0.5685128178742047	0.3934305756806849	fpc29	1q44	0.9586959882015106	0.14199232083837512	0.01831908999138481
driver	0.7569688497726685	0.07923394017394128	-0.42291601868918816	0.5813838990370707	fpc30	1q44	0.9642400873032657	0.12092199190044388	0.01581481712525569
driver	0.6788504766605161	-0.10900325793569438	-0.6253380617124304	0.40733154584104175	fpc31	1q44	0.949460217817379	0.168225872718387	0.022523227392830386
driver	0.030602542606441255	-0.5739002322832143	-1.0940457773100563	-0.053754687256372335	fpc32	1q44	0.3605579056561231	1.5142424887447914	0.4430249775813838
driver	0.5935503445687407	0.14028494158478438	-0.37521999102286013	0.6557898741924288	fpc33	1q44	0.9240092827588015	0.22654243856093062	0.03432366575968344
driver	0.41050285431890676	-0.20615455114558853	-0.6973746335812946	0.28506553129011747	fpc34	1q44	0.858498849966022	0.386683818786584	0.06626028227795716
driver	0.6086100829249559	0.12367761510947417	-0.35000863026993456	0.5973638604888829	fpc35	1q44	0.9284853803785739	0.2156608569032605	0.032224930126569094
driver	0.4446566247947412	-0.17409562682587182	-0.620767349137138	0.2725760954853944	fpc36	1q44	0.8736260541635787	0.35197523288757937	0.0586744224750239
driver	0.9919030171116452	-0.0022078651462238696	-0.42890626431733403	0.42449053402488623	fpc37	1q44	0.997965035991776	0.003530788725130258	0.0008846740852077127
driver	0.14171802473270517	0.34274671360271675	-0.11455405804220581	0.8000474852476394	fpc38	1q44	0.6346610927498008	0.8485749094976576	0.197458124849727
driver	0.12448819037839817	0.3439107219193688	-0.09498057671644261	0.7828020205551802	fpc39	1q44	0.6093434352616236	0.904871846132604	0.21513786336230975
driver	0.9307585337873931	-0.019487342359772952	-0.45935165867944244	0.42037697395989654	fpc40	1q44	0.9902562744177204	0.031162973202737747	0.004252397157589966
driver	0.016567679342899762	-0.5373641557816461	-0.976760330834238	-0.09796798072905422	fpc41	1q44	0.2730681252226883	1.7807383195320863	0.5637289913571695
driver	0.11414645206051838	0.3334541555805486	-0.08033260890369576	0.7472409200647929	fpc42	1q44	0.5968202128210971	0.9425375828551772	0.22415647680882164
driver	0.7290579694045223	-0.0711158069097397	-0.4737815660220952	0.33154995220261574	fpc43	1q44	0.9596090992752234	0.13723793836024423	0.01790564258594632
driver	0.731738278471731	0.07047992692532157	-0.33273527190333696	0.4736951257539801	fpc44	1q44	0.9596090992752234	0.13564422569064322	0.01790564258594632
driver	0.907207725574301	0.024577095425113576	-0.3889598588899814	0.4381140497402086	fpc45	1q44	0.9849165085591357	0.042293260082559236	0.006600583115470527
driver	0.9311974167912926	-0.01656150326327696	-0.39277494267568025	0.3596519361491263	fpc46	1q44	0.9902562744177204	0.030958237456690265	0.004252397157589966
driver	0.8552030938125176	0.037554553969456256	-0.3660675525637792	0.44117666050269166	fpc47	1q44	0.9784493826544199	0.06793073667758283	0.009461636436715291
driver	0.5508515268992107	0.11419251316309553	-0.2612561200918219	0.489641146418013	fpc48	1q44	0.9124881490892081	0.2589654424141205	0.03977276722062103
driver	0.9871063746886082	0.0030878056722164204	-0.3716565892583631	0.377832200602796	fpc49	1q44	0.9972781916207258	0.005636043428695396	0.0011836779639609525
driver	0.22781353607860286	0.21632932166382995	-0.13538764211669485	0.5680462854443548	fpc50	1q44	0.7374601040412166	0.6424204748592292	0.1322614696730785
driver	0.5406870566188361	1.8283876693549526	-4.0328287705635795	7.6896041092734855	fpc1	21p_telomere	0.9077146465374034	0.2670540267741051	0.042050656887905546
driver	0.7932003979149227	0.7683344481900243	-4.979744468158042	6.51641336453809	fpc2	21p_telomere	0.9649998466120364	0.10061707659959947	0.015472755687866987
driver	0.3022674420352921	2.5154625257175964	-2.26612498029233	7.297050031727522	fpc3	21p_telomere	0.7958568978872855	0.5196086292227801	0.09916501523342024
driver	0.04831495791467804	-4.3295042857086	-8.626901337284743	-0.03210723413245731	fpc4	21p_telomere	0.4375467456057851	1.3159183944218653	0.3589755420150341
driver	0.5014569785455693	1.5406239256253378	-2.954106049537232	6.035353900787907	fpc5	21p_telomere	0.8933629618920325	0.29976632043362555	0.04897205698993648
driver	0.0947448432834017	3.350517238028317	-0.5803963872409028	7.281430863297537	fpc6	21p_telomere	0.5585031722434657	1.0234444182412439	0.2529743557911298
driver	0.22572102428368598	-2.3684132769881754	-6.201759864249201	1.46493331027285	fpc7	21p_telomere	0.7357494646651307	0.6464279876428991	0.1332700452230022
driver	0.17832608615744097	3.1231945873653295	-1.426470669606121	7.67285984433678	fpc8	21p_telomere	0.68224879578564	0.7487851220766804	0.1660572222159451
driver	0.8334922769385193	-0.29422463541626165	-3.0391527111562264	2.450703440323703	fpc9	21p_telomere	0.9739274195774958	0.07909841994938165	0.011473407034624305
driver	0.7055473163282993	0.5920449888053064	-2.4810199992544084	3.6651099768650215	fpc10	21p_telomere	0.9544215352545398	0.15147385571371602	0.02025976994888676
driver	5.8954675609089146e-05	-5.315630934334646	-7.9036865276664345	-2.727575341002857	fpc11	21p_telomere	0.008622259052398468	4.229481745942883	2.064378933078387
driver	0.34052183865508157	-1.2703008358638077	-3.8838014036465154	1.3431997319189	fpc12	21p_telomere	0.820246938380422	0.4678550302908251	0.08605538196839432
driver	0.07467597411673783	2.13531313734466	-0.21292850281011422	4.483554777499434	fpc13	21p_telomere	0.5194023343246831	1.1268191034976582	0.28449610287373434
driver	0.002537921454600348	-3.0909024855570877	-5.095845038128245	-1.0859599329859302	fpc14	21p_telomere	0.10075584100435996	2.5955218228880836	0.9967297675944777
driver	0.913582158469164	-0.12151612886420138	-2.317640860037727	2.0746086023093246	fpc15	21p_telomere	0.9859983629668598	0.039252390440227033	0.006123806108534894
driver	0.6540887886644586	-0.4561224737791899	-2.4524915541562566	1.5402466065978766	fpc16	21p_telomere	0.9426305478053358	0.18436329478011018	0.025658490177569358
driver	0.20595076814472854	1.2722228192716236	-0.7000485117890085	3.2444941503322555	fpc17	21p_telomere	0.7117764069560196	0.6862365838950131	0.14765641152552234
driver	0.3156719189572018	-0.9680000788784708	-2.8597674742738586	0.9237673165169169	fpc18	21p_telomere	0.8058398959818288	0.5007640496704961	0.0937512351161151
driver	0.2570310752761267	0.9679045794216501	-0.7065648144156154	2.6423739732589153	fpc19	21p_telomere	0.7642271844224421	0.5900143669212953	0.11677751802855649
driver	0.8869578396323257	-0.1293750931365057	-1.9143294648637892	1.655579278590778	fpc20	21p_telomere	0.9823769008709933	0.052097023291385505	0.00772185787046166
driver	0.6213312105049154	0.42415236731077494	-1.2598655914811356	2.1081703261026856	fpc21	21p_telomere	0.9323329265908488	0.206676830501447	0.030428977814765664
driver	0.7442463878654004	-0.28355682553302664	-1.9882266659053762	1.4211130148393227	fpc22	21p_telomere	0.9602340988586614	0.12828326448631835	0.01762287586819382
driver	0.1449789530484762	-1.089999981685886	-2.5562117428840847	0.37621177951231255	fpc23	21p_telomere	0.6377399351545262	0.8386950407881661	0.19535638672262992
driver	0.4867840384057054	0.5663261321362222	-1.0307066179688826	2.1633588822413268	fpc24	21p_telomere	0.8900202613635804	0.31266367067610074	0.050600106503133714
driver	0.7221670372298429	-0.28182185577853097	-1.8363059729521445	1.2726622613950824	fpc25	21p_telomere	0.9589471332719399	0.1413623385011248	0.018205334811761554
driver	0.8593698373519434	0.13463307493609689	-1.3556975353456546	1.6249636852178484	fpc26	21p_telomere	0.9794813244516068	0.06581989349769882	0.009003840184748146
driver	0.4303058022120223	-0.5776744990185063	-2.0140920464229572	0.8587430483859446	fpc27	21p_telomere	0.867067523548494	0.36622279788287515	0.06194708019089196
driver	0.15951897005459728	0.9909466012146095	-0.39020288298914285	2.372096085418362	fpc28	21p_telomere	0.6603078856008152	0.7971876630761072	0.18025351621711347
driver	0.5916631502908101	-0.3368464054275052	-1.5683571512408228	0.8946643403858122	fpc29	21p_telomere	0.9240092827588015	0.22792547842235605	0.03432366575968344
driver	0.7292612352917967	-0.22691066618551783	-1.5127087218242838	1.0588873894532482	fpc30	21p_telomere	0.9596090992752234	0.1371168712392877	0.01790564258594632
driver	0.7775101993091338	0.1904907075617186	-1.1316821720467454	1.5126635871701826	fpc31	21p_telomere	0.9644948143415129	0.10929390522765481	0.01570010302156923
driver	0.9765463853750518	-0.019997198944430805	-1.354058892511925	1.3140644946230635	fpc32	21p_telomere	0.9964937221372773	0.01030712315545838	0.0015254329893107854
driver	0.046545291324324466	1.3388236394223707	0.020509783730538356	2.657137495114203	fpc33	21p_telomere	0.4300890820954243	1.332124247127247	0.3664415819655402
driver	0.9468605617589088	0.04275437874968929	-1.2153625827719934	1.300871340271372	fpc34	21p_telomere	0.992999503709881	0.023713972123862788	0.0030509685601213107
driver	0.9224253264137843	-0.06022814630339718	-1.273259506576384	1.1528032139695898	fpc35	21p_telomere	0.9872133725242312	0.03506878141722364	0.005588970435885813
driver	0.5947769135490992	-0.3102494516627621	-1.454120508189677	0.8336216048641529	fpc36	21p_telomere	0.9245717612128592	0.2256458970983311	0.034059375160012735
driver	0.02231155254265518	-1.2718031028190668	-2.3624221368493683	-0.18118406878876536	fpc37	21p_telomere	0.31471219991309785	1.651470208414127	0.502086421204223
driver	0.15252406976005117	0.8545119367568765	-0.3165016390506703	2.0255255125644234	fpc38	21p_telomere	0.6515914214897504	0.8166616150771491	0.18602464201882118
driver	0.4652782645326652	-0.4187065297372947	-1.5432510690845702	0.7058380096099808	fpc39	21p_telomere	0.8816426473850129	0.3322872350532508	0.054707410012249415
driver	0.19772376313190138	0.7394953822350806	-0.38617574041879876	1.8651665048889599	fpc40	21p_telomere	0.7051735943127538	0.7039411325230803	0.15170395850965498
driver	0.03508814188062786	-1.2103979001475713	-2.3360295040161536	-0.08476629627898902	fpc41	21p_telomere	0.37802950667067087	1.4548396295718993	0.4224743004693232
driver	0.284185441568107	-0.5789575321244225	-1.6390015455127989	0.4810864812639539	fpc42	21p_telomere	0.7819720715088301	0.5463981741516307	0.1068087576897686
driver	0.8664997256912084	0.08837885410124717	-0.942722997184442	1.1194807053869362	fpc43	21p_telomere	0.9801069678397436	0.06223157043513448	0.008726523279550964
driver	0.14852301406954993	0.7603239228392614	-0.2714427013702986	1.7920905470488213	fpc44	21p_telomere	0.6423712591118655	0.8282062459494378	0.19221389843976122
driver	0.6187496013363696	0.2686594893515508	-0.7901597993390439	1.3274787780421455	fpc45	21p_telomere	0.9321189110418286	0.20848506787650917	0.03052868087012285
driver	0.020324466655652563	1.13861378497393	0.17708372584376564	2.1001438441040943	fpc46	21p_telomere	0.3015745351528384	1.6919808421199292	0.5206053329266367
driver	0.1346505895933265	-0.7880420274539959	-1.8207652437223936	0.24468118881440182	fpc47	21p_telomere	0.6240249385840234	0.8707917406069627	0.20479805379032331
driver	0.21123171490102452	0.6127233904328504	-0.3482483961501518	1.5736951770158525	fpc48	21p_telomere	0.7200098249806431	0.6752408750944089	0.1426615773107239
driver	0.3832268986121937	-0.4265609096548669	-1.385879771061553	0.5327579517518192	fpc49	21p_telomere	0.8472881682613994	0.416544015488949	0.07196885814482566
driver	0.22601225004271702	-0.5560851736825855	-1.4566906276056657	0.34452028024049486	fpc50	21p_telomere	0.7357494646651307	0.645868021110232	0.1332700452230022
driver	0.09128011436636993	1.8161589707094392	-0.29212304685898616	3.9244409882778646	fpc1	2q23.1	0.5524270502083884	1.0396238244547382	0.2577250638576863
driver	0.006114076748650353	-2.888984815702038	-4.952989936146567	-0.8249796952575092	fpc2	2q23.1	0.16439722859042846	2.2136691139733355	0.7841055080735181
driver	0.9685201006015944	0.03465104310134692	-1.6874129763142358	1.7567150625169297	fpc3	2q23.1	0.9949695433804472	0.013891361532616171	0.002190213067593695
driver	0.1443657971274982	-1.152611005439101	-2.700677281986385	0.39545527110818335	fpc4	2q23.1	0.637333008710022	0.8405356868097228	0.19563358798588149
driver	0.5127802453206591	0.5400527151251115	-1.0781144366043336	2.158219866854557	fpc5	2q23.1	0.898339681153995	0.2900687142097647	0.0465594163875409
driver	0.7792176447951589	-0.20247465980768742	-1.6189881908826613	1.2140388712672865	fpc6	2q23.1	0.9644948143415129	0.10834122174749874	0.01570010302156923
driver	0.7461479560066925	0.22789919801558428	-1.152805331198311	1.6086037272294795	fpc7	2q23.1	0.9610932376860966	0.12717504637982294	0.017234478462176094
driver	0.3188297072426858	0.83289904781271	-0.805499455177476	2.471297550802896	fpc8	2q23.1	0.8071772509208576	0.49644121961441645	0.09303108653670868
driver	0.9620691121472745	-0.02396245167544131	-1.0121822305532948	0.9642573272024123	fpc9	2q23.1	0.9940895284876347	0.016793728434044076	0.0025745009374545493
driver	0.42448955388206056	-0.4504870144284139	-1.5566343288037467	0.655660299946919	fpc10	2q23.1	0.8643899842160528	0.3721329926925819	0.06329027397863998
driver	0.006680468941335938	-1.294155213667711	-2.2287420694379207	-0.3595683578975011	fpc11	2q23.1	0.17266749026127862	2.1751930507749977	0.7627894234585476
driver	0.34600678475494306	-0.4521560454379636	-1.3930526737687061	0.488740582892779	fpc12	2q23.1	0.8231659494313485	0.4609153851588324	0.08451260262842458
driver	0.6793621246979302	0.1783565597202164	-0.6679240656474912	1.0246371850879241	fpc13	2q23.1	0.949460217817379	0.16789866926052735	0.022523227392830386
driver	0.2393349355691894	-0.43431239465907384	-1.1580628952472045	0.2894381059290568	fpc14	2q23.1	0.7471593469260195	0.6209939030684687	0.12658676617572848
driver	0.4927767237258408	0.27647796785268713	-0.5140254320302458	1.0669813677356201	fpc15	2q23.1	0.8917372580979506	0.3073498142287082	0.0497630875150182
driver	0.07055676997216509	0.6623322978052719	-0.05561427440222422	1.3802788700127682	fpc16	2q23.1	0.5087863035286692	1.151461309046499	0.29346458836196887
driver	0.18777987165048926	-0.4769779317993843	-1.1869845374249415	0.23302867382617287	fpc17	2q23.1	0.6955188666173979	0.7263509621211249	0.15769108485713026
driver	0.9563721590885148	0.019003666110344264	-0.6622926068437467	0.7002999390644353	fpc18	2q23.1	0.9936441320924292	0.019373075101453145	0.0027691278170720274
driver	0.7542968577953147	-0.09624014859632503	-0.6993177511408293	0.5068374539481793	fpc19	2q23.1	0.9640357908236015	0.12245770143823624	0.015906842167034054
driver	0.6835611238270021	-0.13354817412114312	-0.7761193390485228	0.5090229908062365	fpc20	2q23.1	0.9496673516366175	0.16522264487978963	0.022428492234945856
driver	0.40306777794320015	-0.258460739245328	-0.864630115941233	0.347708637450577	fpc21	2q23.1	0.8544404119976835	0.39462191884222964	0.0683182192427812
driver	0.3205945726394168	-0.3107503362263519	-0.9242625057348419	0.3027618332821382	fpc22	2q23.1	0.8076603059192136	0.4940438341113311	0.092771260864943
driver	0.2605653868586435	-0.30295199454629473	-0.8309629979146537	0.2250590088220642	fpc23	2q23.1	0.7651257445716995	0.5840832758631995	0.11626718486478933
driver	0.9054484084201114	-0.03482669096224751	-0.6098708091319743	0.5402174272074792	fpc24	2q23.1	0.9849165085591357	0.043136290327041034	0.006600583115470527
driver	0.263644095272446	0.31890373745627315	-0.24050904125494038	0.8783165161674866	fpc25	2q23.1	0.7677256388543269	0.5789819509371461	0.11479395551530122
driver	0.7299225380548521	-0.09444135590934977	-0.6309608959304827	0.4420781841117831	fpc26	2q23.1	0.9596090992752234	0.13672322629096648	0.01790564258594632
driver	0.40316513755545924	-0.22044281308693273	-0.7375556019166882	0.29666997574282283	fpc27	2q23.1	0.8544404119976835	0.39451702919618054	0.0683182192427812
driver	0.20365739764357757	-0.3224104883909069	-0.8197029407891371	0.17488196400732325	fpc28	2q23.1	0.7100115320989179	0.6910998099951988	0.14873459735662664
driver	0.6069232817969757	0.11630519382433575	-0.3270562489626471	0.5596666366113187	fpc29	2q23.1	0.9273454840888892	0.2168662024963197	0.0327584385839255
driver	0.1241919499665669	-0.3627269916757092	-0.8252667677215209	0.09981278437010244	fpc30	2q23.1	0.6087793612420717	0.9059065539050388	0.21554007938238534
driver	0.11874221491094542	0.3784761831679039	-0.09713042680561768	0.8540827931414254	fpc31	2q23.1	0.5992387387964863	0.9253948543940429	0.2224001187035691
driver	0.8706929751560413	-0.03986095876475004	-0.5201340467947121	0.440412129265212	fpc32	2q23.1	0.9802600637287294	0.06013495946064047	0.008658690369842636
driver	0.9004824348740412	-0.030302977563696112	-0.5055646544322984	0.44495869930490617	fpc33	2q23.1	0.9844254490606857	0.04552475426219227	0.006817167578171725
driver	0.7624258079197722	-0.06981125817988895	-0.5227339378742151	0.3831114215144372	fpc34	2q23.1	0.964351010823286	0.11780241136311098	0.015764859959366027
driver	0.7191502014732951	-0.08006711055408208	-0.5167539444141028	0.3566197233059387	fpc35	2q23.1	0.9582378579468278	0.1431803935414305	0.018526675084411873
driver	0.05432992756223273	-0.4037998455480425	-0.815115549558044	0.0075158584619589575	fpc36	2q23.1	0.4585483305030287	1.2649608740081266	0.33861488340815926
driver	0.0058802632905863485	0.5516851696733707	0.15937370899918207	0.9439966303475593	fpc37	2q23.1	0.16003520040762742	2.2306032278203207	0.7957844819602455
driver	0.15032327868184456	0.30929238861258257	-0.11228256055397262	0.7308673377791377	fpc38	2q23.1	0.6472866993908248	0.8229737604627164	0.18890331688214312
driver	0.7580681145280687	0.06359228498312809	-0.34131843448824917	0.4685030044545053	fpc39	2q23.1	0.9642400873032657	0.12029177004784622	0.01581481712525569
driver	0.7353140108894101	-0.06989270698949496	-0.47536553466375986	0.33558012068476994	fpc40	2q23.1	0.9596090992752234	0.1335271587746411	0.01790564258594632
driver	0.4144681619411097	0.16885564539784387	-0.23691845844748893	0.5746297492431767	fpc41	2q23.1	0.8595298524007985	0.3825088248829538	0.06573903519822472
driver	0.3237826307596725	0.1920403673928257	-0.18961060992657175	0.5736913447122232	fpc42	2q23.1	0.8101813861141853	0.4897464525794223	0.09141773893663091
driver	0.2648732075951407	-0.21098082237903532	-0.5820319550846798	0.16007031032660907	fpc43	2q23.1	0.7683041382124851	0.5769619691548575	0.11446682762408122
driver	0.2985716935063979	0.19697810569624988	-0.17460007589872786	0.5685562872912276	fpc44	2q23.1	0.794687331472576	0.5249513685356385	0.09980371024396972
driver	0.18574761537723147	-0.25712857791066024	-0.6381157292109185	0.12385857338959805	fpc45	2q23.1	0.6924164919100274	0.7310767529921917	0.15963259668886753
driver	0.24095626526024128	-0.20730093990814638	-0.5539470599903914	0.1393451801740986	fpc46	2q23.1	0.7487538909963296	0.6180617768432652	0.12566090772938437
driver	0.6762294115205136	-0.07922492834802279	-0.4512847414306326	0.29283488473458696	fpc47	2q23.1	0.9480661226379249	0.16990594421313193	0.0231613718440678
driver	0.5295077252478715	0.11096291754314136	-0.23513878105907865	0.45706461614536137	fpc48	2q23.1	0.9054049816874935	0.276127699375103	0.043157120274346206
driver	0.4569463882574615	-0.1310143447583177	-0.47640497706337503	0.21437628754673965	fpc49	2q23.1	0.8780517626620126	0.34013475102372714	0.056479880932344705
driver	0.7405513989580054	0.05476651361347951	-0.269615094138844	0.379148121365803	fpc50	2q23.1	0.9597673653092688	0.13044479330865327	0.017834021341565517
driver	0.17436997191623405	-1.1413701568219061	-2.788893712279621	0.5061533986358089	fpc1	3p13	0.6765969974007306	0.7585283023960484	0.16966993385396123
driver	0.005249643785395179	2.297617141708434	0.6854147964296387	3.90981948698723	fpc2	3p13	0.15094394561892743	2.279870164648478	0.8211843018990678
driver	0.15568351056926644	0.9734572952501854	-0.37083785088512244	2.317752441385493	fpc3	3p13	0.6558476426402726	0.8077573838866754	0.1831970381329066
driver	0.06415576254665048	-1.1415451324792762	-2.35031521536163	0.0672249504030773	fpc4	3p13	0.48878944892528403	1.192764328691804	0.3108781774033576
driver	0.8692601863848066	0.1061018246989357	-1.1581529559146597	1.370356605312531	fpc5	3p13	0.980202862846723	0.06085021135532647	0.008684033391723538
driver	0.196131088872195	0.7291206379500997	-0.3768152485681241	1.8350565244683237	fpc6	3p13	0.7031804878331925	0.707453560562188	0.15293318876469394
driver	0.8908380482427265	-0.07547783702131006	-1.1540872495209256	1.0031315754783054	fpc7	3p13	0.982972395854486	0.05020124225656805	0.007458677993299603
driver	0.7976184037752758	-0.16739643104085056	-1.4476929038142057	1.1129000417325048	fpc8	3p13	0.9659005185016304	0.09820483392679333	0.015067600800445382
driver	0.20764414276130952	-0.4958377806557291	-1.2673872954069156	0.2757117340954574	fpc9	3p13	0.7148724963022565	0.6826803149866554	0.14577141147205003
driver	0.4176970702526187	0.35709434859566974	-0.5069987495202632	1.2211874467116026	fpc10	3p13	0.8613741600052397	0.3791385708866225	0.06480816059229452
driver	0.00573229947680091	1.029682848546977	0.2996736252462415	1.7596920718477123	fpc11	3p13	0.1589617651417732	2.241671128511156	0.798707323382667
driver	0.4959423109806145	0.25522804484978207	-0.4798892520271329	0.990345341726697	fpc12	3p13	0.8920238684564431	0.3045688385902391	0.049623524771590495
driver	0.8207723874134281	0.07636862567074085	-0.5847553971686777	0.7374926485101595	fpc13	3p13	0.9704898614828703	0.08577726260713164	0.013008997241144595
driver	0.954590724986504	0.016422862443501912	-0.5492281212088368	0.5820738460958406	fpc14	3p13	0.9935812477969644	0.02018278965000711	0.0027966136803306276
driver	0.19109737976970664	-0.41157154590140455	-1.028829281687253	0.2056861898844441	fpc15	3p13	0.6982902862767848	0.7187452677297029	0.1559639992674941
driver	0.3048763084267524	0.2936839124361691	-0.2675946247497726	0.8549624496221108	fpc16	3p13	0.7970279569946956	0.5158763228281131	0.09852644478257995
driver	0.4949266842213754	-0.19310790453126822	-0.7479955764445161	0.3617797673819796	fpc17	3p13	0.8917372580979506	0.30545913035194067	0.0497630875150182
driver	0.5483221724457263	0.16288145754024475	-0.36926640038395564	0.6950293154644451	fpc18	3p13	0.9117727846778421	0.2609641922413856	0.04011337510908726
driver	0.25974969573632695	0.27065778659921125	-0.20026106815906042	0.7415766413574829	fpc19	3p13	0.7651257445716995	0.5854449524911378	0.11626718486478933
driver	0.43792426121171535	0.19852158816317292	-0.303365112327031	0.7004082886533768	fpc20	3p13	0.8703424896751503	0.35860099402115825	0.06030981392566321
driver	0.2152215725105122	0.29921511219735486	-0.17417335043187054	0.7726035748265803	fpc21	3p13	0.7230251352848992	0.6671141997680858	0.14084660460617957
driver	0.9186542809430038	0.024965039752497926	-0.45446084141067367	0.5043909209156695	fpc22	3p13	0.986690990284981	0.03684789680450502	0.005818837427946288
driver	0.9196216619646012	0.021231506146310447	-0.39142015904227534	0.4338831713348962	fpc23	3p13	0.9867014698586052	0.036390807345241895	0.005814224842168591
driver	0.398228625114435	0.193467879443197	-0.25563478437483506	0.642570543261229	fpc24	3p13	0.8522662075642333	0.39986752561843086	0.06942473103332507
driver	0.5282720209242342	-0.14056866435425858	-0.5776999092601601	0.296562580551643	fpc25	3p13	0.9051230810521455	0.27714239041090544	0.04329236025641061
driver	0.3599560215154397	-0.1956075299976759	-0.6146201319848063	0.22340507198945447	fpc26	3p13	0.8347035903327201	0.443750556954629	0.07846771845235158
driver	0.7506381152020192	-0.06547056529991883	-0.46951234849883383	0.33857121789899614	fpc27	3p13	0.9624497555577357	0.12456938716295185	0.016621933459553765
driver	0.5181892338307333	0.12804494528724886	-0.2605917864384165	0.5166816770129142	fpc28	3p13	0.90110992706564	0.2855116143846897	0.045222225884490735
driver	0.32920712825304244	-0.1722895619213804	-0.5185510881692383	0.1739719643264776	fpc29	3p13	0.8139311819384586	0.48253076967044284	0.08941231325310368
driver	0.39926987451327944	0.15540109270111446	-0.2061335646007258	0.5169357500029548	fpc30	3p13	0.8522662075642333	0.3987334567132836	0.06942473103332507
driver	0.30287690132716366	-0.19530091933196805	-0.5670125933795045	0.17641075471556836	fpc31	3p13	0.7963142398010161	0.5187338465372977	0.09891551809050966
driver	0.336145929745004	-0.18395942514174543	-0.5590209972735184	0.19110214699002756	fpc32	3p13	0.8174563252427911	0.47347214307350494	0.08753544137439814
driver	0.3808934572138919	0.16585058443980222	-0.2053163591769166	0.537017528056521	fpc33	3p13	0.846613307791314	0.4191964873556139	0.07231490919662913
driver	0.6332532034760641	0.08607749762613601	-0.26771926743959806	0.43987426269187	fpc34	3p13	0.9369422875995685	0.19842260454024344	0.028287159324561308
driver	0.09069387717767655	0.2941170239902103	-0.04668846561640627	0.6349225135968268	fpc35	3p13	0.5513863574022767	1.0424220315474688	0.258543983566131
driver	0.8533349815641573	0.030324903590873475	-0.2913975785276576	0.3520473857094045	fpc36	3p13	0.977666867698939	0.06888045055992953	0.009809102437510334
driver	0.01920519716298811	-0.36650086300520746	-0.6731912264038936	-0.059810499606521295	fpc37	3p13	0.2922884107253315	1.716581229953726	0.5341884041356157
driver	0.8228385281947753	-0.03762195308489963	-0.3671793363332231	0.2919354301634238	fpc38	3p13	0.9712803549172057	0.08468538130565181	0.012655395200513368
driver	0.45019712285891145	0.12176948563904574	-0.19448574244912006	0.4380247137272115	fpc39	3p13	0.8757159447630957	0.3465972848363677	0.05763674272171031
driver	0.06050460624554737	-0.30297767136218423	-0.6193480119627255	0.013392669238357024	fpc40	3p13	0.481360743841673	1.2182115610355755	0.3175293304052065
driver	0.2058042920481643	0.20447021097701823	-0.11240857519045261	0.5213489971444891	fpc41	3p13	0.7117764069560196	0.6865455722684513	0.14765641152552234
driver	0.7464241405587456	-0.049170076244561906	-0.34739810451134845	0.2490579520222246	fpc42	3p13	0.9610999212328104	0.12701432325148823	0.01723145834170182
driver	0.37343208576795117	0.131581287406197	-0.15832157161280302	0.42148414642519705	fpc43	3p13	0.8431343820914351	0.4277883696399958	0.07410320028677088
driver	0.32991482842553865	-0.1442246695196162	-0.4345069552361058	0.14605761619687335	fpc44	3p13	0.8147131371360666	0.4815981641192214	0.08899528069475522
driver	0.01877695710170001	0.35647054366125164	0.059242686677569045	0.6536984006449342	fpc45	3p13	0.2900137436094828	1.7263747859258085	0.5375814206102545
driver	0.9808892211228273	0.0033089163229689106	-0.26761352217061757	0.2742313548165554	fpc46	3p13	0.9967992273747776	0.008380037851148837	0.0013923073091037684
driver	0.8592079640055437	0.02628808054495481	-0.2643716393505781	0.3169478004404877	fpc47	3p13	0.9794813244516068	0.06590170614681018	0.009003840184748146
driver	0.37156625914341035	-0.12317714148796126	-0.3935064331663508	0.14715215019042827	fpc48	3p13	0.8423352729733781	0.4299637299128709	0.07451501275147095
driver	0.888367566690691	0.019314296444796	-0.25054776188683414	0.2891763547764261	fpc49	3p13	0.9824612702137303	0.05140730544142111	0.007684561017668138
driver	0.032774071058316284	-0.27561599256314684	-0.5286231965406358	-0.022608788585657902	fpc50	3p13	0.3689794517925119	1.4844696090189498	0.43299781872333903
driver	0.6400751103768707	-0.6748326928851738	-3.505246387818027	2.155581002047679	fpc1	3p_telomere	0.9384548389313119	0.19376906022202522	0.027586622003574243
driver	0.12117399232124672	-2.192524695906425	-4.965894918738146	0.580845526925295	fpc2	3p_telomere	0.6023865902219483	0.9165905831681636	0.22012470456537853
driver	0.5467997181060671	0.7095899552638996	-1.5999043309327965	3.019084241460596	fpc3	3p_telomere	0.911391447221913	0.2621717179977982	0.040295051287645864
driver	0.15673586876390413	1.4998522781815147	-0.576642781637523	3.576347338000552	fpc4	3p_telomere	0.6568041309477808	0.8048316045292109	0.18256412439929712
driver	0.5835783966002945	0.6066809195870717	-1.563845713374699	2.7772075525488424	fpc5	3p_telomere	0.9216224236369981	0.23390079356223936	0.03544696714206527
driver	0.16991844130353476	1.3291524947323956	-0.5696056833202745	3.2279106727850655	fpc6	3p_telomere	0.6728374716495484	0.7697594844520773	0.17208982981796206
driver	0.06843235249157427	-1.7196195961152623	-3.569467568089633	0.13022837585910851	fpc7	3p_telomere	0.5022973190153123	1.1647385300526698	0.2990391398574987
driver	0.6942280065251902	0.4406269304097773	-1.7575823007970626	2.638836161616617	fpc8	3p_telomere	0.9521164736888929	0.15849787001637458	0.02130992053753212
driver	0.1589473879036874	-0.9516580183146454	-2.276230348061233	0.3729143114319423	fpc9	3p_telomere	0.6603078856008152	0.7987466047629614	0.18025351621711347
driver	0.0635901894118896	-1.402768728926504	-2.8849819504101495	0.07944449255714137	fpc10	3p_telomere	0.48736529656683586	1.1966098814102228	0.31214539851220147
driver	0.6185457511345638	-0.3190447330382197	-1.5757079653667723	0.937618499290333	fpc11	3p_telomere	0.9321189110418286	0.20862817197595213	0.03052868087012285
driver	0.0101824091584377	1.6520403441622	0.3925390526405519	2.9115416356838484	fpc12	3p_telomere	0.2135739863198089	1.9921494557487378	0.6704516462397664
driver	0.3199650512601156	-0.5755279166549827	-1.7103108968220404	0.559255063512075	fpc13	3p_telomere	0.8072006131256053	0.4948974556606418	0.09301851689383424
driver	0.7632766597652598	0.14914277839199908	-0.8220539825641741	1.1203395393481723	fpc14	3p_telomere	0.964351010823286	0.11731801770504635	0.015764859959366027
driver	0.046345064578693584	1.076462016300141	0.017461569353984796	2.1354624632462973	fpc15	3p_telomere	0.4295787367017844	1.3339965083450516	0.36695722349477616
driver	0.4308789051839189	-0.38714912255334855	-1.3510133162105866	0.5767150711038895	fpc16	3p_telomere	0.867067523548494	0.3656447674258501	0.06194708019089196
driver	0.31586182597143103	0.48722811831139823	-0.46533809522076997	1.4397943318435664	fpc17	3p_telomere	0.8058398959818288	0.5005028583358994	0.0937512351161151
driver	0.5105651102063424	0.30653857169888865	-0.6071396063348032	1.2202167497325807	fpc18	3p_telomere	0.8975165490057788	0.2919488663092351	0.0469575348659333
driver	0.2282516250759239	0.4968248290650422	-0.3116946612989684	1.3053443194290528	fpc19	3p_telomere	0.7375282561812514	0.6415861217498781	0.13222133634163502
driver	0.0033018702054102584	1.2892843971173857	0.4299522019975509	2.1486165922372207	fpc20	3p_telomere	0.11514223092821213	2.481240002600181	0.9387653601646632
driver	0.018910645827188433	0.9723716684593973	0.16068643893492185	1.7840568979838727	fpc21	3p_telomere	0.2906928931204232	1.7232936390875488	0.5365655857607475
driver	0.11314695159689324	-0.6646260380356599	-1.4870860879980456	0.15783401192672586	fpc22	3p_telomere	0.5949657266286627	0.946357142305647	0.22550805135508412
driver	0.1914238476663278	0.471799825044538	-0.2363066283528249	1.179906278441901	fpc23	3p_telomere	0.6987539468971069	0.7180039585929711	0.15567572599526183
driver	0.9907447404696355	-0.004561890363404875	-0.7758660006487932	0.7667422199219833	fpc24	3p_telomere	0.9977771945436975	0.004038224510883724	0.0009664266315695838
driver	0.7231840461545135	0.13556641050379137	-0.6150620360247192	0.8861948570323019	fpc25	3p_telomere	0.9590776041670998	0.14075116320675907	0.018146250287148023
driver	0.7977675379662326	-0.09402089908994535	-0.813662092054311	0.6256202938744202	fpc26	3p_telomere	0.9659005185016304	0.09812363958417103	0.015067600800445382
driver	0.11963568381187094	-0.5502823390445961	-1.2434632714313585	0.14289859334216626	fpc27	3p_telomere	0.6008276046123133	0.9221392637325009	0.2212501221833219
driver	0.018140068869919857	0.8032197085229774	0.13712901540139777	1.469310401644557	fpc28	3p_telomere	0.284728122111711	1.7413610684462992	0.545569636208249
driver	0.27320005429483957	0.3321934729359205	-0.2622882541282776	0.9266752000001186	fpc29	3p_telomere	0.7760587492575683	0.5635192186803042	0.11010540050391981
driver	0.9860137396824387	0.005549759559060702	-0.6153613750524656	0.6264608941705869	fpc30	3p_telomere	0.9972781916207258	0.006117033307580127	0.0011836779639609525
driver	0.9712540127499038	0.011730887901703957	-0.6267365110488812	0.6501982868522891	fpc31	3p_telomere	0.9958539825699695	0.012667173893433	0.0018043354849235477
driver	0.4946220971570561	0.2243084111837188	-0.41977775257694694	0.8683945749443845	fpc32	3p_telomere	0.8917372580979506	0.3057264855100892	0.0497630875150182
driver	0.5281634105542542	0.20501625241176463	-0.43236201364120913	0.8423945184647383	fpc33	3p_telomere	0.9051230810521455	0.2772316885982257	0.04329236025641061
driver	0.27750742032276393	-0.3363070684702723	-0.9435768069494488	0.2709626700089042	fpc34	3p_telomere	0.7788722510070522	0.5567253997047463	0.10853376855640834
driver	0.29117658506782057	-0.3151845510472091	-0.9007066265215046	0.27033752442708636	fpc35	3p_telomere	0.7871173570092113	0.5358435516965596	0.1039605107136573
driver	0.15356876241118184	0.40179166192051585	-0.15022226526295146	0.9538055891039832	fpc36	3p_telomere	0.6528688050210926	0.8136971156334607	0.18517408209375075
driver	0.3011377768286707	0.27810039457908126	-0.24930021828832144	0.8055010074464839	fpc37	3p_telomere	0.7954999866372011	0.5212347601327606	0.09935982331267292
driver	0.7118727640144074	0.1065589503232065	-0.4592761750130123	0.6723940756594253	fpc38	3p_telomere	0.9565471373127458	0.14759762268952617	0.019293623681216395
driver	0.7238266813533336	0.09784790822424222	-0.4452487069928989	0.6409445234413833	fpc39	3p_telomere	0.9593241994571834	0.14036541217704268	0.018034600085262087
driver	0.5453813196769022	-0.1676761913412839	-0.7114847539567823	0.3761323712742146	fpc40	3p_telomere	0.9099767855447107	0.26329974153223	0.04096968684201786
driver	0.2586687138071816	-0.3134546579231823	-0.8575992275621279	0.23068991171576336	fpc41	3p_telomere	0.7646148531557841	0.5872560963803739	0.11655726977377664
driver	0.19540823600521784	0.3379515067712989	-0.17382728873975517	0.849730302282353	fpc42	3p_telomere	0.7024910372721466	0.7090571357234895	0.15335921233118202
driver	0.4897550732947308	-0.17533058299965898	-0.6731503822302785	0.32248921623096055	fpc43	3p_telomere	0.8910286287182249	0.310021056522619	0.050108341872658065
driver	0.8510222124444756	0.047744481683812845	-0.4508309903329491	0.5463199537005747	fpc44	3p_telomere	0.9773163768840082	0.07005910429124064	0.00996482369899409
driver	0.35265659673510086	0.24228071305677434	-0.26889131294683566	0.7534527390603843	fpc45	3p_telomere	0.8298116505683987	0.45264798790371996	0.08102047196300297
driver	0.11635854836146084	0.37227003470753367	-0.09250574833333791	0.8370458177484053	fpc46	3p_telomere	0.5978057269313546	0.9342017054598684	0.22343992877018734
driver	0.2209880438942276	-0.3113556369281164	-0.8101650448583663	0.18745377100213345	fpc47	3p_telomere	0.7314722126593006	0.6556312222932761	0.13580216730756786
driver	0.2943999315686247	0.24816445920510508	-0.21594395644182598	0.7122728748520362	fpc48	3p_telomere	0.790505238352335	0.531062295283493	0.10209524783173972
driver	0.33238120715503927	-0.228969460942957	-0.6921757110553144	0.23423678916940033	fpc49	3p_telomere	0.8159623790448302	0.47836353921882535	0.08832986446903526
driver	0.8210288486760142	-0.050186492676678046	-0.48528484806112626	0.3849118627077701	fpc50	3p_telomere	0.9704898614828703	0.08564158270919917	0.013008997241144595
driver	0.7152446614699581	-0.6327454316915221	-4.034301359543889	2.768810496160845	fpc1	4q13.3	0.9575241910461412	0.14554537505054477	0.01885024513465418
driver	0.0015599595634835082	-5.370677954158639	-8.694751933577837	-2.0466039747394404	fpc2	4q13.3	0.07661332367514921	2.8068866590709143	1.1156956964846794
driver	0.3751880532220926	-1.2549092712286156	-4.029938145057821	1.5201196026005905	fpc3	4q13.3	0.8438425364324542	0.42575099892390583	0.07373858647691016
driver	0.8883896513991651	0.17868866904427017	-2.3184717555983134	2.675849093686854	fpc4	4q13.3	0.9824612702137303	0.051396509068199564	0.007684561017668138
driver	0.673033434309066	-0.5612720038767458	-3.16981741754456	2.0472734097910683	fpc5	4q13.3	0.947235727325083	0.17196336077563087	0.023541929827745837
driver	0.2542312754595483	-1.327050221941266	-3.60935072444717	0.9552502805646377	fpc6	4q13.3	0.7617866477103783	0.594771023711228	0.11816664374716884
driver	0.2861065696885281	1.2102398043749314	-1.0145109615235917	3.4349905702734542	fpc7	4q13.3	0.7829506793531876	0.5434721696441696	0.10626559472288502
driver	0.3165206916621204	-1.348965643246343	-3.9898853807833414	1.2919540942906553	fpc8	4q13.3	0.8058398959818288	0.49959789392167353	0.0937512351161151
driver	0.2821265934408184	0.8733667573493145	-0.7188997226919542	2.465633237390583	fpc9	4q13.3	0.7803250246691061	0.5495559750276936	0.10772446523436197
driver	0.32615330990196545	-0.8926846673577195	-2.6754765611294316	0.8901072264139925	fpc10	4q13.3	0.8126418096795033	0.4865782097679989	0.09010083738003358
driver	0.0011040440850900947	2.5077661985563884	1.0030354895527198	4.012496907560057	fpc11	4q13.3	0.06375345345968594	2.957013584642052	1.1954962849667519
driver	0.4669742125861863	0.5626187968072136	-0.9541988934204453	2.0794364870348723	fpc12	4q13.3	0.8816426473850129	0.3307071015339796	0.054707410012249415
driver	0.8191399232705432	0.15904062247891226	-1.2051324150801723	1.5232136600379969	fpc13	4q13.3	0.9704898614828703	0.08664190689173472	0.013008997241144595
driver	0.6786662808204345	0.24653668903977977	-0.9205677136370742	1.4136410917166338	fpc14	4q13.3	0.9493562732241869	0.1683437279669312	0.022570775498195035
driver	0.057314781591583805	-1.2344094140190471	-2.5072228363829647	0.038404008344870455	fpc15	4q13.3	0.4682499208434079	1.2417333582109946	0.3295222873692206
driver	0.9386077280753331	-0.04549753664940531	-1.204071261713108	1.1130761884142975	fpc16	4q13.3	0.9920337251495353	0.027515874322697465	0.0034735633323352364
driver	0.001920273238900297	-1.8083294293908028	-2.949641529744042	-0.6670173290375636	fpc17	4q13.3	0.08805684443912068	2.716636970409139	1.0552368817567128
driver	0.3559158893862647	-0.5168375697842394	-1.6146912704338914	0.5810161308654126	fpc18	4q13.3	0.8326249060723555	0.44865262307022635	0.0795506023274401
driver	0.03351860476171276	1.0528571746380306	0.08225650372315785	2.0234578455529033	fpc19	4q13.3	0.371144040354461	1.4747140675149224	0.43045750873908006
driver	0.8123072280066349	0.12540459152663774	-0.9103931576077833	1.1612023406610588	fpc20	4q13.3	0.9687401328285796	0.09027968234434468	0.013792708000393231
driver	0.02371727327143963	1.1260079345773217	0.15042958729222555	2.101586281862418	fpc21	4q13.3	0.32010528324269355	1.6249352424257164	0.4947071578951886
driver	0.6038475466279414	0.2617058461432964	-0.7274596067871899	1.2508712990737827	fpc22	4q13.3	0.9261715843112122	0.21907269385486905	0.033308547641575446
driver	0.40624176742471796	-0.3605233675259496	-1.2117933620097276	0.49074662695782834	fpc23	4q13.3	0.8561290418611751	0.391215426993363	0.06746077043441982
driver	0.6143948581926602	0.2380942586597609	-0.6887397404679424	1.1649282577874642	fpc24	4q13.3	0.9305715385072532	0.21155242752716094	0.0312502344787347
driver	0.0010676541504371932	-1.5022112510278487	-2.400957215999773	-0.6034652860559243	fpc25	4q13.3	0.06211048252859345	2.9715694073089685	1.2068350967616708
driver	0.952071644610758	0.026504232398632907	-0.8383445004576322	0.8913529652548979	fpc26	4q13.3	0.9934633037616691	0.021330369169764694	0.002848170092311556
driver	0.14065997920251788	-0.6260760330179429	-1.459180424982014	0.20702835894612803	fpc27	4q13.3	0.633790261759679	0.8518294511358387	0.19805443806545037
driver	0.2671312758200033	-0.45369532301597026	-1.2553867142409856	0.34799606820904494	fpc28	4q13.3	0.7698239951100354	0.5732752616571476	0.11360855624289447
driver	0.27270360827727064	0.39962733605323475	-0.3147914616198344	1.114046133726304	fpc29	4q13.3	0.7759161392601833	0.5643091156537476	0.11018521459828576
driver	0.629653992834937	0.18345403500867286	-0.5626665305819409	0.9295746005992866	fpc30	4q13.3	0.935320819474876	0.20089803829689573	0.029039398507753812
driver	0.28507000404381044	0.4181243139687427	-0.3488495370518876	1.185098164989373	fpc31	4q13.3	0.7822449499485822	0.5450484781083003	0.10665723191017251
driver	0.9829509455775263	0.008434969768692957	-0.7657224838868242	0.7825924234242101	fpc32	4q13.3	0.9968064410325823	0.007468155206091133	0.001389164408951942
driver	0.07651574937386445	-0.6914813007350353	-1.4567201563152745	0.07375755484520385	fpc33	4q13.3	0.5222085375498555	1.1162491640335261	0.2821560322057559
driver	0.06432360651180823	-0.6882276331600355	-1.4174443423471557	0.04098907602708457	fpc34	4q13.3	0.48889503037121956	1.191629613446998	0.3107843773267267
driver	0.17017647171195485	-0.4921351637523236	-1.195599031538995	0.211328704034348	fpc35	4q13.3	0.6731778578919063	0.7691004848625315	0.17187017723796746
driver	0.557005764421197	-0.1987760973329777	-0.8625512753478592	0.46499908068190376	fpc36	4q13.3	0.9138482613532404	0.2541403103139495	0.03912591009521783
driver	0.15030641902099015	0.4648536997380165	-0.16872984784914213	1.0984372473251751	fpc37	4q13.3	0.6472866993908248	0.8230224719355979	0.18890331688214312
driver	0.13846157514854382	0.513493129066544	-0.16601211395288773	1.1929983720859756	fpc38	4q13.3	0.6307841346813083	0.8586707321321394	0.2001192384677562
driver	0.059949651247273764	-0.6256482923332839	-1.277538854955556	0.026242270288988068	fpc39	4q13.3	0.4786203882909118	1.2222133390342753	0.3200088052344011
driver	0.9444726212480222	0.023211052854424485	-0.6303940535979303	0.6768161593067793	fpc40	4q13.3	0.9927298862668018	0.024810627062683468	0.003168903429862135
driver	0.3714136344210075	-0.29811026062752416	-0.9521457072434656	0.3559251859884172	fpc41	4q13.3	0.8421175118255672	0.4301421575560631	0.07462730140241741
driver	0.3748371809301029	0.27841693883106466	-0.3368047867176235	0.8936386643797528	fpc42	4q13.3	0.843518413053664	0.4261573370161232	0.07390543281365702
driver	0.06485916490466252	0.5629206622936642	-0.03472372005958191	1.1605650446469102	fpc43	4q13.3	0.4916316123695408	1.1880286473934152	0.30836019934895664
driver	0.9105205187877875	0.03433268269294715	-0.5648359637092637	0.6335013290951579	fpc44	4q13.3	0.9849165085591357	0.04071026283347328	0.006600583115470527
driver	0.25837128671077025	-0.35403890852818276	-0.9682521408712129	0.2601743238148474	fpc45	4q13.3	0.7646148531557841	0.5877557519616002	0.11655726977377664
driver	0.002064337938006711	0.876677679593361	0.3194996731226629	1.433855686064059	fpc46	4q13.3	0.09115367147811314	2.685219205979908	1.0402258341886765
driver	0.4728021725206837	0.21952225984787854	-0.3801282526986406	0.8191727723943977	fpc47	4q13.3	0.8840818733153518	0.32532053654393933	0.05350751385278773
driver	0.7594557535228879	-0.08710707160538556	-0.6450458118725282	0.4708316686617571	fpc48	4q13.3	0.964351010823286	0.11949752339515415	0.015764859959366027
driver	0.10297559175049671	0.46274038406882034	-0.09358479803748976	1.0190655661751304	fpc49	4q13.3	0.5758353396129323	0.9872657036858252	0.23970168553656776
driver	0.7476209714653006	0.08578654714038317	-0.43708408480953365	0.6086571790902999	fpc50	4q13.3	0.9615433262985987	0.12631852475720334	0.017031142056315958
driver	0.0020519296096215374	-5.05932879349725	-8.272938638282088	-1.8457189487124106	fpc1	6q27a	0.09115367147811314	2.6878375415511013	1.0402258341886765
driver	0.45739100624323825	1.1978893378313729	-1.9632061275766752	4.358984803239421	fpc2	6q27a	0.8781721663290204	0.3397123792512085	0.056420331979160375
driver	0.1582260625824727	1.8922474780778762	-0.7369295737221426	4.521424529877895	fpc3	6q27a	0.6597548336469332	0.8007219790968987	0.18061741926857866
driver	0.7102846483625325	-0.4482939871052252	-2.8151036705108083	1.918515696300358	fpc4	6q27a	0.9559810276835191	0.14856757178928434	0.019550726608959495
driver	0.7680740621631226	-0.3717765365344101	-2.844337549916184	2.1007844768473642	fpc5	6q27a	0.9644948143415129	0.11459690075240178	0.01570010302156923
driver	0.06270564734673406	2.0526417610839816	-0.10898032867208496	4.214263850840048	fpc6	6q27a	0.4855695226233231	1.202693344319553	0.3137485801121582
driver	0.29008470480609627	-1.137690153691137	-3.2464105549575013	0.971030247575227	fpc7	6q27a	0.7862728810294233	0.5374751694856174	0.10442670312348938
driver	0.7287136530934317	-0.4428120372832116	-2.9467511791794236	2.0611271046130004	fpc8	6q27a	0.9596090992752234	0.1374430935085663	0.01790564258594632
driver	0.7777755650518613	0.2172535970992724	-1.292526640231953	1.7270338344304978	fpc9	6q27a	0.9644948143415129	0.10914570496566832	0.01570010302156923
driver	0.12133187631028058	-1.3346586575548498	-3.0236131522036125	0.3542958370939131	fpc10	6q27a	0.6023865902219483	0.9160250862975667	0.22012470456537853
driver	0.4019983918303188	-0.6116282869916343	-2.042825974684635	0.8195694007013663	fpc11	6q27a	0.8540728476257401	0.39577568428024507	0.06850508484659538
driver	0.16731536498634483	-1.0120950218396865	-2.4491040708294896	0.4249140271501166	fpc12	6q27a	0.6708315840253667	0.7764641748631951	0.17338649817534033
driver	0.4086781872516736	0.5446507897568338	-0.7480820686080014	1.837383648121669	fpc13	6q27a	0.8581543932104857	0.3886185416596775	0.06643456985849917
driver	0.2565141226760332	-0.63988660879736	-1.7456838259173055	0.46591060832258546	fpc14	6q27a	0.7642271844224421	0.5908887193185308	0.11677751802855649
driver	0.6488164961573634	-0.2804734633729783	-1.4883304276674587	0.9273835009215022	fpc15	6q27a	0.9410948343587147	0.18787811672069818	0.026366610405419752
driver	0.5590050717547892	-0.32714866266507653	-1.4251621310396512	0.770864805709498	fpc16	6q27a	0.9138482613532404	0.2525842518181806	0.03912591009521783
driver	0.9589124781286109	0.028511481862765142	-1.0569057576422938	1.1139287213678242	fpc17	6q27a	0.9940631418265334	0.018221029951728553	0.0025860288059969304
driver	0.8999865914505747	-0.06670038509334592	-1.1075931519882356	0.9741923818015439	fpc18	6q27a	0.9844254490606857	0.04576396089668041	0.006817167578171725
driver	0.46600848317698707	-0.3424534115859291	-1.2637075555521209	0.5788007323802625	fpc19	6q27a	0.8816426473850129	0.3316061773799121	0.054707410012249415
driver	0.0073084839665651545	-1.3411156804271782	-2.3204440450674886	-0.36178731578686807	fpc20	6q27a	0.18182903909821638	2.136172701460531	0.7403367563560941
driver	0.34685449042859506	0.4442429684074838	-0.48181413541634255	1.3703000722313101	fpc21	6q27a	0.8244115918464587	0.4598526786886336	0.08385591034314123
driver	0.007001475625062564	-1.2876545933898091	-2.2229372515732573	-0.3523719352063609	fpc22	6q27a	0.17786703255942218	2.15481041880229	0.7499045404170099
driver	0.6293994203858946	0.1985694001262232	-0.6084265404834623	1.0055653407359086	fpc23	6q27a	0.935320819474876	0.20107366136452637	0.029039398507753812
driver	0.045196361398597736	0.896550569375797	0.01921126371015991	1.773889875041434	fpc24	6q27a	0.426070999714853	1.3448965273151294	0.37051802480547874
driver	0.30590554266981135	0.4462846516807033	-0.4084568369950917	1.3010261403564982	fpc25	6q27a	0.7985180712660347	0.514412654008762	0.09771525089392367
driver	0.8165506041095686	0.09695941472497716	-0.7227640407324606	0.9166828701824149	fpc26	6q27a	0.969661587775887	0.08801689555126896	0.013379808213080801
driver	0.34310313888854593	-0.3819336382987101	-1.1719333065090023	0.40806602991158203	fpc27	6q27a	0.8217970504223004	0.46457530877058517	0.0852354218325044
driver	0.07976555309540131	-0.6787393217448183	-1.4381270492230707	0.0806484057334339	fpc28	6q27a	0.5307190222746323	1.0981846190552202	0.27513534590961536
driver	0.8122060793923891	-0.08206128101047414	-0.7594865337687731	0.5953639717478247	fpc29	6q27a	0.9687401328285796	0.09033376412363919	0.013792708000393231
driver	0.38800783445371867	0.31125257867595857	-0.3958235387292137	1.0183286960811309	fpc30	6q27a	0.8483676662993392	0.4111595052674728	0.07141589203592126
driver	0.8097886803245702	0.08925214506024798	-0.637991107685332	0.816495397805828	fpc31	6q27a	0.9687401328285796	0.09162829833438206	0.013792708000393231
driver	0.2528025905447835	-0.42774827259098563	-1.1611907927501126	0.3056942475681413	fpc32	6q27a	0.7613950269321548	0.5972184800196361	0.11838996411605217
driver	0.007780889870806022	-0.9841180097880082	-1.70844407181233	-0.25979194776368664	fpc33	6q27a	0.18936725596927442	2.1089707315603756	0.7226951139348919
driver	0.1332093777432182	0.5295954400232822	-0.16186650738510955	1.221057387431674	fpc34	6q27a	0.6217075475452442	0.8754652004001554	0.20641386025392117
driver	0.15983207692226492	-0.4780198285941798	-1.1447687248326843	0.18872906764432473	fpc35	6q27a	0.6603078856008152	0.7963360571099893	0.18025351621711347
driver	0.5601221887732978	-0.18692116805664197	-0.8160747055425003	0.4422323694292164	fpc36	6q27a	0.9139747830993765	0.2517172227768391	0.039065786445456205
driver	0.05199576155185267	0.5950283292428021	-0.005149796680463226	1.1952064551660675	fpc37	6q27a	0.4515262763813537	1.2840320565510501	0.34531697103071757
driver	0.679352060333452	0.13583865236169237	-0.5086781442038867	0.7803554489272714	fpc38	6q27a	0.949460217817379	0.1679051031345606	0.022523227392830386
driver	0.41226560543026813	0.25859696175670016	-0.35990877052206344	0.8771026940354638	fpc39	6q27a	0.8592152733029831	0.3848228960861592	0.06589801161163907
driver	0.05806514978378062	-0.5982686602371929	-1.2170068135648813	0.020469493090495505	fpc40	6q27a	0.47203196309941975	1.2360844493259493	0.32602859262076284
driver	0.8086286289577389	-0.07657372580924926	-0.6966544576325444	0.5435070060140459	fpc41	6q27a	0.9687401328285796	0.09225088682343288	0.013792708000393231
driver	0.42923244132512395	-0.23507389905380977	-0.8182384517832901	0.34809065367567066	fpc42	6q27a	0.867067523548494	0.3673074615522004	0.06194708019089196
driver	0.009445254960189471	0.7496635262175056	0.1838497513518944	1.315477301083117	fpc43	6q27a	0.20759662201124301	2.0247863144696314	0.682779717556782
driver	0.8852364907900259	0.04179407330012741	-0.5261200253603205	0.6097081719605754	fpc44	6q27a	0.9819099321159385	0.052940692098925705	0.007928347018539507
driver	0.6706423066933387	0.12628623685606366	-0.4561120612259044	0.7086845349380317	fpc45	6q27a	0.9463993465282313	0.17350905307851563	0.02392556825257025
driver	0.4600892164883965	-0.19955112984992068	-0.7293168895392401	0.3302146298393987	fpc46	6q27a	0.8792204358074144	0.33715794555386686	0.05590222611772166
driver	0.39657294477266003	0.24569102761248693	-0.3226411308391912	0.8140231860641651	fpc47	6q27a	0.8520812369206456	0.4016769178078132	0.06951899788061558
driver	0.511076446401038	-0.1771888919422167	-0.7059629186445258	0.3515851347600924	fpc48	6q27a	0.8977254577362166	0.2915141335894065	0.04685645890077724
driver	0.1325889751865104	0.40457142066154345	-0.12280858114557253	0.9319514224686594	fpc49	6q27a	0.6208512485618495	0.8774925861478332	0.2070124411555
driver	0.015761485407725376	0.6094977272564435	0.11488905802074711	1.1041063964921398	fpc50	6q27a	0.265111314598234	1.802402855756406	0.5765717367606153
driver	0.9316230234598525	-0.26736260961300773	-6.378706816005223	5.843981596779208	fpc1	7q22.1b	0.9902562744177204	0.030759787163963104	0.004252397157589966
driver	0.23525275197291168	-3.625835976899741	-9.615647144466923	2.36397519066744	fpc2	7q22.1b	0.7440567272660249	0.6284652875195818	0.1283939523580989
driver	0.05219049048423846	-4.933473318108456	-9.913775406027671	0.0468287698107579	fpc3	7q22.1b	0.4515262763813537	1.2824086216423884	0.34531697103071757
driver	0.8137371706271079	-0.538933922361551	-5.02515943963625	3.947291594913148	fpc4	7q22.1b	0.9690012849755831	0.08951584545266096	0.013675647038568913
driver	0.11852304043089176	3.7285980270792463	-0.9541020530225408	8.411298107181032	fpc5	7q22.1b	0.5992387387964863	0.9261972162417476	0.2224001187035691
driver	0.6636083489933313	0.9096671013146853	-3.1921960106703597	5.01153021329973	fpc6	7q22.1b	0.9442463396588235	0.1780881586649706	0.024914690026046
driver	0.08843664217227389	-3.47159226695214	-7.466015901927307	0.5228313680230259	fpc7	7q22.1b	0.5457196424897137	1.0533677553938317	0.26303041405382094
driver	0.7760935625666923	0.6882594024156491	-4.0578200868217005	5.434338891652998	fpc8	7q22.1b	0.9644948143415129	0.11008591887452472	0.01570010302156923
driver	0.9085773248108063	-0.16755542271222257	-3.0292881698450076	2.6941773244205622	fpc9	7q22.1b	0.9849165085591357	0.041638105989833855	0.006600583115470527
driver	0.7820097593656254	0.4520146407445038	-2.7518575276141957	3.6558868091032033	fpc10	7q22.1b	0.9644948143415129	0.10678782697571419	0.01570010302156923
driver	0.5163807772734683	-0.8977204030122605	-3.610706045044075	1.815265239019554	fpc11	7q22.1b	0.9005679917765912	0.2870299330970285	0.04548349290699164
driver	0.863532902451061	-0.2388549898298885	-2.96437355962568	2.486663579965903	fpc12	7q22.1b	0.9798500414953657	0.06372111023235803	0.008840384648679558
driver	0.5602565182090959	0.7278119445283037	-1.7227521890621822	3.1783760781187893	fpc13	7q22.1b	0.9139747830993765	0.25161308203828303	0.039065786445456205
driver	0.38410553829054495	0.9304147036897126	-1.1659220062027105	3.0267514135821356	fpc14	7q22.1b	0.8472881682613994	0.4155494308413781	0.07196885814482566
driver	0.8647140006340561	-0.19889357881568975	-2.4884312640511523	2.090644106419773	fpc15	7q22.1b	0.9801069678397436	0.06312750928054787	0.008726523279550964
driver	0.13826460201995666	-1.572500308032833	-3.652349418257514	0.5073488021918477	fpc16	7q22.1b	0.630082340422336	0.8592889920896983	0.2006026923648902
driver	0.35379562978434076	-0.9725143623630472	-3.0292200271071525	1.0841913023810579	fpc17	7q22.1b	0.8311488404829023	0.451247535960687	0.08032119665847913
driver	0.29209603419831426	-1.0595935539274204	-3.03176887187235	0.9125817640175089	fpc18	7q22.1b	0.7878680675510304	0.5344743394231652	0.10354650120547398
driver	0.3453678969867864	0.8401410446000578	-0.9058030986617082	2.5860851878618236	fpc19	7q22.1b	0.8225064965360362	0.4617180339065292	0.08486066310612232
driver	0.15801579573030916	1.3390582722699589	-0.5205508554270994	3.198667399967017	fpc20	7q22.1b	0.6595863396595381	0.8012994975036374	0.18072834737548227
driver	0.9857740837082232	-0.01596250954411127	-1.7717705710651375	1.7398455519769147	fpc21	7q22.1b	0.9972781916207258	0.006222603761393434	0.0011836779639609525
driver	0.13251635707784937	-1.3625739885801176	-3.138427098221423	0.4132791210611879	fpc22	7q22.1b	0.6207491763887308	0.8777305115369392	0.20708384799581728
driver	0.7657097559869883	-0.23241799681283615	-1.7620904449915575	1.2972544513658852	fpc23	7q22.1b	0.9644948143415129	0.11593581948001669	0.01570010302156923
driver	0.3041373990851688	-0.8723405794214635	-2.53698136505963	0.7923002062167029	fpc24	7q22.1b	0.7965600264910137	0.5169301723660886	0.09878149143655805
driver	0.9760364491469928	0.024821961812276583	-1.5958634026032956	1.645507326227849	fpc25	7q22.1b	0.9964937221372773	0.010533963718724604	0.0015254329893107854
driver	0.3333242653164359	0.7662927456702069	-0.7869488311619521	2.319534322502366	fpc26	7q22.1b	0.8159623790448302	0.47713306944946854	0.08832986446903526
driver	0.880041008432409	0.11525674171895628	-1.3825813780745537	1.6130948615124663	fpc27	7q22.1b	0.9810350383343993	0.0554970899851173	0.00831548121990928
driver	0.7996930339178034	0.18641734911959357	-1.2544502838882632	1.6272849821274502	fpc28	7q22.1b	0.9662584227884591	0.09707668708169317	0.014906707350869006
driver	0.1736567428781821	0.8904501525705437	-0.3927511680507205	2.173651473191808	fpc29	7q22.1b	0.6765134103312601	0.7603083489041379	0.1697235900861035
driver	0.6442880997881726	0.31557306809036567	-1.0248812723306289	1.6560274085113602	fpc30	7q22.1b	0.9390529652413862	0.19091989014063024	0.027309911606784566
driver	0.6312304224698275	0.337345239386827	-1.0410026504868888	1.7156931292605428	fpc31	7q22.1b	0.9360489795537127	0.19981207825177322	0.02870142584162993
driver	0.7329680049073923	-0.241938638531552	-1.632697445625522	1.148820168562418	fpc32	7q22.1b	0.9596090992752234	0.1349149825149944	0.01790564258594632
driver	0.17078421407312375	0.9608441021778342	-0.4145531957084343	2.336241400064103	fpc33	7q22.1b	0.6740484655814157	0.7675522745004637	0.17130887560438054
driver	0.1207672876503747	1.037200118400673	-0.27334033742367736	2.347740574225023	fpc34	7q22.1b	0.6015078805813884	0.918050687543218	0.22075867843121647
driver	0.42931137441718514	0.5095786631347108	-0.754785693851804	1.7739430201212256	fpc35	7q22.1b	0.867067523548494	0.3672276049256899	0.06194708019089196
driver	0.6802305510248655	0.2506196668759515	-0.941960567947028	1.443199901698931	fpc36	7q22.1b	0.949460217817379	0.1673438666056537	0.022523227392830386
driver	0.046556781998371315	1.1551518835616095	0.017636329968541364	2.2926674371546776	fpc37	7q22.1b	0.4300890820954243	1.3320170457260507	0.3664415819655402
driver	0.018535449599806655	1.4653798624833327	0.24603807174878867	2.684721653217877	fpc38	7q22.1b	0.28881806759935047	1.7319968751673576	0.5393756420814074
driver	0.27046803794519153	-0.6587120195556103	-1.8308179916018044	0.5133939524905836	fpc39	7q22.1b	0.7743347381902438	0.5678840494638022	0.11107125698866856
driver	0.10209811575167385	-0.9782961845079989	-2.151440468788458	0.1948480997724602	fpc40	7q22.1b	0.5743110759877584	0.9909822728611963	0.24085280796751815
driver	0.789207706363079	-0.16020688104374387	-1.3355145369379458	1.0151007748504581	fpc41	7q22.1b	0.9649998466120364	0.1028086826511942	0.015472755687866987
driver	0.28704756506428036	0.600013547127231	-0.5051316909222028	1.7051587851766647	fpc42	7q22.1b	0.7838692174620562	0.5420461327665133	0.10575638995900585
driver	0.8556606502557715	-0.09969928441996354	-1.1746640811826	0.9752655123426728	fpc43	7q22.1b	0.9784493826544199	0.06769843969438809	0.009461636436715291
driver	0.9426143875581596	0.039508404164436906	-1.036932743304744	1.1159495516336178	fpc44	7q22.1b	0.9924222436670083	0.025665935688805954	0.0033035102265339305
driver	0.11653304841487754	-0.8830525922911099	-1.9860630218716082	0.21995783728938845	fpc45	7q22.1b	0.5978057269313546	0.9335508925879413	0.22343992877018734
driver	0.7642529918322994	-0.15356887946575992	-1.1578566861813118	0.8507189272497919	fpc46	7q22.1b	0.9644754455828474	0.11676285245962277	0.015708824509074532
driver	0.4896676334738912	-0.37950461759214094	-1.4568230070260908	0.697813771841809	fpc47	7q22.1b	0.8910286287182249	0.3100986014509277	0.050108341872658065
driver	0.37947784329350764	-0.4491199130854716	-1.4512493057739801	0.553009479603037	fpc48	7q22.1b	0.846613307791314	0.42081357633313454	0.07231490919662913
driver	0.3322863415645997	-0.4944445231555665	-1.49451171002738	0.5056226637162469	fpc49	7q22.1b	0.8159623790448302	0.4784875097746605	0.08832986446903526
driver	0.9144670127963583	0.05144438648748492	-0.8879506679707273	0.9908394409456972	fpc50	7q22.1b	0.986147270200489	0.03883195603655593	0.006058223132393675
driver	0.18802040209245338	1.2883807603305595	-0.6304871577381621	3.207248678399281	fpc1	8p_telomere	0.6957510693650515	0.7257950228883036	0.15754611748549815
driver	0.5341211931774913	-0.5967986857546943	-2.479310594143609	1.28571322263422	fpc2	8p_telomere	0.9073779973522688	0.2723601894949451	0.04221175597627425
driver	0.3621996686223907	0.7277788870123582	-0.8385057730190865	2.2940635470438027	fpc3	8p_telomere	0.836164230191404	0.441051951359158	0.07770841483243612
driver	0.6190582478637227	-0.3572892034486692	-1.7666487827621744	1.052070375864836	fpc4	8p_telomere	0.9323072499937882	0.2082684858172619	0.030440938518560612
driver	0.2888781422702033	0.7960800857652781	-0.6757741929856407	2.267934364516197	fpc5	8p_telomere	0.7854494620083263	0.5392853174516042	0.10488175343368916
driver	0.3371845966825212	0.6305588748911434	-0.6578094395249933	1.9189271893072801	fpc6	8p_telomere	0.8179115815974669	0.47213227310002015	0.0872936421719465
driver	0.03378809583861301	-1.3584689630015092	-2.612710206703022	-0.1042277192999963	fpc7	8p_telomere	0.3713131402938588	1.471236282628325	0.4302596813794568
driver	0.7572749088098285	0.23497155231369318	-1.2561139183956174	1.726057023023004	fpc8	8p_telomere	0.9642400873032657	0.12074643264582338	0.01581481712525569
driver	0.04639197808332901	-0.9124499738983044	-1.8102918311400775	-0.014608116656531167	fpc9	8p_telomere	0.4295787367017844	1.3335571094308083	0.36695722349477616
driver	0.5638934358470775	-0.2961551542199766	-1.3026373112234455	0.7103270027834924	fpc10	8p_telomere	0.9161413457442446	0.248802960903729	0.038037516571106565
driver	0.004121943470345135	-1.2450888677317247	-2.0951192620146437	-0.39505847344880574	fpc11	8p_telomere	0.1319106203832945	2.3848979685697893	0.8797202371437038
driver	0.556279220254556	-0.25687024407440257	-1.1130617724189034	0.5993212842700981	fpc12	8p_telomere	0.9138482613532404	0.25470716277593397	0.03912591009521783
driver	0.004596756449075212	1.1110709155812661	0.3432311912170244	1.878910639945508	fpc13	8p_telomere	0.13943996202775916	2.3375485059570518	0.8556127441649659
driver	0.00023654606085348286	-1.2319882324253535	-1.887677592014073	-0.5762988728366341	fpc14	8p_telomere	0.02299198326892021	3.6260842797601636	1.6384235652423076
driver	0.6334508125919575	0.1748922604403496	-0.5443703615989066	0.894154882479606	fpc15	8p_telomere	0.9369422875995685	0.19828710240523184	0.028287159324561308
driver	0.3064376889135609	-0.34093778883533526	-0.9946339876789145	0.31275841000824395	fpc16	8p_telomere	0.799240565634719	0.5136578216745908	0.09732248150852874
driver	0.05833335607829802	0.6235259413336498	-0.022023047217319736	1.2690749298846193	fpc17	8p_telomere	0.4732198114245777	1.2340830366960411	0.32493708185419506
driver	0.21155452033747885	-0.39472410163260796	-1.0142321818602522	0.2247839785950363	fpc18	8p_telomere	0.7205747100238523	0.6745776905565125	0.1423209843586436
driver	0.06009352099950512	-0.525667003360024	-1.073690926751018	0.022356920030969896	fpc19	8p_telomere	0.4793086188181731	1.2211723490595356	0.31938476155375967
driver	0.8735623028305928	0.04743716886049301	-0.5372041391169683	0.6320784768379543	fpc20	8p_telomere	0.9808882920989623	0.058706115511474415	0.008380449182133501
driver	0.8244600192831666	0.06238635343238326	-0.4892328546868136	0.6140055615515801	fpc21	8p_telomere	0.9712803549172057	0.08383039984444743	0.012655395200513368
driver	0.770499642909128	0.08305051112516973	-0.4752996704961523	0.6414006927464917	fpc22	8p_telomere	0.9644948143415129	0.11322755822087816	0.01570010302156923
driver	0.6294297923089143	0.11823576179653805	-0.3623228588421248	0.5987943824352009	fpc23	8p_telomere	0.935320819474876	0.20105270481467546	0.029039398507753812
driver	0.14377689892377027	0.3898144911053739	-0.13297459483127683	0.9126035770420247	fpc24	8p_telomere	0.6367690910592567	0.8423108877770541	0.19601802552822836
driver	0.17876523920707021	-0.34895939505339585	-0.857815205768155	0.1598964156613632	fpc25	8p_telomere	0.6826140076808975	0.7477169256307376	0.16582480396230323
driver	0.8879752876816907	0.03506050169539287	-0.45308301363663284	0.5232040170274186	fpc26	8p_telomere	0.9824612702137303	0.051599120452048605	0.007684561017668138
driver	0.03249964916517252	-0.512629113288482	-0.9824642750631376	-0.04279395151382648	fpc27	8p_telomere	0.3679832640307347	1.4881213272196496	0.4341719326970846
driver	0.11649246224307155	0.3621475828127114	-0.09015634527540445	0.8144515109008272	fpc28	8p_telomere	0.5978057269313546	0.9337021751714265	0.22343992877018734
driver	0.37124717121530715	-0.18388684500528168	-0.5871827774838894	0.21940908747332605	fpc29	8p_telomere	0.8421175118255672	0.430336846847157	0.07462730140241741
driver	0.17156422779545502	-0.293497110065101	-0.7143893450647246	0.12739512493452265	fpc30	8p_telomere	0.6742702827629231	0.765573260138646	0.17116598064143893
driver	0.7068563687944294	0.08304157213575254	-0.3500124412060183	0.5160955854775234	fpc31	8p_telomere	0.9544215352545398	0.15066882464315684	0.02025976994888676
driver	0.42918613871246225	-0.17611704751752927	-0.6129792985790248	0.26074520354396624	fpc32	8p_telomere	0.867067523548494	0.36735431274965535	0.06194708019089196
driver	0.11908204973866664	0.3434822676784254	-0.08854792442371962	0.7755124597805704	fpc33	8p_telomere	0.5992387387964863	0.9241536985253894	0.2224001187035691
driver	0.6088535221490314	0.1075103771861333	-0.3045351260405543	0.5195558804128209	fpc34	8p_telomere	0.9285328392215881	0.21548717727511685	0.03220273205287703
driver	0.44168671845933694	-0.1558387850323305	-0.5530732829697688	0.24139571290510775	fpc35	8p_telomere	0.8718410011566806	0.35488565980102427	0.05956271072853738
driver	0.0014006222484864164	-0.6092246554685352	-0.9825927739940832	-0.23585653694298725	fpc36	8p_telomere	0.07178670179990841	2.8536789792887993	1.1439559996269875
driver	0.6900998142625521	-0.0727517795675188	-0.43060346985139075	0.2850999107163532	fpc37	8p_telomere	0.950397957704363	0.16108808948250966	0.022094505610649517
driver	0.8605788148832052	-0.034372468156541824	-0.41819499858067544	0.3494500622675918	fpc38	8p_telomere	0.9797103043506529	0.06520934927434197	0.008902324125151627
driver	0.19600530359604537	-0.2428057552571381	-0.6109917969532277	0.12538028643895144	fpc39	8p_telomere	0.7031804878331925	0.7077321771571243	0.15293318876469394
driver	0.6001610742716283	-0.09859101614097546	-0.4674703978403759	0.27028836555842506	fpc40	8p_telomere	0.9260903492228952	0.22173217581761479	0.03334664155256811
driver	0.24653635598575843	-0.21812280819191432	-0.5872097891576546	0.15096417277382607	fpc41	8p_telomere	0.7546861513488151	0.6081190275439591	0.1222336193314769
driver	0.041884210562498164	0.36008242717502026	0.013238828611060016	0.7069260257389804	fpc42	8p_telomere	0.41492629279308496	1.377949665767287	0.38202904419451994
driver	0.9476065393220326	-0.011315638759959973	-0.3490446330256526	0.3264133555057326	fpc43	8p_telomere	0.992999503709881	0.0233719509234442	0.0030509685601213107
driver	0.6469974653108277	-0.07896086464375257	-0.4171261756143383	0.25920444632683315	fpc44	8p_telomere	0.9398369381462122	0.18909742072801852	0.02694749002404822
driver	0.8391120939697524	0.035903692284853836	-0.31092599515690234	0.38273337972661003	fpc45	8p_telomere	0.9749918077657757	0.0761800194564482	0.01099903338563261
driver	0.5747484221856675	-0.09026040084723766	-0.40575641310932453	0.22523561141484919	fpc46	8p_telomere	0.9185272016005614	0.2405222122935657	0.036907977812069094
driver	0.751143705201723	0.05473674918861081	-0.28377276537115825	0.3932462637483799	fpc47	8p_telomere	0.9624497555577357	0.12427696791497697	0.016621933459553765
driver	0.7517201761153429	-0.050799787965745385	-0.36571626720461226	0.26411669127312154	fpc48	8p_telomere	0.9626669120867077	0.12394379316488285	0.016523955104031842
driver	0.4100293841204765	0.13200631251630518	-0.18221706972014728	0.44622969475275764	fpc49	8p_telomere	0.8584013153312825	0.38718501912390835	0.06630962557066987
driver	0.06941564322176838	-0.2730714427935559	-0.5678666138104962	0.02172372822338442	fpc50	8p_telomere	0.5053676175870243	1.1585426477104428	0.2963925897881452
driver	0.8937873915550114	-0.2190270026071377	-3.4364683988909226	2.998414393676647	fpc1	8q21.13	0.9832890931221865	0.04876577612084483	0.007318778109427001
driver	0.4177340542533299	-1.303438327358405	-4.4577350919923475	1.850858437275538	fpc2	8q21.13	0.8613741600052397	0.379100119009581	0.06480816059229452
driver	0.12010911004870721	2.0797895907055852	-0.5434396154422689	4.703018796853439	fpc3	8q21.13	0.600928571712372	0.920424050933187	0.22117714655752307
driver	0.7417547216853287	0.3968380759121737	-1.964991442052173	2.7586675938765204	fpc4	8q21.13	0.9597673653092688	0.12973968047407042	0.017834021341565517
driver	0.7811428537044052	0.34952251742908136	-2.117818919271945	2.8168639541301075	fpc5	8q21.13	0.9644948143415129	0.10726953603015925	0.01570010302156923
driver	0.0420008199426279	2.237586406383472	0.08103951262051146	4.394133300146432	fpc6	8q21.13	0.4152058315111712	1.3767422311953643	0.3817365555080144
driver	0.389527171697024	0.9234480318721286	-1.1810917369137068	3.027987800657964	fpc7	8q21.13	0.8490151218609019	0.409462242467679	0.07108457444125368
driver	0.3718625485701794	1.137548266143477	-1.3605064756806196	3.635603007967574	fpc8	8q21.13	0.8424969358481998	0.4296175585819516	0.07443166997785637
driver	0.0027125925023349868	-2.2998495849302083	-3.801761771633661	-0.7979373982267559	fpc9	8q21.13	0.10401424756522601	2.566615442979851	0.982907168247791
driver	0.30678805931465863	-0.8787969324064073	-2.5649773787775105	0.8073835139646961	fpc10	8q21.13	0.7993560895613434	0.5131615478347644	0.09725971219922856
driver	0.22832563294048538	-0.8772242099908308	-2.3050227506151195	0.5505743306334577	fpc11	8q21.13	0.7375282561812514	0.6414453297725569	0.13222133634163502
driver	0.14142626284236054	1.0754529351278788	-0.358389894125684	2.5092957643814415	fpc12	8q21.13	0.6346610927498008	0.8494699346096846	0.197458124849727
driver	0.2965211128858288	0.6866567556594504	-0.6031595708155352	1.976473082134436	fpc13	8q21.13	0.7930710811058511	0.5279443785783969	0.1006878861394094
driver	0.7380881041750106	-0.18821409358393404	-1.292125794677835	0.915697607509967	fpc14	8q21.13	0.9596090992752234	0.13189179417526645	0.01790564258594632
driver	0.12658930335074584	-0.9385281936187403	-2.1429376252414034	0.26588123800392294	fpc15	8q21.13	0.6128669945543868	0.897602990148126	0.2126337665886156
driver	0.41546701979215706	0.4549261810394514	-0.6406427178733325	1.5504950799522352	fpc16	8q21.13	0.8596646030315306	0.3814634452631564	0.06567095510955893
driver	0.6582029470884283	0.24430636137922151	-0.838742936342284	1.3273556591007272	fpc17	8q21.13	0.9433576733545601	0.1816401774938228	0.02532361361176438
driver	0.3846336370027058	-0.46037065566046265	-1.4987944790541197	0.5780531677331943	fpc18	8q21.13	0.8474069809172664	0.41495273849099057	0.07190796261333983
driver	0.49211010557142854	-0.3220291210434356	-1.2413544473360991	0.5972962052492278	fpc19	8q21.13	0.8917372580979506	0.30793771655737373	0.0497630875150182
driver	0.3920253276552993	0.42751660172435046	-0.551946522400261	1.406979725848962	fpc20	8q21.13	0.8500490996920852	0.4066858735264821	0.07055598827454966
driver	0.6829121063910698	-0.19252404183620372	-1.1168545664637637	0.7318064827913562	fpc21	8q21.13	0.9495530579943601	0.16563518821550388	0.02248076325936961
driver	0.7780406352897241	-0.1344727163554681	-1.0701223592190332	0.8011769265080971	fpc22	8q21.13	0.9644948143415129	0.10899772020665992	0.01570010302156923
driver	0.7904744589068189	0.1091002115251681	-0.6962349988667618	0.914435421917098	fpc23	8q21.13	0.9649998466120364	0.10211215803415225	0.015472755687866987
driver	0.1461349427829598	0.6494087738686001	-0.22665561426274505	1.5254731619999453	fpc24	8q21.13	0.6397948819477507	0.8352459261372187	0.19395923838561038
driver	0.5160722832509964	-0.28250323575092096	-1.1356238724838283	0.5706174009819864	fpc25	8q21.13	0.9005679917765912	0.2872894650036486	0.04548349290699164
driver	0.9033477961221187	0.050647039751922585	-0.7673543381851244	0.8686484176889695	fpc26	8q21.13	0.9849165085591357	0.044145010643321804	0.006600583115470527
driver	0.666608909758599	-0.173210070485293	-0.9617354945176205	0.6153153535470345	fpc27	8q21.13	0.9454327535697432	0.17612888594531276	0.02436935607562752
driver	0.9879736331420856	-0.005830167695103541	-0.7644239693268382	0.752763633936631	fpc28	8q21.13	0.9975841022844686	0.005254645628664193	0.0010504804849508459
driver	0.5759421691161929	0.19277450215506936	-0.48315794993772004	0.8687069542478587	fpc29	8q21.13	0.9186916656993136	0.2396211222966157	0.03683022349327636
driver	0.2008897219868906	-0.46012351487121145	-1.165485413633367	0.24523838389094416	fpc30	8q21.13	0.7074127597759244	0.6970422822590328	0.1503271109754695
driver	0.8868164105283499	0.05266673727208065	-0.6730483679199769	0.7783818424641381	fpc31	8q21.13	0.9822897797535496	0.05216627886836976	0.007760374552157317
driver	0.8109855528008743	-0.08928543285337781	-0.8214964735191257	0.6429256078123702	fpc32	8q21.13	0.9687401328285796	0.0909868824038201	0.013792708000393231
driver	0.14392307975439908	0.5396811937638559	-0.18436178960010674	1.2637241771278185	fpc33	8q21.13	0.6367690910592567	0.8418695562631826	0.19601802552822836
driver	0.05864450937065234	0.6653307183021514	-0.024351442852975302	1.355012879457278	fpc34	8q21.13	0.4745232301661522	1.2317726427411524	0.32374252193842956
driver	0.04485540286978857	-0.6805047778571387	-1.3453687345265528	-0.015640821187724585	fpc35	8q21.13	0.42387813980031486	1.3481852383453106	0.3727589802444661
driver	0.8467368640418866	-0.06187880582697393	-0.6897682254711162	0.5660106138171683	fpc36	8q21.13	0.9762538032197323	0.07225153211276765	0.010437261217971415
driver	0.015474036837518534	-0.7395387474570698	-1.3380123014783734	-0.1410651934357664	fpc37	8q21.13	0.2632100026851386	1.8103963735950026	0.5796976103908521
driver	0.526497850817611	0.20769344861266278	-0.4354089214768925	0.8507958187022181	fpc38	8q21.13	0.9050049283221436	0.2786033972799328	0.043349055781222924
driver	0.8630133735662653	0.054309227326818754	-0.5630270632807192	0.6716455179343567	fpc39	8q21.13	0.9798500414953657	0.0639824742488342	0.008840384648679558
driver	0.29679539569287894	0.32880012525392677	-0.28916909951250447	0.946769350020358	fpc40	8q21.13	0.7932623650209842	0.5275428407268585	0.10058314958553465
driver	0.4743338429705738	-0.22570258600683285	-0.8443744131248543	0.3929692411111885	fpc41	8q21.13	0.8846717935758981	0.32391588801727045	0.05321781933148321
driver	0.4827526842274307	0.20828322916644787	-0.3736751256760737	0.7902415840089694	fpc42	8q21.13	0.8875433274779347	0.3162753027543255	0.05181043666691954
driver	0.3797812303235161	-0.2534077158755349	-0.8192011275361797	0.3123856957851099	fpc43	8q21.13	0.846613307791314	0.42046650291747284	0.07231490919662913
driver	0.5111912297199455	0.18982331046771242	-0.37680879433461734	0.7564554152700421	fpc44	8q21.13	0.8977254577362166	0.2914166057825708	0.04685645890077724
driver	0.9717393245273367	-0.010498382065278686	-0.591701663062197	0.5707048989316397	fpc45	8q21.13	0.9958539825699695	0.012450221804837314	0.0018043354849235477
driver	0.9704507522636258	0.009986510977155527	-0.5187594848651399	0.538732506819451	fpc46	8q21.13	0.9954750786264132	0.013026498980241049	0.0019696079123193125
driver	0.5637643556635183	-0.16695460479148236	-0.7341613357836573	0.4002521262006925	fpc47	8q21.13	0.9161413457442446	0.24890238612317003	0.038037516571106565
driver	0.8537486560088914	0.0496007723596002	-0.47812844667681237	0.5773299913960128	fpc48	8q21.13	0.9777746427022206	0.06866996698640707	0.00976122978163109
driver	0.6996769389694126	0.10358814444397715	-0.4230647899299874	0.6302410788179417	fpc49	8q21.13	0.9533042022298587	0.15510243999864798	0.02076849257396661
driver	0.961860594183174	-0.012058286157312553	-0.5066253102931739	0.4825087379785489	fpc50	8q21.13	0.9940895284876347	0.016887867218058017	0.0025745009374545493
driver	0.6407056201721001	-0.6277391841373279	-3.265603458631734	2.0101250903570786	fpc1	9p13.3	0.9386259361611303	0.19334146642639263	0.027507449509805333
driver	0.12708937771679593	2.0115110544153807	-0.5732566558595122	4.596278764690274	fpc2	9p13.3	0.6138338493488085	0.8958907467848096	0.2119491664417159
driver	0.059542557694821516	2.066738202382996	-0.08325223654528946	4.216728641311281	fpc3	9p13.3	0.477270762890675	1.2251725138463385	0.321235169246069
driver	0.08449893815114032	1.7025566675073318	-0.23202139990415827	3.637134734918822	fpc4	9p13.3	0.5379789654906715	1.073148748541407	0.2692347045379179
driver	0.9652527415386571	-0.044935712678969786	-2.0680143015004675	1.978142876142528	fpc5	9p13.3	0.994463250686401	0.015358956206456772	0.002411261125768726
driver	0.11311769215837096	1.4297990326531789	-0.3394019285551457	3.1989999938615035	fpc6	9p13.3	0.5949657266286627	0.9464694639883788	0.22550805135508412
driver	0.28997915698972493	-0.9310475182828766	-2.6563759392371553	0.7942809026714022	fpc7	9p13.3	0.7862728810294233	0.537633217030903	0.10442670312348938
driver	0.03083167679378752	2.253737314940237	0.2082886060126996	4.299186023867774	fpc8	9p13.3	0.36196064851243764	1.5110028553420447	0.4413386423476862
driver	0.10857354088953403	-1.0102330488609508	-2.244441770041526	0.223975672319624	fpc9	9p13.3	0.585078285599283	0.964275998372658	0.23278601985100833
driver	0.5669738421519741	0.40369791742317074	-0.9791827588550452	1.7865785937013867	fpc10	9p13.3	0.9175474724548146	0.24643697721134175	0.03737145678506864
driver	0.9144820747125579	-0.0641313031414468	-1.235401575602146	1.1071389693192524	fpc11	9p13.3	0.986147270200489	0.03882480295926449	0.006058223132393675
driver	0.015609733398844979	1.4489734186763772	0.27484499947171903	2.6231018378810353	fpc12	9p13.3	0.26465516571887876	1.8066045142597627	0.5773196247359689
driver	0.3919533423950853	0.46172667802530853	-0.5959526825109908	1.5194060385616077	fpc13	9p13.3	0.8500107892379004	0.4067656277406501	0.07057556172482964
driver	0.4487442457236893	0.3495661024129999	-0.5554086180235931	1.254540822849593	fpc14	9p13.3	0.8748472282708376	0.3480011073639793	0.058067779791046326
driver	0.8680623827222429	-0.08371069641342194	-1.0720261694852347	0.9046047766583907	fpc15	9p13.3	0.9801399374645178	0.061449063419681274	0.008711914378934977
driver	0.5541911733740084	0.27095372592657774	-0.6274245485575887	1.1693320004107441	fpc16	9p13.3	0.9136493989724496	0.2563403955250769	0.039220427135487075
driver	0.28967302523850563	0.4793535695250413	-0.4083748780424879	1.3670820170925706	fpc17	9p13.3	0.7862728810294233	0.5380919450292687	0.10442670312348938
driver	0.32912503023484363	0.42368729892077195	-0.4276800172700521	1.275054615111596	fpc18	9p13.3	0.8139311819384586	0.4826390879897109	0.08941231325310368
driver	0.037825927464984546	-0.7976794861448735	-1.5504446208738636	-0.0449143514158834	fpc19	9p13.3	0.39291908434999256	1.422210414580736	0.40569687669441235
driver	0.05837006862705976	0.7748012306624104	-0.027483263171668826	1.5770857244964895	fpc20	9p13.3	0.4732198114245777	1.2338097960793237	0.32493708185419506
driver	0.4994029381296532	0.26099430875150664	-0.4968073685225226	1.0187959860255358	fpc21	9p13.3	0.892616042272411	0.30154890689908453	0.04933531219885245
driver	0.17239945393133915	-0.533582709183396	-1.3002648347244272	0.2330994163576352	fpc22	9p13.3	0.6747716008204596	0.7634641141202487	0.17084320389338098
driver	0.17298392518737032	0.45864122132512286	-0.2012588789314027	1.1185413215816484	fpc23	9p13.3	0.6757298833201587	0.7619942525173459	0.17022687451283747
driver	0.8013869177428949	0.09219618634526466	-0.6266210544728346	0.8110134271633638	fpc24	9p13.3	0.9665881533679208	0.09615775149459133	0.014758531935054166
driver	0.06281755568326544	-0.6632394670547064	-1.3619899093369467	0.03551097522753399	fpc25	9p13.3	0.4855901326837127	1.2019189665991317	0.3137301468186182
driver	0.8093648202848381	-0.08249813879385148	-0.7531846147053917	0.5881883371176887	fpc26	9p13.3	0.9687401328285796	0.0918556765051244	0.013792708000393231
driver	0.3792676739203068	-0.2898203519888477	-0.9362165674904653	0.35657586351276993	fpc27	9p13.3	0.8464289545320709	0.42105417189333183	0.07240948876538335
driver	0.29931607446255964	-0.32909155279553487	-0.9508450543465425	0.29266194875547286	fpc28	9p13.3	0.794687331472576	0.5238699591941194	0.09980371024396972
driver	0.011834976713455654	0.710545451706842	0.15749711524482934	1.2635937881688548	fpc29	9p13.3	0.22921479033275685	1.926832592253501	0.6397573624783813
driver	0.2620256249636554	-0.3308581456483574	-0.9092755245434396	0.24755923324672485	fpc30	9p13.3	0.7660248971331808	0.5816562344965763	0.11575711481669344
driver	0.04123114435281251	-0.6188307274841595	-1.212999996588242	-0.02466145838007694	fpc31	9p13.3	0.41281265385615035	1.3847746113733943	0.38424699884287544
driver	0.7968904537147794	0.0787837704504973	-0.5215696633361426	0.6791372042371373	fpc32	9p13.3	0.9658848044444723	0.09860137573946975	0.015074666314642165
driver	0.12256694124421486	-0.46753314904664256	-1.0611398181781837	0.12607352008489847	fpc33	9p13.3	0.6047257018006043	0.9116266519322758	0.2184415727981107
driver	0.17607498064828014	0.3904480963662711	-0.17538116387126756	0.9562773566038097	fpc34	9p13.3	0.6785021847241901	0.7543023506672546	0.16844874960758577
driver	0.44789640519911755	0.21121831282286863	-0.3345737370604829	0.7570103627062201	fpc35	9p13.3	0.8746884353980828	0.34882242317364626	0.05814661541586316
driver	0.6870225214442915	0.10575617395172221	-0.4090412093829917	0.6205535572864361	fpc36	9p13.3	0.950209647084631	0.16302902599916436	0.022180564682595705
driver	0.31568311932588605	-0.2515070067910893	-0.7430397880769366	0.24002577449475798	fpc37	9p13.3	0.8058398959818288	0.500748640723009	0.0937512351161151
driver	0.14729823442238893	-0.38951613567235527	-0.9164970198008924	0.1374647484561819	fpc38	9p13.3	0.6408343544421018	0.8318024587596048	0.19325421423857309
driver	0.2495962877047768	-0.29707009894616987	-0.8030084687480068	0.20886827085566706	fpc39	9p13.3	0.7571826612190742	0.6027618782897742	0.12079933953536043
driver	0.44457550252823275	0.19755684718287225	-0.30921829477141816	0.7043319891371627	fpc40	9p13.3	0.8736260541635787	0.3520544719337616	0.0586744224750239
driver	0.38440960899962473	0.224974386231401	-0.28224444629145806	0.73219321875426	fpc41	9p13.3	0.8472881682613994	0.4152057649073535	0.07196885814482566
driver	0.4465626809144707	0.1851955258043309	-0.2919500120865467	0.6623410636952085	fpc42	9p13.3	0.8746884353980828	0.35011757358460455	0.05814661541586316
driver	0.4767341836136615	0.1683387022478556	-0.29561018499194247	0.6322875894876537	fpc43	9p13.3	0.8860716987212404	0.3217237064272184	0.05253113466019429
driver	0.6821944706784915	0.09700841268689153	-0.3676280183516516	0.5616448437254347	fpc44	9p13.3	0.949460217817379	0.1660918049572811	0.022523227392830386
driver	0.3607604327353664	-0.2220264781136718	-0.6984287461531465	0.2543757899258029	fpc45	9p13.3	0.8353862106948429	0.44278110080581534	0.07811269769498713
driver	0.2511323839990544	-0.2536134772961194	-0.6869446147264898	0.17971766013425106	fpc46	9p13.3	0.7592776332732762	0.6000972805756075	0.1195993933382907
driver	0.5432816105834057	-0.14414482614407423	-0.6092037463743456	0.3209140940861972	fpc47	9p13.3	0.9083889777924268	0.2649749950533693	0.041728144061471135
driver	0.5719529572215354	-0.12468380700866113	-0.5573370839111527	0.30796946989383034	fpc48	9p13.3	0.918429397990391	0.24263969019171747	0.03695422339920689
driver	0.7918152457005743	-0.05811701212316353	-0.48994281790027217	0.37370879365394505	fpc49	9p13.3	0.9649998466120364	0.10137614054808569	0.015472755687866987
driver	0.7004923799916769	0.07952793137861977	-0.3259574348445792	0.48501329760181877	fpc50	9p13.3	0.9535220151834238	0.15459658464025694	0.020669275389549935
driver	0.21342302650556222	-3.6526365953387536	-9.408829248774634	2.1035560580971255	fpc1	ACACA	0.7214930886042725	0.6707587257512324	0.141767824785876
driver	0.22915746556322988	-3.46183636502896	-9.106517926662365	2.182845196604445	fpc2	ACACA	0.7382602799531768	0.6398659896079316	0.1317904969590838
driver	0.013390959131500015	-5.919915189780102	-10.609475366303695	-1.230355013256509	fpc3	ACACA	0.2456683698110712	1.8731883154002449	0.6096507560180622
driver	0.14743964359461392	3.1216363480013696	-1.1031386316960035	7.346411327698743	fpc4	ACACA	0.6411592730203602	0.831385727606397	0.19303407219479984
driver	0.9905861181743473	-0.026570337742395256	-4.443265232001315	4.390124556516525	fpc5	ACACA	0.9977771945436975	0.004107762404968521	0.0009664266315695838
driver	0.204426839018626	-2.5006677106599313	-6.364318135526886	1.362982714207023	fpc6	ACACA	0.710995835239697	0.6894620866562092	0.14813294320513593
driver	0.20939995089002308	-2.410938899372675	-6.176997754589378	1.3551199558440286	fpc7	ACACA	0.7176740761011764	0.6790234245110183	0.14407274111552895
driver	0.9725734131003301	-0.07840744397285215	-4.551202946241384	4.3943880582956805	fpc8	ACACA	0.9959226550275165	0.012077606762122774	0.0017743882821898015
driver	0.1155547463260918	-2.1630213261938804	-4.857581464763321	0.5315388123755596	fpc9	ACACA	0.5978057269313546	0.9372122114925556	0.22343992877018734
driver	0.5614871430311137	-0.8938334098008258	-3.912865078560439	2.125198258958787	fpc10	ACACA	0.914901322500406	0.2506601837917824	0.03862574462706626
driver	0.205861472420992	-1.6488567122578728	-4.204503517166548	0.9067900926508019	fpc11	ACACA	0.7117764069560196	0.6864249252645209	0.14765641152552234
driver	0.6507723827487135	-0.5928315838561127	-3.1611835461034254	1.9755203783912	fpc12	ACACA	0.9420916651303349	0.18657088578178985	0.025906838477300097
driver	0.646794492021262	-0.5395955243415615	-2.8490936761842725	1.7699026275011494	fpc13	ACACA	0.9397165542327296	0.18923368711900315	0.027003122459750506
driver	0.969949181322158	0.03795661814035456	-1.9381370865891403	2.014050322869849	fpc14	ACACA	0.9954750786264132	0.013251019186868182	0.0019696079123193125
driver	0.28908899027459345	1.166046548029203	-0.9907734980237768	3.322866594082183	fpc15	ACACA	0.7854494620083263	0.5389684477760364	0.10488175343368916
driver	0.26629439334128896	1.1115443651255907	-0.8491478625756441	3.0722365928268256	fpc16	ACACA	0.769431492134016	0.5746379772582912	0.11383004238567339
driver	0.09597268440761712	1.6448310010317946	-0.29210183087169383	3.581763832935283	fpc17	ACACA	0.5608202159427933	1.0178523575760285	0.25117633970231285
driver	0.694556719086753	-0.3722479495204387	-2.2314314453650983	1.486935546324221	fpc18	ACACA	0.9522619674950585	0.15829228299967987	0.021243560662913382
driver	0.8129617714904207	0.1985551914688483	-1.44728894466376	1.8443993276014568	fpc19	ACACA	0.9687401328285796	0.08992987608011364	0.013792708000393231
driver	0.2563914551342154	1.0146120550261122	-0.7383011782353142	2.7675252882875387	fpc20	ACACA	0.7642271844224421	0.5910964528267654	0.11677751802855649
driver	0.29973692233197147	0.8747144612238218	-0.7793260823201629	2.5287550047678065	fpc21	ACACA	0.794687331472576	0.5232597562957029	0.09980371024396972
driver	0.6742783675035644	0.35889848760112564	-1.3158708831274493	2.0336678583297005	fpc22	ACACA	0.9472827159586389	0.17116077332726828	0.023520386723383847
driver	0.33643523617679505	0.7064204559482444	-0.7347119801830152	2.147552892079504	fpc23	ACACA	0.8175271756103518	0.4730985251340766	0.08749780194418293
driver	0.9900887930784488	-0.009939647822241798	-1.5792629601725605	1.559383664528077	fpc24	ACACA	0.9977771945436975	0.004325855286513719	0.0009664266315695838
driver	0.4000683744743465	-0.6552269477550401	-2.1821724637855935	0.8717185682755133	fpc25	ACACA	0.8527214395853933	0.3978657783738996	0.0691928176117774
driver	0.45362160886589964	-0.5594220182900401	-2.0233768412053874	0.9045328046253073	fpc26	ACACA	0.8765002814158719	0.3433062654297604	0.057247940132261955
driver	0.27976221929941536	0.7777492639902411	-0.6332387467507267	2.188737274731209	fpc27	ACACA	0.7803250246691061	0.5532109355112693	0.10772446523436197
driver	0.6642065179592853	0.3005488305619036	-1.0572556965740505	1.658353357697858	fpc28	ACACA	0.9444316543393932	0.17769686691911243	0.024829465182318152
driver	0.6494215539035604	0.28044602990571227	-0.9295274785032854	1.49041953831471	fpc29	ACACA	0.9412612667441712	0.1874733015029964	0.026289812325864265
driver	0.9993301825914329	0.0005407463618553043	-1.2627877078321923	1.2638692005559027	fpc30	ACACA	0.9995856840762757	0.0002909954722233446	0.00017997240472967897
driver	0.8086150086905347	0.16042789416955994	-1.1385950435338015	1.4594508318729216	fpc31	ACACA	0.9687401328285796	0.09225820199444518	0.013792708000393231
driver	0.6248786708890481	0.32674329677754194	-0.9838417176817968	1.6373283112368806	fpc32	ACACA	0.9341515360412218	0.20420429894161457	0.029582667743843685
driver	0.03512091603654323	1.3922770241768023	0.0972708276744545	2.6872832206791504	fpc33	ACACA	0.37802950667067087	1.4544341651911135	0.4224743004693232
driver	0.954443224095985	0.0360045025197471	-1.2000754513207512	1.2720844563602454	fpc34	ACACA	0.9935812477969644	0.020249900895447728	0.0027966136803306276
driver	0.1800611504605809	0.8143518443111324	-0.3766888605190559	2.0053925491413205	fpc35	ACACA	0.6847574589447462	0.7445799793548618	0.16446322835344457
driver	0.8935056617815501	0.07671617293609245	-1.0472224216149488	1.200654767487134	fpc36	ACACA	0.9832890931221865	0.04890269120232747	0.007318778109427001
driver	0.35430847551612954	-0.5068977593136882	-1.580045223543602	0.5662497049162257	fpc37	ACACA	0.8314505032173506	0.4506184586579026	0.0801635995044795
driver	0.7617520082820228	0.17797259244411595	-0.9733139476576893	1.3292591325459213	fpc38	ACACA	0.964351010823286	0.11818639213036145	0.015764859959366027
driver	0.6504728624207585	-0.2552862171313436	-1.3602592859155558	0.8496868516528685	fpc39	ACACA	0.9419997986324681	0.18677081739103712	0.025949190044508297
driver	0.02652904534792528	1.250581774079908	0.14588585668366405	2.355277691476152	fpc40	ACACA	0.33862400542388477	1.576278377895086	0.47028225752777647
driver	0.6901828192594162	-0.22510654496208898	-1.3326742493907415	0.8824611594665634	fpc41	ACACA	0.950428628879849	0.1610358558148876	0.02208049031608004
driver	0.5064571761225939	-0.3529041551520721	-1.3946364964866182	0.688828186182474	fpc42	ACACA	0.8960913306135652	0.29545727085635715	0.04764772431096317
driver	0.5913474513400042	-0.27730078174613254	-1.290249714723813	0.7356481512315478	fpc43	ACACA	0.9240092827588015	0.22815727062327681	0.03432366575968344
driver	0.5551178612713344	-0.3052034879202782	-1.319512504717614	0.7091055288770577	fpc44	ACACA	0.9138482613532404	0.25561479874130644	0.03912591009521783
driver	0.8058620720235241	0.1303664494716199	-0.9099742115608151	1.170707110504055	fpc45	ACACA	0.9682644526211397	0.0937392838587108	0.014006011876849106
driver	0.6243426494783454	-0.23630944158067896	-1.1826935692545655	0.7100746860932077	fpc46	ACACA	0.9338881783298247	0.20457699695971818	0.029705122101429636
driver	0.3331578493652392	-0.5009699919767497	-1.516064444814119	0.5141244608606196	fpc47	ACACA	0.8159623790448302	0.47734995008051717	0.08832986446903526
driver	0.21549845799211892	-0.5964087750915299	-1.5405574269469704	0.3477398767639106	fpc48	ACACA	0.7231623600290022	0.666555833103759	0.14076418659396955
driver	0.3949973645256759	0.4088177145334796	-0.5337095643244548	1.3513449933914141	fpc49	ACACA	0.8512963962492892	0.4034058020337284	0.06991920508097607
driver	0.6540883200667149	0.20225200145683206	-0.6829687018089003	1.0874727047225645	fpc50	ACACA	0.9426305478053358	0.18436360591445577	0.025658490177569358
driver	0.3590704077395166	-1.494094523107063	-4.68871182671462	1.7005227805004943	fpc1	ACVR1B	0.8339529684109508	0.4448203851412611	0.07885844113150355
driver	0.26147595703846405	1.7936804549636651	-1.3384794801574125	4.925840390084742	fpc2	ACVR1B	0.7657284304545157	0.582568238749182	0.1159252278436427
driver	0.01698652321143439	3.170420591429261	0.5680328117713733	5.772808371087149	fpc3	ACVR1B	0.27517815914672544	1.7698955030971675	0.560386038962955
driver	0.1144040014659024	-1.887429464990242	-4.231228496812898	0.45636956683241436	fpc4	ACVR1B	0.5975661611948955	0.9415587851219357	0.22361400359965874
driver	0.3718798856841734	-1.1155915134858958	-3.5655180924833263	1.3343350655115347	fpc5	ACVR1B	0.8424969358481998	0.42959731121513667	0.07443166997785637
driver	0.9700380559716677	0.04107816638955797	-2.103875922136135	2.1860322549152507	fpc6	ACVR1B	0.9954750786264132	0.013211227409738777	0.0019696079123193125
driver	0.38560622216077356	-0.9247666414485692	-3.014968257178873	1.1654349742817343	fpc7	ACVR1B	0.8481652372865021	0.4138559669157641	0.07151953140947388
driver	0.4626826171498226	0.9292446925497644	-1.5520248747623042	3.410514259861833	fpc8	ACVR1B	0.8805940988145652	0.3347168165098761	0.055224229234042806
driver	0.9806320902944048	-0.018521906051420678	-1.5148932320265427	1.4778494199237011	fpc9	ACVR1B	0.9967992273747776	0.00849389896486782	0.0013923073091037684
driver	0.6399992070011153	-0.39949081411454257	-2.0746729704969384	1.2756913422678535	fpc10	ACVR1B	0.9384548389313119	0.19382056413369583	0.027586622003574243
driver	0.5272472111872148	-0.4573137462379556	-1.8759110704313886	0.9612835779554773	fpc11	ACVR1B	0.9050515174993908	0.27798570873253825	0.043326699105389915
driver	0.7400277009972793	0.241108641825868	-1.1839913517299463	1.6662086353816825	fpc12	ACVR1B	0.9597673653092688	0.1307520232891647	0.017834021341565517
driver	0.405882191760486	0.5430252889344707	-0.7381873462425765	1.8242379241115179	fpc13	ACVR1B	0.8560358917371987	0.3916000031045363	0.06750802591089596
driver	0.36550338576569363	0.5058214334768283	-0.5903037064242862	1.6019465733779428	fpc14	ACVR1B	0.8376827656479402	0.4371085956895755	0.07692041957132117
driver	0.3859567932447283	0.5291394591757482	-0.667729849298155	1.7260087676496516	fpc15	ACVR1B	0.8481652372865021	0.4134613106279075	0.07151953140947388
driver	0.6577916745455796	0.24580327535074722	-0.842483444468105	1.3340899951695995	fpc16	ACVR1B	0.9433576733545601	0.18191162754201623	0.02532361361176438
driver	0.16871565213274228	-0.7546658723272668	-1.8297039085961797	0.32037216394164614	fpc17	ACVR1B	0.6711827811695218	0.7728446250602272	0.17315919362599388
driver	0.7239458777145678	0.18577279468689473	-0.8458077730614757	1.2173533624352653	fpc18	ACVR1B	0.9593241994571834	0.14029390049968746	0.018034600085262087
driver	0.13245434387909003	-0.7002504888826359	-1.612746015837878	0.2122450380726062	fpc19	ACVR1B	0.6207491763887308	0.8779337943181735	0.20708384799581728
driver	0.7047543517513015	0.18798301792626687	-0.7850111436747818	1.1609771795273156	fpc20	ACVR1B	0.9544215352545398	0.1519622337454813	0.02025976994888676
driver	0.3003245174937899	0.48474678310167146	-0.43300023444549746	1.4024938006488403	fpc21	ACVR1B	0.794687331472576	0.522409211998071	0.09980371024396972
driver	0.7926798031886109	-0.12453536259526127	-1.0538178182690483	0.8047470930785259	fpc22	ACVR1B	0.9649998466120364	0.10090220712195426	0.015472755687866987
driver	0.16375356040665442	-0.5677374622778728	-1.3670682450503242	0.2315933204945786	fpc23	ACVR1B	0.6664706025497361	0.7858092485993645	0.17621900218710856
driver	0.4946029494474957	-0.3032069003113621	-1.1738060124439338	0.5673922118212096	fpc24	ACVR1B	0.8917372580979506	0.30574329815476037	0.0497630875150182
driver	0.4054703490296989	-0.3594034770456287	-1.206635596504733	0.4878286424134758	fpc25	ACVR1B	0.8559095328698864	0.39204089909428763	0.06757213655148551
driver	0.41490346831549196	0.33768714033975966	-0.47456055873389347	1.1499348394134128	fpc26	ACVR1B	0.8595490636745238	0.3820529347444569	0.06572932843015078
driver	0.06962074329787037	0.7241261806663739	-0.05818234067110761	1.5064347020038555	fpc27	ACVR1B	0.5053676175870243	1.1572613443318183	0.2963925897881452
driver	0.8047844979643676	0.09494595802826955	-0.6584668194279155	0.8483587354844546	fpc28	ACVR1B	0.9682470444821791	0.09432039773717166	0.014013819998517672
driver	0.3071467830067532	0.3495327810090639	-0.32162652768468375	1.0206920897028116	fpc29	ACVR1B	0.7994910191737659	0.5126540290331106	0.09718641039827539
driver	0.2719522038681928	-0.39254828840700157	-1.0932124364357705	0.3081158596217674	fpc30	ACVR1B	0.7750773285476135	0.5655074173639167	0.11065496628571514
driver	0.0653845355934347	-0.6767708920970252	-1.396696842799828	0.04315505860577773	fpc31	ACVR1B	0.49327865372665003	1.1845249565779299	0.30690767790763523
driver	0.08744145302250428	0.6333921044404862	-0.09310752173928405	1.3598917306202565	fpc32	ACVR1B	0.5432200469826	1.0582826342878522	0.2650242112362596
driver	0.5248404538697508	-0.23331413760902167	-0.9528616777079523	0.486233402489909	fpc33	ACVR1B	0.9040531986937194	0.2799726976123965	0.0438060128660714
driver	0.1889790756691338	-0.45921767271736297	-1.1446460881532712	0.2262107427185452	fpc34	ACVR1B	0.6974261051061632	0.7235862795542791	0.15650180073496014
driver	0.5843868836246424	-0.1844129519935401	-0.8456085381046341	0.47678263411755384	fpc35	ACVR1B	0.9216224236369981	0.23329954022810098	0.03544696714206527
driver	0.9394617878077106	-0.024148439191690005	-0.647769625488124	0.5994727471047441	fpc36	ACVR1B	0.9920337251495353	0.02712087993998807	0.0034735633323352364
driver	0.084044498764088	0.5244034329254103	-0.07059202497482298	1.1193988908256434	fpc37	ACVR1B	0.5379789654906715	1.0754907085730063	0.2692347045379179
driver	0.9685151964264083	0.012856070881469311	-0.6259566424775496	0.6516687842404882	fpc38	ACVR1B	0.9949695433804472	0.013893560621321384	0.002190213067593695
driver	0.1423800652250416	-0.45844041909786903	-1.0711197586004526	0.15423892040471465	fpc39	ACVR1B	0.6353596775094132	0.8465508124464316	0.19698035071572145
driver	0.12793754429321863	-0.47637195219616923	-1.0898706097064386	0.1371267053141002	fpc40	ACVR1B	0.6151225658843323	0.8930019896364314	0.21103834051115578
driver	0.2224058670706832	0.38223828302821117	-0.2320118603140937	0.996488426370516	fpc41	ACVR1B	0.7330178683595705	0.6528537602427961	0.13488543868031921
driver	0.6990347707337103	-0.11395609568446707	-0.6920212624726476	0.46410907110371347	fpc42	ACVR1B	0.9531041202325187	0.15550122144714762	0.020859653010760922
driver	0.981593055561707	0.006612241180164846	-0.5554799729312001	0.5687044552915299	fpc43	ACVR1B	0.9968064410325823	0.008068522756499311	0.001389164408951942
driver	0.945132016049588	0.019750663144645755	-0.5431072213077189	0.5826085475970105	fpc44	ACVR1B	0.992915601504745	0.02450752499605296	0.003087665259427414
driver	0.942999297965427	0.021044167008199555	-0.5562011040106568	0.5982894380270559	fpc45	ACVR1B	0.9926007946365082	0.02548863058171154	0.0032253814597588146
driver	0.923616937079424	-0.025672160140278066	-0.5508166555821822	0.49947233530162605	fpc46	ACVR1B	0.9876464739587568	0.034508111687419074	0.005398482420780018
driver	0.2776729994394999	-0.3117818914275649	-0.8749606329503106	0.2513968500951807	fpc47	ACVR1B	0.7788722510070522	0.5564663484259575	0.10853376855640834
driver	0.3893506369009724	0.23001386502227	-0.29399297546743625	0.7540207055119763	fpc48	ACVR1B	0.8490151218609019	0.4096591105469994	0.07108457444125368
driver	0.1730692135891786	-0.3632515041686834	-0.8860072190864083	0.15950421074904148	fpc49	ACVR1B	0.6757385537567504	0.7617801797124778	0.1702213020219613
driver	0.816665343585218	0.058062569112014586	-0.4331282844219706	0.5492534226459997	fpc50	ACVR1B	0.9697242553885027	0.08795587395607411	0.01335174139135116
driver	0.010618304118701308	-3.960963268099025	-6.998011948110317	-0.9239145880877331	fpc1	ACVR2A	0.21660310688390616	1.9739448401944857	0.6643353182884485
driver	0.5098701487268485	1.0029263232052323	-1.9815182634184447	3.9873709098289094	fpc2	ACVR2A	0.8974591916098366	0.29254041384681867	0.04698529011632348
driver	0.048194933874628226	2.500367544198209	0.01987324499757337	4.980861843398845	fpc3	ACVR2A	0.43694435476515187	1.3169986112617451	0.35957386727941887
driver	0.3536659702608964	1.0565811888051755	-1.177309771016518	3.290472148626869	fpc4	ACVR2A	0.831133618953712	0.45140672598933296	0.08032915033217175
driver	0.12066344281383731	-1.8464477057472126	-4.178849483084635	0.48595407159020976	fpc5	ACVR2A	0.6015078805813884	0.9184242873925563	0.22075867843121647
driver	0.8470556674622995	-0.20093244198570415	-2.2441139827663097	1.8422490987949012	fpc6	ACVR2A	0.9762538032197323	0.072088047429305	0.010437261217971415
driver	0.07204484397346296	1.8255918227698922	-0.1637362994639977	3.814919945003782	fpc7	ACVR2A	0.5131678485847618	1.1423970948499806	0.28974056122078523
driver	0.2137586367066353	-1.49819567075299	-3.8609353665297315	0.8645440250237515	fpc8	ACVR2A	0.7217063442981955	0.6700763290056034	0.1416394769364135
driver	0.2046252005443988	-0.9216326289462256	-2.3462233261097163	0.5029580682172652	fpc9	ACVR2A	0.710995835239697	0.6890408819463645	0.14813294320513593
driver	0.377860347929062	-0.7174375027166369	-2.3128454523380766	0.8779704469048026	fpc10	ACVR2A	0.8458810135558169	0.42266867987215756	0.07269072300166274
driver	0.8742268423719886	0.10907659716305229	-1.2424053962205701	1.4605585905466747	fpc11	ACVR2A	0.9808882920989623	0.05837586300872334	0.008380449182133501
driver	0.8196030006278322	-0.15785347330066443	-1.5153805953145838	1.1996736487132549	fpc12	ACVR2A	0.9704898614828703	0.08639646028338008	0.013008997241144595
driver	0.6872831095904859	0.2505434853261066	-0.970119262635111	1.4712062332873241	fpc13	ACVR2A	0.950209647084631	0.16286432901656855	0.022180564682595705
driver	0.8845891002333975	0.0772978791744664	-0.9671225797167163	1.1217183380656492	fpc14	ACVR2A	0.9818380615329056	0.05325841624117577	0.007960136227477934
driver	0.4963923164507229	-0.3954602651499086	-1.5356703700245653	0.7447498397247481	fpc15	ACVR2A	0.8920238684564431	0.3041749494716118	0.049623524771590495
driver	0.8404130214064904	-0.10644118282343454	-1.1431607307654357	0.9302783651185665	fpc16	ACVR2A	0.9753335842550864	0.07550722723089372	0.010846821200446888
driver	0.24768165663161615	0.603840489639321	-0.4204018660568787	1.6280828453355207	fpc17	ACVR2A	0.7558444314797506	0.6061061561863029	0.12156758214735817
driver	0.7415711638357783	-0.1652284239106313	-1.1478808986444289	0.8174240508231664	fpc18	ACVR2A	0.9597673653092688	0.1298471661754323	0.017834021341565517
driver	0.16630578596122172	-0.6137250765381685	-1.483041272898583	0.2555911198222457	fpc19	ACVR2A	0.6683408434789827	0.7790926409349073	0.1750019975692144
driver	0.16869170492091332	-0.6502714560718494	-1.576545246216601	0.2760023340729021	fpc20	ACVR2A	0.6711827811695218	0.7729062724532334	0.17315919362599388
driver	0.6233975546254056	-0.21894756951151279	-1.093414387805612	0.6555192487825865	fpc21	ACVR2A	0.9332969134537188	0.20523490564399688	0.02998017044318096
driver	0.4117560121169944	-0.3704279041082501	-1.2554426835356116	0.5145868753191115	fpc22	ACVR2A	0.8592152733029831	0.3853600509070287	0.06589801161163907
driver	0.46507690721970896	0.28376764419211253	-0.478019837059245	1.04555512544347	fpc23	ACVR2A	0.8816426473850129	0.33247522427269793	0.054707410012249415
driver	0.005457576500978842	1.1735519332061946	0.34634598281625706	2.000757883596132	fpc24	ACVR2A	0.1536072206183775	2.263000167900983	0.8135883689333345
driver	0.33656960803956837	0.39545793798356565	-0.41152013572916735	1.2024360116962987	fpc25	ACVR2A	0.8177267188652703	0.47292510302633856	0.08739181163254386
driver	0.7381937677137507	-0.13188715785134375	-0.9057547028277009	0.6419803871250134	fpc26	ACVR2A	0.9596090992752234	0.13182962570626963	0.01790564258594632
driver	0.8305198207227308	0.08141664245565233	-0.6646268781426681	0.8274601630539726	fpc27	ACVR2A	0.9728147211444621	0.08064999845907526	0.01196986604889634
driver	0.5321181561698722	0.22860841707931762	-0.488983407788464	0.9462002419470992	fpc28	ACVR2A	0.9065995673274175	0.27399192245121434	0.04258449254333571
driver	0.4469786482927596	0.24795475038251089	-0.3914713703965771	0.8873808711615989	fpc29	ACVR2A	0.8746884353980828	0.34971322217032147	0.05814661541586316
driver	0.2869622796266105	0.36243816227321235	-0.3050066153059713	1.029882939852396	fpc30	ACVR2A	0.7838692174620562	0.5421751862856536	0.10575638995900585
driver	0.5163683707238078	-0.22716382460669826	-0.9136514683601451	0.4593238191467486	fpc31	ACVR2A	0.9005679917765912	0.2870403675690738	0.04548349290699164
driver	0.4298937932023179	-0.27878437510072585	-0.9713769571630853	0.41380820696163356	fpc32	ACVR2A	0.867067523548494	0.36663882517246243	0.06194708019089196
driver	0.7545945173767115	0.10925452454810719	-0.5762342116112324	0.7947432607074469	fpc33	ACVR2A	0.9642075285725613	0.12228635455735373	0.01582948185036166
driver	0.5256534329788647	-0.2113907562099233	-0.8646068193827819	0.4418253069629353	fpc34	ACVR2A	0.904544717285833	0.2793004949163145	0.043569958389089995
driver	0.05534928792916339	0.615001494093424	-0.014089517182604872	1.2440925053694527	fpc35	ACVR2A	0.46203329961116024	1.2568879619654625	0.3353267228936192
driver	0.3633610514986896	0.2752760535655078	-0.3185933518014158	0.8691454589324313	fpc36	ACVR2A	0.836949822623343	0.43966162635579675	0.07730057834010019
driver	0.733841206771606	-0.09835970914076686	-0.6656987473989195	0.4689793291173858	fpc37	ACVR2A	0.9596090992752234	0.13439790532050408	0.01790564258594632
driver	0.5747152835822048	0.1740850531175649	-0.4343587456320524	0.7825288518671822	fpc38	ACVR2A	0.9185272016005614	0.24054725338456073	0.036907977812069094
driver	0.7584013904096749	-0.09159388092410381	-0.6756294191016103	0.4924416572534027	fpc39	ACVR2A	0.9642400873032657	0.12010087945862956	0.01581481712525569
driver	0.17601766473603217	-0.4033826465903567	-0.9878788267745797	0.18111353359386628	fpc40	ACVR2A	0.6784483831167901	0.7544437451835033	0.1684831882109916
driver	0.07189229557883461	0.5369142109466412	-0.047841507106284875	1.1216699289995673	fpc41	ACVR2A	0.5126002845324455	1.1433176487948684	0.2902211570849844
driver	0.904078089039133	0.03383619977660057	-0.5168340579408847	0.5845064574940858	fpc42	ACVR2A	0.9849165085591357	0.04379405605769158	0.006600583115470527
driver	0.09817006149112756	0.45126986240014	-0.08364876898564033	0.9861884937859203	fpc43	ACVR2A	0.5668868237175849	1.0080209369747652	0.2465036372994652
driver	0.8076895508823979	-0.06654028355730565	-0.6026885100267056	0.4696079429120943	fpc44	ACVR2A	0.9685144564694036	0.09275553557041026	0.013893892427541793
driver	0.5468115724945071	-0.1689189075241625	-0.7187135945156822	0.3808757794673572	fpc45	ACVR2A	0.911391447221913	0.2621623027777282	0.040295051287645864
driver	0.29916037214363433	-0.264758418461577	-0.7648059656510016	0.23528912872784757	fpc46	ACVR2A	0.794687331472576	0.52409593520316	0.09980371024396972
driver	0.18701310356554013	0.3609496770983651	-0.17540912842802936	0.8973084826247596	fpc47	ACVR2A	0.6940289250602517	0.7281279624109234	0.1586224290663567
driver	0.9944570950784015	0.0017685011274117673	-0.4975108078011804	0.501047810056004	fpc48	ACVR2A	0.9984767792173685	0.0024139493647347726	0.000662030718192846
driver	0.14060164480849763	-0.3742285605767936	-0.8721323352103876	0.12367521405680043	fpc49	ACVR2A	0.633790261759679	0.8520095987537764	0.19805443806545037
driver	0.5281778150371612	0.15047639882576425	-0.3173583933940654	0.6183111910455938	fpc50	ACVR2A	0.9051230810521455	0.27721984434318764	0.04329236025641061
driver	0.9879397153504161	0.04487370957311576	-5.777458910654478	5.86720632980071	fpc1	AKT1	0.9975841022844686	0.005269555502898399	0.0010504804849508459
driver	0.09857036641729396	-4.806222319322606	-10.510128957299738	0.8976843186545258	fpc2	AKT1	0.5677637833867387	1.0062536290322976	0.2458323137772867
driver	0.45855364103631957	-1.7953888633059272	-6.5454880131913855	2.954710286579531	fpc3	AKT1	0.8784949399223302	0.3386098537923133	0.05626073567140553
driver	0.7944155139596838	0.5678681193729447	-3.7061701938241574	4.841906432570047	fpc4	AKT1	0.965126903295958	0.09995228319181179	0.015415578078367107
driver	0.9792298180506515	-0.05926998276500672	-4.524301654887205	4.405761689357192	fpc5	AKT1	0.9967992273747776	0.009115370507242801	0.0013923073091037684
driver	0.3726064913596302	-1.7763991663533087	-5.683445713854797	2.1306473811481803	fpc6	AKT1	0.8426183501859614	0.42874958331763363	0.07436908722468565
driver	0.2903504004052506	2.053285459856334	-1.754597949424753	5.861168869137421	fpc7	AKT1	0.786305244626878	0.5370775707201318	0.10440882759595685
driver	0.31782104483784074	-2.302680130149784	-6.822855522298415	2.217495261998847	fpc8	AKT1	0.8060910098326369	0.4978173489337231	0.093615922417259
driver	0.47481409613002556	-0.9933834812550926	-3.7193021173135588	1.7325351548033734	fpc9	AKT1	0.8846717935758981	0.32347639632946557	0.05321781933148321
driver	0.09567767300967622	-2.591900989772521	-5.64137847584498	0.4575764962999376	fpc10	AKT1	0.5601421267970158	1.0191893957652214	0.25170176397205285
driver	0.19059107596068686	1.7245894682144152	-0.8589254903091863	4.308104426738017	fpc11	AKT1	0.6982902862767848	0.7198974381770394	0.1559639992674941
driver	0.9580655742780662	0.06961522467438863	-2.527028634552971	2.6662590839017484	fpc12	AKT1	0.9940631418265334	0.0186047648541306	0.0025860288059969304
driver	0.6072391118959126	-0.6119222281734691	-2.946652033329924	1.7228075769829856	fpc13	AKT1	0.9276342114466163	0.2166402635725095	0.03262324281919578
driver	0.037607562013660605	2.116144324732189	0.12143244669647757	4.1108562027679	fpc14	AKT1	0.39184783607053253	1.4247248196840345	0.40688254722506734
driver	0.16328588869618565	-1.5499603518105414	-3.7297619850184027	0.6298412813973198	fpc15	AKT1	0.665360535798819	0.7870513457359882	0.17694296179763905
driver	0.18380578001703823	1.3434383065985813	-0.6383453425308934	3.325221955728056	fpc16	AKT1	0.6909770115543148	0.7356408357679932	0.1605364011369216
driver	0.047521191019043584	-1.9790039239024564	-3.936346009173624	-0.02166183863128901	fpc17	AKT1	0.43438032608470384	1.3231126832095967	0.36212985300102546
driver	0.4403262803458925	-0.7394430081188089	-2.6186847184823923	1.1397987022447742	fpc18	AKT1	0.871133496982664	0.3562253934216938	0.059915286369664554
driver	0.6174771255033699	0.4236822471400366	-1.2400622320437156	2.087426726323789	fpc19	AKT1	0.9316331987082757	0.2093791262491362	0.030755043796744305
driver	0.7866097884140604	0.24470981613814402	-1.528138878887454	2.0175585111637417	fpc20	AKT1	0.964959535431024	0.10424065361942837	0.015490897959293157
driver	0.7096083986475197	0.31759630768024705	-1.355092950973025	1.990285566333519	fpc21	AKT1	0.9559038705069516	0.14898125300625104	0.01958577990748434
driver	0.8125648618678591	0.20470623865463905	-1.4884634149993756	1.8978758923086536	fpc22	AKT1	0.9687401328285796	0.09014196200818284	0.013792708000393231
driver	0.8065044245517012	-0.182005136298512	-1.6393488583643665	1.2753385857673425	fpc23	AKT1	0.9685144564694036	0.09339324569210855	0.013893892427541793
driver	0.9237533938257793	0.07741817866828982	-1.5090752893485022	1.6639116466850816	fpc24	AKT1	0.9876464739587568	0.034443953017035664	0.005398482420780018
driver	0.21048820737054433	-0.9855581341523538	-2.528752050176883	0.5576357818721751	fpc25	AKT1	0.7187656377923087	0.6767722305521261	0.14341269349114116
driver	0.5538886555766689	-0.44673948571769695	-1.9268252863133344	1.0333463148779405	fpc26	AKT1	0.9135543392832306	0.2565775297276743	0.03926561519815588
driver	0.8396045106879385	-0.14726329224131457	-1.574254543575068	1.2797279590924389	fpc27	AKT1	0.9751351482674446	0.07592523688142004	0.010935189348373807
driver	0.7770908453284658	0.19815563000763775	-1.1745609655302682	1.5708722255455436	fpc28	AKT1	0.9644948143415129	0.10952820730124965	0.01570010302156923
driver	0.5988941950867506	0.3280597646753866	-0.8951261710018141	1.5512457003525875	fpc29	AKT1	0.9260903492228952	0.22264989638984364	0.03334664155256811
driver	0.5945299589567656	0.3465976405856197	-0.9304308486897384	1.6236261298609778	fpc30	AKT1	0.9243179824780993	0.22582625596239217	0.034178597742320724
driver	0.3402348506692804	0.6384947580182572	-0.6743553809617768	1.9513448969982912	fpc31	AKT1	0.8200800299007359	0.4682212031333228	0.08614376365492679
driver	0.13732570068106073	-1.0034360393705775	-2.327455045036092	0.3205829662949369	fpc32	AKT1	0.6286402660213203	0.8622481763871284	0.2015978047520976
driver	0.8802617958635683	-0.10070786672382526	-1.411905330474351	1.2104895970267004	fpc33	AKT1	0.9810350383343993	0.05538814649733222	0.00831548121990928
driver	0.6982042721668731	0.2470419658997851	-1.0025019070960868	1.496585838895657	fpc34	AKT1	0.9526296080391792	0.15601749815601013	0.021075924600400864
driver	0.041869205383566824	-1.2491050361764464	-2.4521970848429477	-0.04601298750994531	fpc35	AKT1	0.41492629279308496	1.3781052813062107	0.38202904419451994
driver	0.11395789236843556	-0.915335203010436	-2.0505918623157195	0.2199214562948475	fpc36	AKT1	0.5967298757445714	0.9432555915598223	0.2242222183211338
driver	0.5264347102962892	0.3504812740446176	-0.7345838649058848	1.4355464129951199	fpc37	AKT1	0.9050049283221436	0.2786554833888445	0.043349055781222924
driver	0.24699638155198209	0.6868642574387471	-0.4765156564846109	1.8502441713621052	fpc38	AKT1	0.7549309325990171	0.6073094090217839	0.12209277944790885
driver	0.6803128725314517	-0.23468939556069182	-1.3517694606260184	0.8823906695046347	fpc39	AKT1	0.949460217817379	0.1672913114641169	0.022523227392830386
driver	0.39931087186791225	-0.4807000708125112	-1.5991275511200653	0.6377274094950428	fpc40	AKT1	0.8522662075642333	0.3986888652928518	0.06942473103332507
driver	0.8341031846907416	0.11957571961981234	-1.0001584555638514	1.2393098948034762	fpc41	AKT1	0.9741682765299959	0.0787802206214083	0.011366017191157351
driver	0.7357921728118907	-0.18121211699437523	-1.234465800241448	0.8720415662526975	fpc42	AKT1	0.9596090992752234	0.13324483640525214	0.01790564258594632
driver	0.05804830287518328	0.9890832033407015	-0.033772284946048226	2.011938691627451	fpc43	AKT1	0.47203196309941975	1.236210472957574	0.32602859262076284
driver	0.6724971185266475	-0.22103134736591853	-1.246501899285821	0.804439204553984	fpc44	AKT1	0.947235727325083	0.17230957215924617	0.023541929827745837
driver	0.8872308342349131	-0.07604580927363236	-1.1277870472788991	0.9756954287316345	fpc45	AKT1	0.9824612702137303	0.05196337341279582	0.007684561017668138
driver	0.7144635250437033	-0.17848687115119127	-1.1352638644945081	0.7782901221921255	fpc46	AKT1	0.9571124519495791	0.14601993800890511	0.019037033600268694
driver	0.16146154735469034	0.7326046200176823	-0.2932329013752988	1.7584421414106635	fpc47	AKT1	0.6627500878986483	0.7919308898038995	0.17865020599563033
driver	0.08312086209763249	0.843328030876599	-0.11066482908276021	1.7973208908359584	fpc48	AKT1	0.5375034590767979	1.0802899610920838	0.26961873652280927
driver	0.9899686801501608	0.006109717158183342	-0.9469732919707284	0.9591927262870951	fpc49	AKT1	0.9977771945436975	0.00437854505206848	0.0009664266315695838
driver	0.4976783515399974	-0.3094277552274319	-1.2042557041273354	0.5854001936724715	fpc50	AKT1	0.892205430593671	0.30305125017661577	0.04953513766278697
driver	0.09387089573651182	1.5290397132223967	-0.26011019640276656	3.31818962284756	fpc1	ALB	0.5559581978615121	1.0274690379819307	0.2549578615124932
driver	0.3206907969796036	0.8890234800686277	-0.8665183918841238	2.644565352021379	fpc2	ALB	0.8077402674929691	0.4939135030535483	0.09272826611695756
driver	0.6054171527885845	-0.3849265163856282	-1.8461623581404996	1.0763093253692433	fpc3	ALB	0.926614963070429	0.21794527869510127	0.03310069104582373
driver	0.5058577894783493	-0.4459326858367476	-1.7604202832471652	0.8685549115736699	fpc4	ALB	0.8958995640048311	0.29597155811158316	0.04774067476127465
driver	0.9964242982950611	-0.0031382177310796955	-1.3765459513295593	1.3702695158673999	fpc5	ALB	0.9986578611514929	0.001555690522525997	0.0005832750014890726
driver	0.12354663137991098	0.9435430733169637	-0.2575718779534856	2.144658024587413	fpc6	ALB	0.6068365456573217	0.9081690915655101	0.216928272480917
driver	0.31956563902994806	-0.5945521006781879	-1.7658780561801297	0.5767738548237541	fpc7	ALB	0.8072006131256053	0.4954399239197984	0.09301851689383424
driver	0.6731286514037453	-0.2991541512493987	-1.6899210154391562	1.0916127129403588	fpc8	ALB	0.947235727325083	0.17190192350992575	0.023541929827745837
driver	0.42673130561960904	-0.33980882729598966	-1.178243851443806	0.4986261968518267	fpc9	ALB	0.86655763296982	0.3698454955069153	0.06220254795478003
driver	0.32756962554975355	-0.4685987322659952	-1.4071880739523241	0.4699906094203338	fpc10	ALB	0.8139311819384586	0.48469637573858515	0.08941231325310368
driver	0.5000170445673486	-0.2734197341953242	-1.0684367234790084	0.5215972550883599	fpc11	ALB	0.892616042272411	0.3010151911932237	0.04933531219885245
driver	0.553570533172248	0.24124061289313825	-0.557368917744245	1.0398501435305216	fpc12	ALB	0.9133184263165534	0.2568270356417765	0.03937778031675211
driver	0.19211010307224696	-0.4775092248369258	-1.1952932245131151	0.2402747748392634	fpc13	ALB	0.6997100623788718	0.716449794986561	0.15508188054806174
driver	0.037609780163457084	0.6509012335966082	0.037344065764295165	1.2644584014289213	fpc14	ALB	0.39184783607053253	1.4246992051066236	0.40688254722506734
driver	0.9762694542675352	-0.010176039252171587	-0.6811197577529543	0.6607676792486111	fpc15	ALB	0.9964937221372773	0.01043029877727231	0.0015254329893107854
driver	0.48674869932466924	0.2162785390610351	-0.3935748148061273	0.8261318929281976	fpc16	ALB	0.8900202613635804	0.31269520031511844	0.050600106503133714
driver	0.7528982882976464	-0.09677255366161103	-0.6996394051904313	0.5060942978672094	fpc17	ALB	0.9631956358346162	0.12326369021985066	0.016285493836705495
driver	0.11509072715743217	-0.4643004944606528	-1.0419595362772565	0.11335854735595086	fpc18	ALB	0.5978057269313546	0.9389596660017253	0.22343992877018734
driver	0.41879295257927085	-0.2109598820706641	-0.7226419925580122	0.30072222841668406	fpc19	ALB	0.8619874937410245	0.3780006352111667	0.06449903514821438
driver	0.12948075080046634	0.42139305291513873	-0.12349766225515013	0.9662837680854276	fpc20	ALB	0.6166455640541836	0.8877947909843689	0.2099643883247075
driver	0.4983103021514229	-0.17763259891162	-0.6920808082237714	0.33681561040053143	fpc21	ALB	0.892205430593671	0.3025001340585948	0.04953513766278697
driver	0.08413416057405641	0.4584142194182225	-0.061859568067313575	0.9786880069037587	fpc22	ALB	0.5379789654906715	1.075027633969495	0.2692347045379179
driver	0.0379087832775237	0.4741047753651114	0.026501576485221	0.9217079742450018	fpc23	ALB	0.39313091418818313	1.4212601544904055	0.4054628037162895
driver	0.5922331499177536	-0.13325897628290512	-0.6212041937954305	0.35468624122962017	fpc24	ALB	0.9240092827588015	0.22750728687677488	0.03432366575968344
driver	0.41205811323909425	0.19861107062869393	-0.27621106215842184	0.6734332034158097	fpc25	ALB	0.8592152733029831	0.38504153037637096	0.06589801161163907
driver	0.19085111153674136	0.30358171411218404	-0.15146462746608003	0.7586280556904481	fpc26	ALB	0.6982902862767848	0.7193053063312437	0.1559639992674941
driver	0.5258415602139574	0.14196233724071544	-0.29691322834936534	0.5808379028307962	fpc27	ALB	0.9046717871359081	0.27914509213932137	0.0435089532692939
driver	0.5392315294108109	0.13217558905911903	-0.29001715761242225	0.5543683357306604	fpc28	ALB	0.9076099940235758	0.2682247220943949	0.04210073058635868
driver	0.3999122225230126	0.1614782553774365	-0.2147071097371819	0.537663620492055	fpc29	ALB	0.8527214395853933	0.39803532231513655	0.0691928176117774
driver	0.455198942010537	0.14956405068354356	-0.24320193743850754	0.5423300388055947	fpc30	ALB	0.8770782145373163	0.34179875601439047	0.056961676158086665
driver	0.7128455970066002	-0.07580013602831732	-0.4797312058647198	0.32813093380808517	fpc31	ALB	0.9566047073658398	0.14700452853485704	0.019267486334660546
driver	0.16381256574115519	0.28924773918620067	-0.1180479488772953	0.6965434272496966	fpc32	ALB	0.666531216965954	0.7856527874185028	0.17617950560710402
driver	0.44009972559685917	0.15874257157536123	-0.24449045653438187	0.5619755996851044	fpc33	ALB	0.871133496982664	0.35644890222052916	0.059915286369664554
driver	0.6936740249421833	-0.07718904407907708	-0.461537931996312	0.30715984383815786	fpc34	ALB	0.951839686113059	0.15884456762456042	0.021436191635815526
driver	0.11224244589770072	0.2999676175314318	-0.07030262927532194	0.6702378643381856	fpc35	ALB	0.5928052770344646	0.9498428780782273	0.2270879390085726
driver	0.11772911554755722	0.27865336511794875	-0.07054858176382872	0.6278553119997262	fpc36	ALB	0.5990336479450369	0.9291161186524712	0.22254878244134454
driver	0.5296945928658843	-0.10695684068084038	-0.4407147826309087	0.22680110126922792	fpc37	ALB	0.9056192860559005	0.27597446032944856	0.043054337327989224
driver	0.6080027575891311	-0.09362579392115274	-0.45160645766934265	0.2643548698270372	fpc38	ALB	0.9281665353148291	0.2160944509854441	0.03237409395416357
driver	0.8650590701154517	-0.029773748933119196	-0.37339537572852743	0.31384787786228907	fpc39	ALB	0.9801069678397436	0.06295423594641472	0.008726523279550964
driver	0.781186705145039	0.04873435283293087	-0.29536083442910877	0.3928295400949705	fpc40	ALB	0.9644948143415129	0.10724515648925138	0.01570010302156923
driver	0.6872874481489559	-0.07068917928905939	-0.415096106331339	0.2737177477532202	fpc41	ALB	0.950209647084631	0.16286158748832563	0.022180564682595705
driver	0.9603839089998842	-0.008205327473644497	-0.3321901796541638	0.3157795247068748	fpc42	ALB	0.9940631418265334	0.017555125053058313	0.0025860288059969304
driver	0.1119745336805441	0.2551706608366505	-0.05956838710281176	0.5699097087761128	fpc43	ALB	0.5928052770344646	0.9508807375047365	0.2270879390085726
driver	0.2424079044252776	0.18797196729698473	-0.1273237732751662	0.5032677078691357	fpc44	ALB	0.7498401455527118	0.6154532228213001	0.12503131168016168
driver	0.3842980865331671	0.14348673137213197	-0.17993718913352758	0.4669106518777915	fpc45	ALB	0.8472881682613994	0.41533177793522363	0.07196885814482566
driver	0.9341824105386006	0.01239257565954549	-0.2819172847884506	0.30670243610754155	fpc46	ALB	0.9910528467574105	0.029568314181549402	0.003903186641667552
driver	0.3802840417827912	-0.14123336216853297	-0.4569037129595308	0.17443698862246484	fpc47	ALB	0.846613307791314	0.4198918989141859	0.07231490919662913
driver	0.8348202417552684	-0.031231111313978897	-0.324974599532209	0.2625123769042512	fpc48	ALB	0.9743003364988748	0.07840702920883483	0.011307147455746958
driver	0.04199986812700788	0.30374009105423727	0.011002029299397975	0.5964781528090766	fpc49	ALB	0.4152058315111712	1.3767520732164495	0.3817365555080144
driver	0.4283063581117579	-0.11116644011046883	-0.3863921548282627	0.16405927460732506	fpc50	ALB	0.867067523548494	0.3682454785514664	0.06194708019089196
driver	0.11078338174270554	1.6420252149595598	-0.3765838369721024	3.660634266891222	fpc1	APC	0.591440408888069	0.9555253818343987	0.22808900656407155
driver	0.6161654305635885	0.506359557157389	-1.4746567292290953	2.4873758435438735	fpc2	APC	0.9313901451894492	0.21030267105741435	0.030868361542308927
driver	0.9630547278452561	0.03893687768134857	-1.6097036149604442	1.6875773703231414	fpc3	APC	0.994210016487567	0.01634903237094609	0.0025218657359805294
driver	0.7519686617845557	0.23899608590636878	-1.244115925409441	1.7221080972221783	fpc4	APC	0.9626669120867077	0.12380025820840321	0.016523955104031842
driver	0.3736748674084256	0.7026937310894803	-0.8462839122665413	2.251671374445502	fpc5	APC	0.8431343820914351	0.4275061109084216	0.07410320028677088
driver	0.495750516156633	-0.47098186066490405	-1.826917578076756	0.8849538567469477	fpc6	APC	0.8920238684564431	0.3047368249514831	0.049623524771590495
driver	0.3309919073078822	0.655091021098041	-0.6663574471933946	1.9765394893894765	fpc7	APC	0.8158398717996015	0.48018262451580984	0.08839507362126973
driver	0.17341289978132082	1.08874781149689	-0.47932459179955567	2.6568202147933357	fpc8	APC	0.6758999921987272	0.7609185995041623	0.17011755856915614
driver	0.23711752148697182	-0.5701443548930196	-1.5157693143085518	0.37548060452251264	fpc9	APC	0.7463097533687896	0.6250363532172853	0.12708088263718673
driver	0.7979566721464254	0.1382513689594862	-0.9209448538763063	1.1974475917952787	fpc10	APC	0.9659800388658939	0.09802068954974637	0.015031847808070797
driver	0.16763810079510205	-0.6308906118744464	-1.5273331348527397	0.2655519111038468	fpc11	APC	0.6710053049746288	0.7756272680176218	0.17327404628093265
driver	0.4153578894100448	0.37415846693094257	-0.5266919813893605	1.2750089152512456	fpc12	APC	0.8596646030315306	0.3815775360240543	0.06567095510955893
driver	0.5221435554793561	0.2643974150668727	-0.5457330826735578	1.0745279128073033	fpc13	APC	0.9018790838517046	0.2822100778764935	0.04485168500360076
driver	0.8975929686955959	0.0454906743878388	-0.6477321484644333	0.7387134972401109	fpc14	APC	0.9839882568908849	0.04692055812519509	0.007010084493374919
driver	0.16183067561226275	-0.5397142133762158	-1.2961208199544494	0.2166923932020176	fpc15	APC	0.6629767419335275	0.7909391527706331	0.17850170693022233
driver	0.16115082002334344	0.4914509145385484	-0.19619808174084907	1.1790999108179459	fpc16	APC	0.6625983138584607	0.7927674802186216	0.1787496736199175
driver	0.6390255565740237	-0.16265826911007586	-0.8427517793123405	0.5174352410921887	fpc17	APC	0.9384548389313119	0.19448177273811168	0.027586622003574243
driver	0.9202373184904791	-0.03330108240707083	-0.685547505913538	0.6189453410993963	fpc18	APC	0.9867014698586052	0.036100158719715295	0.005814224842168591
driver	0.47472222841516976	-0.21041746211873105	-0.7876986376987188	0.3668637134612568	fpc19	APC	0.8846717935758981	0.3235604323809995	0.05321781933148321
driver	0.08658170106469297	-0.5372784238406394	-1.151858236142864	0.07730138846158519	fpc20	APC	0.5426179575335924	1.062573885885391	0.2655058376870329
driver	0.3967716126314149	-0.25076803817743876	-0.8310884989018655	0.329552422546988	fpc21	APC	0.8520846247688618	0.401459407381134	0.0695172711428386
driver	0.0726327329347411	0.5374802878058186	-0.04941582569703973	1.1243764013086768	fpc22	APC	0.515044098578177	1.1388676144349477	0.28815558464960106
driver	0.3917524497122322	-0.22080840220977324	-0.7264005937740239	0.28478378935447735	fpc23	APC	0.8500107892379004	0.40698827911418195	0.07057556172482964
driver	0.3834032968346057	-0.2446368920207886	-0.7950198433557638	0.3057460593141867	fpc24	APC	0.8472881682613994	0.4163441570006764	0.07196885814482566
driver	0.49767886789411664	0.18524562545690007	-0.35046314463477524	0.7209543955485753	fpc25	APC	0.892205430593671	0.303050799585129	0.04953513766278697
driver	0.3655295331716548	-0.2369570969170741	-0.7504758677667317	0.27656167393258346	fpc26	APC	0.8376827656479402	0.437077528212761	0.07692041957132117
driver	0.5154096918992221	0.16421102249406888	-0.330901391016829	0.6593234360049668	fpc27	APC	0.9005679917765912	0.28784741912082185	0.04548349290699164
driver	0.05230153603562455	-0.47103684384002664	-0.9467694532387021	0.004695765558648757	fpc28	APC	0.4515262763813537	1.2814855562187717	0.34531697103071757
driver	0.8974993879237523	0.027881790996139993	-0.3966128975257387	0.45237647951801874	fpc29	APC	0.9839770018560495	0.04696583892950679	0.007015052060257461
driver	0.8513098533439823	-0.04235664774549035	-0.4855350297671708	0.40082173427619006	fpc30	APC	0.9773163768840082	0.06991233990945542	0.00996482369899409
driver	0.0873182924650763	0.3970607696484603	-0.05818982484732749	0.8523113641442481	fpc31	APC	0.5431967399695323	1.0588947656363503	0.26504284516623566
driver	0.49790271157970256	-0.15888849669412486	-0.6186148856462548	0.30083789225800506	fpc32	APC	0.892205430593671	0.3028555085490125	0.04953513766278697
driver	0.4038974758458622	-0.19361565391858546	-0.6485056526012529	0.26127434476408207	fpc33	APC	0.8547825391988547	0.3937288609415218	0.06814435783112854
driver	0.7633940596405066	-0.06655395573304641	-0.5001656066989195	0.3670576952328267	fpc34	APC	0.964351010823286	0.11725122384118533	0.015764859959366027
driver	0.3161604526331052	0.2136403722128215	-0.20429992042766137	0.6315806648533044	fpc35	APC	0.8058398959818288	0.5000924553315879	0.0937512351161151
driver	0.7997279217353487	-0.05100210596887325	-0.4452806657768147	0.34327645383906824	fpc36	APC	0.9662584227884591	0.0970577407416513	0.014906707350869006
driver	0.06359276744100968	0.3559646573137647	-0.020163389932282505	0.7320927045598119	fpc37	APC	0.48736529656683586	1.1965922749030478	0.31214539851220147
driver	0.9743587992129428	0.006619098816583076	-0.3972724879370158	0.41051068557018194	fpc38	APC	0.9960241115559347	0.011281088476360454	0.0017301481335850674
driver	0.043452829816752664	-0.3988503990449083	-0.7859589043299957	-0.011741893759820876	fpc39	APC	0.4200082358260423	1.3619819353538225	0.37674219355749033
driver	0.8468618101270746	0.038225246351293325	-0.3499699680724537	0.4264204607750403	fpc40	APC	0.9762538032197323	0.07218745152950004	0.010437261217971415
driver	0.534881605668171	-0.12293782331182725	-0.5114490988417599	0.26557345221810547	fpc41	APC	0.9073779973522688	0.2717423370351969	0.04221175597627425
driver	0.0013850577635085514	0.5948692839312137	0.2306678562869554	0.9590707115754721	fpc42	APC	0.07178670179990841	2.858532114072528	1.1439559996269875
driver	0.2607127761211011	-0.20375286527594028	-0.5589808801525704	0.1514751496006898	fpc43	APC	0.7651257445716995	0.5838376858898271	0.11626718486478933
driver	0.6736367583575326	-0.07641653574806073	-0.43226392082795706	0.2794308493318356	fpc44	APC	0.947235727325083	0.17157422270157857	0.023541929827745837
driver	0.5976549858339969	-0.09820680479863951	-0.46313728635815765	0.2667236767608786	fpc45	APC	0.9255288119919403	0.22354945311745597	0.03361005698201682
driver	0.71849855374082	0.06102207347201752	-0.2709883387463281	0.3930324856903632	fpc46	APC	0.9581793945286446	0.14357410171627388	0.018553172800277483
driver	0.9953505269408611	0.001058383298938377	-0.35515967793252645	0.3572764445304032	fpc47	APC	0.9985476238820922	0.002023949296784435	0.0006312174272516734
driver	0.13159814157250815	-0.25467209708700406	-0.5858001511053252	0.07645595693131707	fpc48	APC	0.6190122167614726	0.8807502437806018	0.20830077970405356
driver	0.23464563379900022	0.20036218402940267	-0.13020304855848966	0.530927416617295	fpc49	APC	0.7433136686883715	0.6295875225707834	0.12882788094472455
driver	0.02134665422190551	0.3641465674919574	0.054157051702882986	0.6741360832810318	fpc50	APC	0.3092911356329075	1.6706701846591276	0.509632526815058
driver	0.6427242556200966	0.4802064928913765	-1.5499653631793042	2.5103783489620572	fpc1	APOB	0.9390529652413862	0.19197531004262788	0.027309911606784566
driver	0.6829362284735805	0.41462123494879644	-1.5761841532813956	2.4054266231789883	fpc2	APOB	0.9495530579943601	0.16561984817069791	0.02248076325936961
driver	0.5424201890303715	0.5145368710361139	-1.1419883233050396	2.171062065377267	fpc3	APOB	0.9081807927964217	0.2656641542786961	0.04182768727400248
driver	0.7172675084461231	-0.2751770897216546	-1.7655576867767815	1.2152035073334724	fpc4	APOB	0.957886946550041	0.14431884185682237	0.018685744978614548
driver	0.91244742706453	-0.08728833370747346	-1.6442974999807756	1.4697208325658286	fpc5	APOB	0.9857027327166111	0.039792149110966804	0.006254039425957989
driver	0.7505185493352151	-0.22093128030757914	-1.5836996512782908	1.1418370906631325	fpc6	APOB	0.9624497555577357	0.12463856954412963	0.016621933459553765
driver	0.9809385968158715	-0.016182228863275555	-1.3445589758328829	1.3121945181063317	fpc7	APOB	0.9967992273747776	0.00835817702234654	0.0013923073091037684
driver	0.905278692126277	-0.09566789751045174	-1.6724535406709347	1.4811177456500313	fpc8	APOB	0.9849165085591357	0.043217701656329655	0.006600583115470527
driver	0.9536253314889696	-0.02819062865873255	-0.9789226013689397	0.9225413440514746	fpc9	APOB	0.9935812477969644	0.020622221131774497	0.0027966136803306276
driver	0.49181196252321835	-0.3730506060984605	-1.4372983420984116	0.6911971299014904	fpc10	APOB	0.8915053169843442	0.3082009119644432	0.04987606232589509
driver	0.5737795276268436	0.2585196873577267	-0.6428249904651498	1.1598643651806033	fpc11	APOB	0.9185272016005614	0.24125495137985467	0.036907977812069094
driver	0.5267145627448687	-0.29223718316668734	-1.1975954242487004	0.6131210579153257	fpc12	APOB	0.9050515174993908	0.2784246739867264	0.043326699105389915
driver	0.7851348608583055	-0.11318260957077386	-0.9273875732240926	0.7010223540825449	fpc13	APOB	0.964959535431024	0.10505573905584592	0.015490897959293157
driver	0.10606641353339984	0.573776121821421	-0.12222138236732671	1.2697736260101689	fpc14	APOB	0.5799557321398232	0.9744221158752734	0.23660515474932514
driver	0.6340008160410735	0.18463950475054944	-0.5759413647669799	0.9452203742680788	fpc15	APOB	0.9372264094300736	0.19791018312472292	0.02815548223026617
driver	0.7231236439666994	-0.12491053986426619	-0.8163802868960793	0.566559207167547	fpc16	APOB	0.9590776041670998	0.14078743811154867	0.018146250287148023
driver	0.6956639540043602	-0.13631895324300436	-0.819768952879724	0.5471310463937152	fpc17	APOB	0.9526296080391792	0.15760049913274393	0.021075924600400864
driver	0.5145266977120193	-0.21781505641138382	-0.8731703881795503	0.4375402753567827	fpc18	APOB	0.9000478753068847	0.28859208568640216	0.04573438897333451
driver	0.8454653644004338	-0.05766062449173376	-0.6378730304860416	0.522551781502574	fpc19	APOB	0.9761177273576335	0.07290417914592419	0.010497799896393933
driver	0.880612538124843	0.04734338692171759	-0.5708832463632135	0.6655700202066487	fpc20	APOB	0.981042614730239	0.05521513536562774	0.008312127237562278
driver	0.2892044092333041	0.31516099100786	-0.2679274960825542	0.8982494780982742	fpc21	APOB	0.7854494620083263	0.5387950900390008	0.10488175343368916
driver	0.6255685413991077	-0.14689822400879796	-0.7372913291389428	0.44349488112134694	fpc22	APOB	0.9341515360412218	0.2037250992069921	0.029582667743843685
driver	0.7381561347415567	0.08662099877397733	-0.4215647806929669	0.5948067782409215	fpc23	APOB	0.9596090992752234	0.13185176651738467	0.01790564258594632
driver	0.4567667373193066	-0.20989679358916158	-0.763022877646368	0.34322929046804485	fpc24	APOB	0.8780517626620126	0.3403055298161748	0.056479880932344705
driver	0.6011820700111138	-0.14348954463361002	-0.6818646884575223	0.39488559919030225	fpc25	APOB	0.9260903492228952	0.22099398053248984	0.03334664155256811
driver	0.21888280120602405	0.3235078170116103	-0.19240858415107837	0.839424218174299	fpc26	APOB	0.7282787034562842	0.6597883619348757	0.13770238962920983
driver	0.06911482652456055	0.46091541722008744	-0.03612921847230616	0.957960052912481	fpc27	APOB	0.5051750647175082	1.1604287777039923	0.2965580942268629
driver	0.4826920557477371	0.17132048155658489	-0.30729499072295363	0.6499359538361235	fpc28	APOB	0.8875433274779347	0.31632984883681264	0.05181043666691954
driver	0.8247678627522574	-0.0481582428547869	-0.4747331610992088	0.3784166753896351	fpc29	APOB	0.9712803549172057	0.0836682697677914	0.012655395200513368
driver	0.4591867127811118	-0.16806316962087026	-0.6133387371496715	0.27721239790793095	fpc30	APOB	0.878995077289589	0.3380106873551437	0.056013557135504585
driver	0.5092194623830646	-0.1541091306273164	-0.6119929444022658	0.30377468314763306	fpc31	APOB	0.8974591916098366	0.29309500595309945	0.04698529011632348
driver	0.9509731828332173	-0.014485210667967624	-0.47654313192694275	0.44757271059100745	fpc32	APOB	0.9930478307509575	0.021831729867809083	0.0030298329437578953
driver	0.5281945594764357	0.1470408024671289	-0.3101311971851002	0.6042128021193579	fpc33	APOB	0.9051230810521455	0.2772060764375598	0.04329236025641061
driver	0.4866482967000807	-0.1545458797116295	-0.5902275935080872	0.2811358340848281	fpc34	APOB	0.8900202613635804	0.312784792344188	0.050600106503133714
driver	0.14537950698570778	-0.3117958139348811	-0.7316256149678924	0.10803398709813022	fpc35	APOB	0.6384278466381078	0.8374968082656824	0.1948881783968028
driver	0.6152262646769002	0.10153804748768885	-0.29465113228431244	0.49772722725969015	fpc36	APOB	0.9311098468016259	0.21096513230811575	0.03099908051633365
driver	0.8170124700477811	-0.04464623584918867	-0.42306863847197007	0.3337761667735928	fpc37	APOB	0.9697685181870241	0.08777131478752266	0.013331918590857448
driver	0.3034329229940226	-0.21292712633868738	-0.6186528156542821	0.19279856297690728	fpc38	APOB	0.7963142398010161	0.5179372992944762	0.09891551809050966
driver	0.9492020548343632	0.012654318604863293	-0.37690873224925237	0.4022173694589789	fpc39	APOB	0.9930478307509575	0.022641330292183657	0.0030298329437578953
driver	0.12484959329012608	0.30513987061103454	-0.08464681264858115	0.6949265538706502	fpc40	APOB	0.6096010250849245	0.9036128680674727	0.21495431137260307
driver	0.18649714901880268	-0.26292122527337014	-0.6531556585045728	0.12731320795783257	fpc41	APOB	0.6937232909425346	0.7293278028626173	0.15881372432990787
driver	0.38675989662099464	0.1620667651158979	-0.20513529871204556	0.5292688289438414	fpc42	APOB	0.8481652372865021	0.4125585645247898	0.07151953140947388
driver	0.9011864994159988	0.022608798647893988	-0.33451966037513836	0.37973725767092636	fpc43	APOB	0.9847543837274607	0.04518532302127845	0.006672077211474773
driver	0.1556469601162041	0.25880575058058036	-0.09856024782211398	0.6161717489832748	fpc44	APOB	0.6558476426402726	0.8078593569451686	0.1831970381329066
driver	0.25560443259671684	-0.21254130975439173	-0.5791346138697502	0.15405199436096678	fpc45	APOB	0.7630587115043919	0.592431619075442	0.11744204513631783
driver	0.5589413849644951	0.09941581432803225	-0.23420075971830812	0.43303238837437263	fpc46	APOB	0.9138482613532404	0.2526337332964009	0.03912591009521783
driver	0.5933672478490258	-0.09745278413243555	-0.45538494268925156	0.2604793744243805	fpc47	APOB	0.9240092827588015	0.22667642915331118	0.03432366575968344
driver	0.6620733669480866	0.07420757934977713	-0.2587887210723657	0.40720387977191996	fpc48	APOB	0.9441338802299638	0.17909388201767384	0.024966417436590883
driver	0.8304185598227155	-0.0362914726898241	-0.3686387746741676	0.29605582929451946	fpc49	APOB	0.9728147211444621	0.08070295292226158	0.01196986604889634
driver	0.12471830721174271	-0.24419896198591928	-0.5560308410364099	0.06763291706457125	fpc50	APOB	0.6094179109257869	0.9040697924118088	0.21508478591589478
driver	0.034903900710597804	2.820994540731748	0.20021453359642294	5.441774547867073	fpc1	ARHGAP35	0.3770757304481898	1.4571260354355389	0.4235714189908715
driver	0.8384844349282407	0.2675003760818073	-2.3063720719574343	2.8413728241210485	fpc2	ARHGAP35	0.9749918077657757	0.07650499493925215	0.01099903338563261
driver	0.6967357493118318	0.4256056900231604	-1.716152723690965	2.567364103737286	fpc3	ARHGAP35	0.9526296080391792	0.15693190536819626	0.021075924600400864
driver	0.4961846495953587	-0.6685186793405041	-2.595094638117824	1.258057279436816	fpc4	ARHGAP35	0.8920238684564431	0.3043566755719747	0.049623524771590495
driver	0.6074212485027431	0.5272683271772869	-1.4854928732668466	2.5400295276214204	fpc5	ARHGAP35	0.9277981986599442	0.21651001988222235	0.03254647500847036
driver	0.8613936317574862	-0.1568485234714671	-1.9187108760697345	1.6050138291268001	fpc6	ARHGAP35	0.9797103043506529	0.06479834328018266	0.008902324125151627
driver	0.40976587638411077	-0.721702708985134	-2.4386527464137493	0.9952473284434813	fpc7	ARHGAP35	0.8583699128113234	0.38746421068623393	0.06632551346640585
driver	0.5181612379876902	0.6715810619558732	-1.3666376544857775	2.7097997783975236	fpc8	ARHGAP35	0.90110992706564	0.2855350783391789	0.045222225884490735
driver	0.7204166558824193	0.22429168502502422	-1.0047834767128208	1.4533668467628693	fpc9	ARHGAP35	0.9585077663442437	0.14241625493883672	0.018404363884734317
driver	0.009935143523476669	1.806788637183745	0.4338638694559056	3.1797134049115843	fpc10	ARHGAP35	0.21095666349916742	2.0028258546735707	0.6758067519829162
driver	0.2028497166326557	-0.7564955803886637	-1.9212447239793646	0.4082535632020372	fpc11	ARHGAP35	0.7099966932642426	0.6928255946392702	0.1487436739575962
driver	0.2973025272975221	0.6219634661714054	-0.5482250969331938	1.7921520292760045	fpc12	ARHGAP35	0.7936975008580075	0.5268013989460788	0.10034498716984075
driver	0.6020261590887372	-0.2798786108746131	-1.3324293585577132	0.7726721368084869	fpc13	ARHGAP35	0.9260903492228952	0.22038463747794879	0.03334664155256811
driver	0.9552949519934537	-0.02574228883706009	-0.9263633279898164	0.8748787503156962	fpc14	ARHGAP35	0.9935812477969644	0.01986251716388651	0.0027966136803306276
driver	0.6562749319021304	0.22314410178441463	-0.7601625189768113	1.2064507225456407	fpc15	ARHGAP35	0.9433576733545601	0.18291418441365603	0.02532361361176438
driver	0.910691327238396	0.0511275362000905	-0.8428560105260684	0.9451110829262493	fpc16	ARHGAP35	0.9849558026622184	0.04062879930912704	0.006583256903974284
driver	0.5128151449574911	-0.2948363938735506	-1.178331767785869	0.5886589800387678	fpc17	ARHGAP35	0.898339681153995	0.29003915729122526	0.0465594163875409
driver	0.8421254206567661	0.0860546547996669	-0.7613179483305706	0.9334272579299044	fpc18	ARHGAP35	0.9756041536757732	0.07462322270132056	0.0107263593273232
driver	0.12982534806086962	0.5791243623619926	-0.17039768741629857	1.3286464121402837	fpc19	ARHGAP35	0.6169562319479346	0.8866405043908117	0.20974564455301364
driver	0.3195494087934371	0.4055710976297468	-0.3934169390683639	1.2045591343278574	fpc20	ARHGAP35	0.8072006131256053	0.4954619816140499	0.09301851689383424
driver	0.7361899899935291	-0.1295391695740792	-0.8836352238268778	0.6245568846787194	fpc21	ARHGAP35	0.9596090992752234	0.1330100919696688	0.01790564258594632
driver	0.5663026788793644	0.22319781428841923	-0.5400520896605345	0.986447718237373	fpc22	ARHGAP35	0.9174935937243165	0.2469513839504197	0.037396959468126
driver	0.6066637376915338	-0.17246187507407468	-0.8294212570729824	0.484497506924833	fpc23	ARHGAP35	0.9272548282405105	0.21705196350515116	0.03280089661056631
driver	0.9462073981156123	0.024604793139498427	-0.6906266103527998	0.7398361966317966	fpc24	ARHGAP35	0.992915601504745	0.02401366065415582	0.003087665259427414
driver	0.9651046613266107	-0.015527168296382458	-0.7116170679142886	0.6805627313215237	fpc25	ARHGAP35	0.994463250686401	0.015425586788960863	0.002411261125768726
driver	0.5692405665863247	0.19365386435371074	-0.4736113515791927	0.8609190802866142	fpc26	ARHGAP35	0.9177630419716759	0.24470415775006352	0.037269435191083264
driver	0.2404956158024066	-0.38491680120502936	-1.0279396598359583	0.2581060574258994	fpc27	ARHGAP35	0.748511513860752	0.6188928363387041	0.1258015148029184
driver	0.9795249414052867	-0.008098307022894567	-0.6269698512835656	0.6107732372377764	fpc28	ARHGAP35	0.9967992273747776	0.008984501193715954	0.0013923073091037684
driver	0.533384973872843	-0.17512775462006502	-0.7265486406702935	0.3762931314301634	fpc29	ARHGAP35	0.9073705562432729	0.27295922309688747	0.04221531749731226
driver	0.2425198448846836	-0.34301720718628653	-0.9185156959454235	0.23248128157285047	fpc30	ARHGAP35	0.749889953092356	0.615252718211059	0.12500246497014084
driver	0.4870052579898344	0.2098067893550352	-0.3821463602497265	0.8017599389597968	fpc31	ARHGAP35	0.8901871515746436	0.3124663498661791	0.05051867835331928
driver	0.1323075734998826	0.45822692374082336	-0.1386614099420111	1.0551152574236577	fpc32	ARHGAP35	0.620647847032273	0.8784152953811433	0.20715474679713852
driver	0.9779851437306673	-0.008317080113331293	-0.5994416497798967	0.582807489553234	fpc33	ARHGAP35	0.9965806807476207	0.009667742395218363	0.001487536115420435
driver	0.03853662217321037	-0.5938821169247095	-1.156396145092618	-0.03136808875680108	fpc34	ARHGAP35	0.39622838396095206	1.41412635495886	0.40205441684370835
driver	0.6455282331185263	-0.12738566536534066	-0.6705129194864059	0.41574158875572453	fpc35	ARHGAP35	0.9395181509473807	0.19008475847975773	0.02709482516415581
driver	0.8388339462560721	0.05311990522505288	-0.4591205181859918	0.5653603286360975	fpc36	ARHGAP35	0.9749918077657757	0.07632400265425777	0.01099903338563261
driver	0.460741346524855	-0.18398418321111004	-0.6731338521697066	0.30516548574748653	fpc37	ARHGAP35	0.8793927712852123	0.3365428127921153	0.055817108654732606
driver	0.11583509961170559	0.42052895939156243	-0.10374416172237244	0.9448020805054973	fpc38	ARHGAP35	0.5978057269313546	0.9361598235278992	0.22343992877018734
driver	0.3087517729558335	0.2613253621179157	-0.24212965428937228	0.7647803785252036	fpc39	ARHGAP35	0.8005945719223652	0.5103905398611057	0.0965873587627095
driver	0.6283079386294879	-0.12448300697983564	-0.6287813349273486	0.37981532096767734	fpc40	ARHGAP35	0.9349184822565267	0.20182745296717455	0.029226254635017445
driver	0.4483660716768689	0.19511785239430623	-0.30959236746987784	0.6998280722584903	fpc41	ARHGAP35	0.8746884353980828	0.34836725834513743	0.05814661541586316
driver	0.8565356247085552	-0.04377043163826015	-0.5186165273409772	0.4310756640644569	fpc42	ARHGAP35	0.9784493826544199	0.06725456930956741	0.009461636436715291
driver	0.2731941526237141	0.2578945039845131	-0.20361872695694183	0.719407734925968	fpc43	ARHGAP35	0.7760587492575683	0.5635286004166822	0.11010540050391981
driver	0.8515768029524742	0.044106841158286725	-0.4182236615560412	0.5064373438726146	fpc44	ARHGAP35	0.9773163768840082	0.06977617730293635	0.00996482369899409
driver	0.6588252292218025	-0.10674105556372782	-0.580862944014485	0.3673808328870294	fpc45	ARHGAP35	0.9433576733545601	0.18122977819989183	0.02532361361176438
driver	0.22918453492268437	0.26439996248505643	-0.16674127240456454	0.6955411973746775	fpc46	ARHGAP35	0.7382602799531768	0.6398146913483747	0.1317904969590838
driver	0.11497966106713543	0.3717639636946617	-0.09062430200121996	0.8341522293905433	fpc47	ARHGAP35	0.5978057269313546	0.9393789758856411	0.22343992877018734
driver	0.11823047222012777	0.34279349305837564	-0.08737428238861494	0.7729612685053662	fpc48	ARHGAP35	0.5990336479450369	0.9272705758111129	0.22254878244134454
driver	0.007811225933062635	-0.5820564419270591	-1.0106705145542578	-0.15344236929986027	fpc49	ARHGAP35	0.18951608469224368	2.1072808004143666	0.7223539244999287
driver	0.3044149359006585	-0.2112385712040802	-0.6145653126073851	0.19208817019922467	fpc50	ARHGAP35	0.7966779451717311	0.5165340430312086	0.0987172054562422
driver	0.8917249839418471	0.05636728465682872	-0.7557842681956793	0.8685188375093368	fpc1	ARID1A	0.9832443320368903	0.049769065323956564	0.007338548424136917
driver	0.11663832819006485	0.6368503408002206	-0.1588611632161987	1.43256184481664	fpc2	ARID1A	0.5978057269313546	0.9331587138463423	0.22343992877018734
driver	0.6772497396962414	-0.14063663093728662	-0.8033145477409764	0.5220412858664032	fpc3	ARID1A	0.9489015289199105	0.16925115321765533	0.02277885360600424
driver	0.3388496559199523	-0.2906974241937001	-0.8867066256632885	0.30531177727588826	fpc4	ARID1A	0.8193229705641739	0.46999295102186606	0.08654486907637617
driver	0.9995518555380614	0.0001783636654043852	-0.622648713878184	0.6230054412089927	fpc5	ARID1A	0.9997435119081632	0.00019467029038047707	0.00011140565068080463
driver	0.23229199649328194	0.3319265239360396	-0.21294701324213539	0.8768000611142146	fpc6	ARID1A	0.7408508214579707	0.6339657533451916	0.13026923323526973
driver	0.219935247570338	0.33226244174379554	-0.19882727098182057	0.8633521544694116	fpc7	ARID1A	0.7298063378346521	0.6577051635514848	0.13679236942483047
driver	0.28508981199549044	0.34370289831233053	-0.2867841872770372	0.9741899839016983	fpc8	ARID1A	0.7822449499485822	0.5450183024141391	0.10665723191017251
driver	0.24065688955152323	-0.22746574685333434	-0.6075890958620249	0.1526576021553562	fpc9	ARID1A	0.7486827066338677	0.6186017007791433	0.1257021982599981
driver	0.04625491196134886	-0.43238359256212944	-0.8575775456127168	-0.007189639511542112	fpc10	ARID1A	0.42940700420637584	1.3348421413154923	0.3671308759142779
driver	0.061589835665522834	-0.3434582944487362	-0.7036088026777452	0.016692213780272802	fpc11	ARID1A	0.4835760480963792	1.2104909546961045	0.31553521822727776
driver	0.1870340529605682	-0.243591728571543	-0.6055778706852273	0.11839441354214125	fpc12	ARID1A	0.6940289250602517	0.7280793150331226	0.1586224290663567
driver	0.4908321777125958	0.11440756433996645	-0.21123981073453912	0.44005493941447205	fpc13	ARID1A	0.8910286287182249	0.30906697376707726	0.050108341872658065
driver	0.010222045309124952	-0.3644790558043498	-0.6425007479637893	-0.0864573636449103	fpc14	ARID1A	0.2135739863198089	1.9904621983700856	0.6704516462397664
driver	0.3401029141562434	-0.14797121594883705	-0.45214120725568546	0.15619877535801135	fpc15	ARID1A	0.8200724967074041	0.46838964681895745	0.08614775306962091
driver	0.20572953253275228	0.1784155304998916	-0.09803926500841251	0.45487032600819566	fpc16	ARID1A	0.7117764069560196	0.686703360734094	0.14765641152552234
driver	0.14158966623170977	0.20482764672501835	-0.06837010690571116	0.47802540035574786	fpc17	ARID1A	0.6346610927498008	0.8489684420015742	0.197458124849727
driver	0.39153959106141545	-0.11452886549058075	-0.37665146615229295	0.14759373517113142	fpc18	ARID1A	0.8500107892379004	0.4072243171049659	0.07057556172482964
driver	0.20419135575605793	-0.15021293394943597	-0.3821782442589735	0.08175237636010158	fpc19	ARID1A	0.7108766465465074	0.6899626472976259	0.1482057528171677
driver	0.3758487663470982	-0.11164788172361417	-0.35888109650090727	0.13558533305367892	fpc20	ARID1A	0.8443330487275097	0.4249868709055198	0.07348621132006539
driver	0.8431786213994226	-0.023535729801944343	-0.2568671283184636	0.20979566871457492	fpc21	ARID1A	0.9756041536757732	0.07408041342892561	0.0107263593273232
driver	0.837804519398937	0.02465090353016188	-0.21153038328290136	0.26083219034322513	fpc22	ARID1A	0.9749918077657757	0.07685730123819635	0.01099903338563261
driver	0.6538027210847237	-0.046484500836942756	-0.24975925881685018	0.15679025714296468	fpc23	ARID1A	0.9426305478053358	0.18455327624628745	0.025658490177569358
driver	0.908687332865967	0.01294150353572901	-0.2083580420028365	0.23424104907429452	fpc24	ARID1A	0.9849165085591357	0.04158552598594973	0.006600583115470527
driver	0.1902877361857945	0.1437848415602696	-0.07146410008396628	0.3590337832045055	fpc25	ARID1A	0.6982902862767848	0.7205892005646002	0.1559639992674941
driver	0.16688449312104559	0.1454776619629501	-0.060867064546899136	0.35182238847279934	fpc26	ARID1A	0.670030743676608	0.7775840160160108	0.17390526968308026
driver	0.8749367758351606	-0.015973829213236014	-0.21502585527264712	0.1830781968461751	fpc27	ARID1A	0.9808882920989623	0.05802332857535794	0.008380449182133501
driver	0.5541892441093124	0.05774586196589747	-0.13371625951526073	0.24920798344705564	fpc28	ARID1A	0.9136493989724496	0.2563419074049304	0.039220427135487075
driver	0.8290771821552338	-0.01878268212842399	-0.189418487822783	0.15185312356593503	fpc29	ARID1A	0.9723621991716446	0.08140503733413566	0.012171932809227915
driver	0.5402232863702717	-0.05562979626170478	-0.23375669999952076	0.1224971074761112	fpc30	ARID1A	0.9077146465374034	0.26742669944485536	0.042050656887905546
driver	0.8038832676619678	-0.023193791670786834	-0.20637732463372382	0.15998974129215016	fpc31	ARID1A	0.9679133073510914	0.09480701081734647	0.01416353920512767
driver	0.19411838978431012	-0.12233307716763214	-0.3070539912804137	0.06238783694514943	fpc32	ARID1A	0.7013930927747161	0.7119333198226967	0.15403851530737722
driver	0.832129992360452	0.019767304589282053	-0.16313011171835037	0.20266472089691448	fpc33	ARID1A	0.9730256482439449	0.07980882448450649	0.011875711896079767
driver	0.8261449484749039	0.019521021335349317	-0.15478396637554676	0.19382600904624542	fpc34	ARID1A	0.971424245871225	0.08294374832111923	0.012591061129944629
driver	0.595511053107607	-0.04548770899140077	-0.21353294598659794	0.12255752800379639	fpc35	ARID1A	0.9247965063785173	0.22511017329271873	0.03395381956303328
driver	0.06656098154846997	-0.14817302507243396	-0.3064819876904862	0.010135937545618229	fpc36	ARID1A	0.49624240126346186	1.17678028230115	0.30430613033384457
driver	0.3139509209044705	-0.07770671009147735	-0.22903002121660188	0.07361660103364716	fpc37	ARID1A	0.804094592673332	0.5031382386985027	0.09469285839135115
driver	0.7999437092336164	0.020978009063945605	-0.14137400773028297	0.18333002585817415	fpc38	ARID1A	0.9662584227884591	0.09694057254473451	0.014906707350869006
driver	0.7462462174059759	0.025710167215517638	-0.13011478273279523	0.1815351171638305	fpc39	ARID1A	0.9610932376860966	0.1271178572212015	0.017234478462176094
driver	0.31354860228277553	0.08017118550318926	-0.07582156871755528	0.2361639397239338	fpc40	ARID1A	0.8037218799546526	0.5036951308549232	0.09489420858611872
driver	0.02332593089126127	-0.1804634054577613	-0.33637743343367527	-0.024549377481847323	fpc41	ARID1A	0.31886305450890223	1.6321610154112205	0.49639579794872973
driver	0.6832000418878834	0.030570903704343223	-0.1163446730770039	0.17748648048569035	fpc42	ARID1A	0.949586771072341	0.16545211569189083	0.022465344274929872
driver	0.9087506367988641	0.008348356620838812	-0.13450790796133782	0.15120462120301548	fpc43	ARID1A	0.9849165085591357	0.04155527180483325	0.006600583115470527
driver	0.7711763955678543	0.021212724849324037	-0.12183478036005535	0.16426023005870344	fpc44	ARID1A	0.9644948143415129	0.11284627193654694	0.01570010302156923
driver	0.160310882773601	0.10498851228646411	-0.041618983531568704	0.2515960081044969	fpc45	ARID1A	0.6607071384050782	0.7950369943763937	0.17999100096648518
driver	0.11527784938867508	-0.10712772736652895	-0.2404792926348853	0.02622383790182739	fpc46	ARID1A	0.5978057269313546	0.9382541342702587	0.22343992877018734
driver	0.5399834419254379	-0.044740060082465186	-0.18791318440872967	0.09843306424379931	fpc47	ARID1A	0.9077146465374034	0.2676195571967832	0.042050656887905546
driver	0.22760267997522224	0.08192971218850362	-0.05121450421048829	0.21507392858749552	fpc48	ARID1A	0.7374601040412166	0.6428226285177472	0.1322614696730785
driver	0.006935860241792578	0.18278123023988857	0.05017333777345906	0.3153891227063181	fpc49	ARID1A	0.1767740666511597	2.1588996665165343	0.7525814471079961
driver	0.9160197704959229	0.006712021805348179	-0.11812700033807123	0.1315510439487676	fpc50	ARID1A	0.986301711533807	0.03809515283365096	0.005990213242560298
driver	0.4899963222109188	1.3351623102170431	-2.457899847597715	5.128224468031801	fpc1	ARID1B	0.8910286287182249	0.309807179664339	0.050108341872658065
driver	0.3378157462371729	-1.8177314552827286	-5.53660712433968	1.9011442137742227	fpc2	ARID1B	0.8186251665908739	0.47132011099788584	0.08691490818385972
driver	0.010667550258795556	-4.025667331332421	-7.114279417150135	-0.9370552455147076	fpc3	ARID1B	0.21660310688390616	1.9719353023410515	0.6643353182884485
driver	0.3988654840323156	1.197795490808031	-1.586440094542313	3.982031076158375	fpc4	ARID1B	0.8522662075642333	0.3991735438928949	0.06942473103332507
driver	0.1213292159851198	2.2971086931741493	-0.6097651231082906	5.203982509456589	fpc5	ARID1B	0.6023865902219483	0.9160346087515087	0.22012470456537853
driver	0.4679361885071902	-0.9423162108464735	-3.488292160485271	1.6036597387923237	fpc6	ARID1B	0.8816426473850129	0.32981336673079975	0.054707410012249415
driver	0.8007902598301339	0.3193254888784246	-2.162712652686023	2.801363630442872	fpc7	ARID1B	0.9664154371755135	0.09648121790604965	0.014836141402376855
driver	0.7664394535413627	-0.446204594624631	-3.392377159870877	2.499967970621615	fpc8	ARID1B	0.9644948143415129	0.11552214743905301	0.01570010302156923
driver	0.08255052330811043	1.5716526452083697	-0.20294050247971773	3.346245792896457	fpc9	ARID1B	0.5366977677875763	1.0832801692927159	0.2702702110098792
driver	0.2460049945759957	-1.176165171526954	-3.1641231170705737	0.8117927740166657	fpc10	ARID1B	0.7537531507745625	0.6090560754381871	0.12277085944728647
driver	0.9380124498583251	0.06678793514571463	-1.6175710402840107	1.7511469105754398	fpc11	ARID1B	0.9920337251495353	0.02779139736838854	0.0034735633323352364
driver	0.8477104399530493	-0.16566431448589725	-1.8575550760150739	1.5262264470432791	fpc12	ARID1B	0.9765050183897879	0.07175246826880716	0.01032552047301095
driver	0.26723991248626383	0.8604263636197278	-0.660314787619547	2.3811675148590026	fpc13	ARID1B	0.7698239951100354	0.5730986791378361	0.11360855624289447
driver	0.8660247616965194	-0.11196946990696682	-1.4136240851807367	1.189685145366803	fpc14	ARID1B	0.9801069678397436	0.06246969029856535	0.008726523279550964
driver	0.973356939587458	-0.024202603331738126	-1.4454716887375536	1.3970664820740772	fpc15	ARID1B	0.9960241115559347	0.011727870454547172	0.0017301481335850674
driver	0.4321937806920735	-0.5173898302198007	-1.8091904549890891	0.7744107945494879	fpc16	ARID1B	0.8677611444015605	0.36432148694502076	0.061599800104233875
driver	0.41545648893512166	-0.5301969987992147	-1.807006836438437	0.7466128388400078	fpc17	ARID1B	0.8596646030315306	0.3814744534800437	0.06567095510955893
driver	0.33803794661066056	-0.5981596893714456	-1.822490842399677	0.6261714636567859	fpc18	ARID1B	0.8186251665908739	0.4710345450519403	0.08691490818385972
driver	0.7739646254575436	-0.15875150933356594	-1.2428706578255793	0.9253676391584474	fpc19	ARID1B	0.9644948143415129	0.11127888856732755	0.01570010302156923
driver	0.7498803833966281	-0.18776534233023942	-1.3428996341518808	0.967368949491402	fpc20	ARID1B	0.962368698008069	0.12500800724010983	0.016658511295237374
driver	0.6355390452759593	-0.2633742542063299	-1.3532258032174311	0.8264772948047712	fpc21	ARID1B	0.9373751667788394	0.1968577627701002	0.028086556121735117
driver	0.311614852661756	0.5690743847354021	-0.533782104412027	1.6719308738828311	fpc22	ARID1B	0.8027019210166194	0.5063818505010307	0.09544569767363316
driver	0.2877964532282666	0.5145548904029296	-0.4346610501733935	1.4637708309792528	fpc23	ARID1B	0.784446895540855	0.5409145625637077	0.10543645138131094
driver	0.9428612973406179	-0.037776987338085155	-1.0714995511340148	0.9959455764578447	fpc24	ARID1B	0.9925222953103275	0.02555219085770434	0.0032597287749291416
driver	0.046021803010787135	-1.0227454606619373	-2.027407792136797	-0.018083129187077773	fpc25	ARID1B	0.4293530666695742	1.3370363708412822	0.36718543079037347
driver	0.8633107524535844	-0.08466407471116782	-1.0491604036304087	0.879832254208073	fpc26	ARID1B	0.9798500414953657	0.06383284995855398	0.008840384648679558
driver	0.8224104000992131	0.10640481469638335	-0.823385425915234	1.0361950553080008	fpc27	ARID1B	0.9711221272906141	0.08491140628029205	0.01272615024319356
driver	0.3902556030236304	0.39177263642600435	-0.5024513383144218	1.2859966111664305	fpc28	ARID1B	0.8492713018657755	0.408650852916983	0.07095355112059347
driver	0.5054366471947453	-0.2706293961650875	-1.0675816530428524	0.5263228607126774	fpc29	ARID1B	0.8957906914690873	0.2963332723143032	0.04779345480114825
driver	0.16071122904349971	0.5949496288748268	-0.2366428669530073	1.426542124702661	fpc30	ARID1B	0.6611382816250597	0.7939537776159037	0.17970769533157416
driver	0.8711142371598023	-0.07078541857654369	-0.9264706647123209	0.7848998275592334	fpc31	ARID1B	0.9802600637287294	0.05992488825879625	0.008658690369842636
driver	0.5608326035853801	0.2560102443968756	-0.6072515016753227	1.1192719904690738	fpc32	ARID1B	0.9143996515592013	0.2511667469215061	0.03886394810484047
driver	0.45185847497541975	0.3276856658563112	-0.5264972880682295	1.181868619780852	fpc33	ARID1B	0.8763261091466005	0.3449975677585565	0.05733424880048074
driver	0.19613923122192378	-0.5364729204055437	-1.3502140640142701	0.27726822320318256	fpc34	ARID1B	0.7031804878331925	0.7074355312728112	0.15293318876469394
driver	0.7588485009863394	-0.1228778969961857	-0.9078909549383397	0.6621351609459684	fpc35	ARID1B	0.9642400873032657	0.11984491943125658	0.01581481712525569
driver	0.1831595990675987	-0.5023096987395401	-1.2422032309397573	0.23758383346067702	fpc36	ARID1B	0.6903140304524985	0.7371703158045284	0.16095329959999571
driver	0.5836265989335945	0.19759491946600988	-0.5094323872812272	0.9046222262132471	fpc37	ARID1B	0.9216224236369981	0.23386492324389935	0.03544696714206527
driver	0.1949169286367495	-0.5010548849552063	-1.2589955003404731	0.25688573043006036	fpc38	ARID1B	0.701530592510693	0.7101504405424396	0.15395338540699066
driver	0.7658620152577839	-0.11052032526443889	-0.83840350584063	0.6173628553117522	fpc39	ARID1B	0.9644948143415129	0.1158494698063227	0.01570010302156923
driver	0.10561455358378952	-0.6011481179496393	-1.3294037733339623	0.12710753743468373	fpc40	ARID1B	0.5793067469445223	0.976276232317079	0.23709141342444967
driver	0.15182362275383451	-0.532935330875762	-1.2620159625663838	0.19614530081486004	fpc41	ARID1B	0.6499623921763164	0.8186606498274823	0.1871117715768607
driver	0.4420370994715713	0.2689806372932293	-0.41718001377842506	0.9551412883648837	fpc42	ARID1B	0.8718824893099418	0.3545412794752639	0.05954204452070385
driver	0.981185350132018	-0.008023811888842658	-0.6753273923611602	0.659279768583475	fpc43	ARID1B	0.9968064410325823	0.008248944774989891	0.001389164408951942
driver	0.48970378707421003	-0.23533141161444812	-0.9034338819029787	0.4327710586740824	fpc44	ARID1B	0.8910286287182249	0.31006653739678625	0.050108341872658065
driver	0.03645129205764329	0.7303627658550361	0.046113738059446296	1.414611793650626	fpc45	ARID1B	0.38627607251954993	1.4382870730096649	0.41310219295423845
driver	0.7724150117314431	0.09193377633840999	-0.5314900958773412	0.7153576485541613	fpc46	ARID1B	0.9644948143415129	0.11214929438412861	0.01570010302156923
driver	0.7055001905888085	-0.1288768444910977	-0.7977118880857986	0.5399581991036032	fpc47	ARID1B	0.9544215352545398	0.1515028645862362	0.02025976994888676
driver	0.6231396526171085	0.15590058547713664	-0.4662972678023531	0.7780984387566263	fpc48	ARID1B	0.9332483896837143	0.2054146121461736	0.030002750774366534
driver	0.30549033421935745	0.3244045357113056	-0.2963741314376969	0.9451832028603082	fpc49	ARID1B	0.7979860082994843	0.5150025263759448	0.09800472340064681
driver	0.7724923225476439	-0.08596102187069497	-0.6690859936134571	0.49716394987206713	fpc50	ARID1B	0.9644948143415129	0.11210582813841864	0.01570010302156923
driver	0.4541833592730651	0.7030588711266992	-1.139071462220648	2.5451892044740463	fpc1	ARID2	0.8768215382758692	0.342768781847404	0.057088790703372444
driver	0.2652544082688016	1.0260499545087975	-0.7799007230486061	2.832000632066201	fpc2	ARID2	0.7685550133017619	0.5763373898171713	0.11432504017689676
driver	0.0594870383997368	1.443775883397238	-0.05783035646575341	2.9453821232602295	fpc3	ARID2	0.47714641922987244	1.2255776521654482	0.32134833101026056
driver	0.570210200945652	-0.3915113363911904	-1.743920282457155	0.9608976096747741	fpc4	ARID2	0.9178453486555271	0.24396501751624874	0.03723048860658647
driver	0.4872533230461136	-0.5004313371787702	-1.913163098274202	0.9123004239166616	fpc5	ARID2	0.8904621338723148	0.31224519033108183	0.050384543803158224
driver	0.10451363203231127	1.0231796320170738	-0.2124205874231182	2.258779851457266	fpc6	ARID2	0.5789058000964306	0.980827059502299	0.2373920991855622
driver	0.539399697633085	-0.3771937927677065	-1.582518631487345	0.828131045951932	fpc7	ARID2	0.9076099940235758	0.2680893013319957	0.04210073058635868
driver	0.9722585516146114	-0.025371843764078417	-1.4562887983473995	1.4055451108192427	fpc8	ARID2	0.9958539825699695	0.012218228275433026	0.0018043354849235477
driver	0.47604916815215403	0.3134802194420354	-0.5491436781956459	1.1761041170797166	fpc9	ARID2	0.8856022159101007	0.32234818939212206	0.05276130545778309
driver	0.96600226976434	0.020992117219859163	-0.9449561196786536	0.9869403541183719	fpc10	ARID2	0.9945374683909314	0.015021853144579114	0.0023788505396458623
driver	0.65697773023765	-0.18522316977261505	-1.0032146183633122	0.632768278818082	fpc11	ARID2	0.9433576733545601	0.1824493515951981	0.02532361361176438
driver	0.6549731093394584	-0.18721572501389477	-1.0088730349364863	0.6344415849086968	fpc12	ARID2	0.9430751639157794	0.18377653009252373	0.025453692233002565
driver	0.7502224984865431	0.11993265236123009	-0.6189397817819853	0.8588050865044454	fpc13	ARID2	0.9624497555577357	0.12480991589571436	0.016621933459553765
driver	0.10391844124258061	0.523918240665087	-0.10768241613653085	1.1555188974667048	fpc14	ARID2	0.5775570231382507	0.9833073762231634	0.23840513072290587
driver	0.4984263193937343	-0.23823952767924128	-0.9284000661494313	0.4519210107909487	fpc15	ARID2	0.892205430593671	0.30239903283028663	0.04953513766278697
driver	0.6111455756189677	0.16267173897955403	-0.4647980912403462	0.7901415691994542	fpc16	ARID2	0.9291431947713084	0.21385532796111387	0.03191734961597162
driver	0.5989742175349722	0.16630037404775688	-0.4538940352347043	0.786494783330218	fpc17	ARID2	0.9260903492228952	0.22259187113869497	0.03334664155256811
driver	0.7108518962003194	-0.11242642262045521	-0.7072116682811211	0.4823588230402107	fpc18	ARID2	0.9564885301222402	0.14822087376107862	0.019320233513827098
driver	0.9000434487343575	-0.03372129671237885	-0.560259862384304	0.4928172689595463	fpc19	ARID2	0.9844254490606857	0.04573652490499157	0.006817167578171725
driver	0.6642223009559308	0.12417050225575182	-0.4368288944860808	0.6851698989975845	fpc20	ARID2	0.9444316543393932	0.17768654725688626	0.024829465182318152
driver	0.8601582972293491	0.04754901370042905	-0.4817971098449285	0.5768951372457867	fpc21	ARID2	0.9796124657026761	0.06542161702746095	0.008945697055449717
driver	0.6215957376917431	0.13484225241304024	-0.4009300430355216	0.6706145478616021	fpc22	ARID2	0.9323329265908488	0.20649197217255824	0.030428977814765664
driver	0.12856874865117335	0.35722607137890894	-0.10359186291927847	0.8180440056770963	fpc23	ARID2	0.6152820634991474	0.8908645830271111	0.21092574513769136
driver	0.4411240204851119	0.1971613314445149	-0.30478577942636087	0.6991084423153906	fpc24	ARID2	0.8714077685006196	0.3554392929808169	0.05977857269735794
driver	0.36740728356399355	0.2245197137848972	-0.2639561771029714	0.7129956046727659	fpc25	ARID2	0.8392288104645943	0.4348522383941281	0.07611961536380563
driver	0.5501829367165303	-0.14269532774358717	-0.6110707076972166	0.3256800522100423	fpc26	ARID2	0.9124100806176325	0.25949288287539146	0.039809925135385414
driver	0.7758268236395269	-0.06556496160264415	-0.5171332101917997	0.38600328698651143	fpc27	ARID2	0.9644948143415129	0.11023520906537095	0.01570010302156923
driver	0.04313390882687216	-0.44763268082121643	-0.8814247556879611	-0.01384060595447184	fpc28	ARID2	0.4197109086857394	1.3651811839820125	0.37704974291513904
driver	0.4056559155772488	0.16411414020575182	-0.2229097778760067	0.5511380582875103	fpc29	ARID2	0.8560261787568773	0.391842186433758	0.0675129536455023
driver	0.47859702905370205	0.14599961550353285	-0.25808807145778184	0.5500873024648476	fpc30	ARID2	0.8865947017005013	0.3200300016473369	0.05227486837743688
driver	0.9425268031215659	0.01527646924264892	-0.4003089581664535	0.43086189665175134	fpc31	ARID2	0.9924222436670083	0.025706290690042672	0.0033035102265339305
driver	0.5628553356093908	0.12369580602455862	-0.29556676200442467	0.5429583740535419	fpc32	ARID2	0.9155101493557174	0.2496032126437343	0.03833683674213144
driver	0.9566194118104092	0.011508266111662835	-0.40342595538682413	0.4264424876101498	fpc33	ARID2	0.9937690636896637	0.019260810630468795	0.0027145270893714052
driver	0.744944833498576	0.06558969775546505	-0.32983739154138114	0.4610167870523113	fpc34	ARID2	0.9605835282975623	0.1278758875124452	0.017464864741413448
driver	0.5425344596564536	0.11837869632684304	-0.262843382517319	0.4996007751710051	fpc35	ARID2	0.9081807927964217	0.2655726719248582	0.04182768727400248
driver	0.2101317083647106	0.22969111748709084	-0.12967968344386907	0.5890619184180508	fpc36	ARID2	0.7186676577546995	0.6775084086659942	0.14347189928506296
driver	0.6237130304057903	0.08589945762071395	-0.2574910621755297	0.42928997741695757	fpc37	ARID2	0.9335628345906322	0.20501518271779903	0.02985644600883609
driver	0.583603735901127	-0.10293266197542383	-0.4712203757076213	0.26535505175677365	fpc38	ARID2	0.9216224236369981	0.23388193666197996	0.03544696714206527
driver	0.2984388070239361	-0.18738794362613725	-0.5407780687974713	0.1660021815451968	fpc39	ARID2	0.794687331472576	0.5251447047230408	0.09980371024396972
driver	0.5798060532378699	0.09993341951320442	-0.2540453131160071	0.453912152142416	fpc40	ARID2	0.9200349753720775	0.2367172548760169	0.03619566252142999
driver	0.8934148235335164	-0.02420716232444413	-0.37855274554691354	0.33013842089802525	fpc41	ARID2	0.9832890931221865	0.04894684599290151	0.007318778109427001
driver	0.5118023665650864	0.11148410070679386	-0.22178358429649697	0.4447517857100847	fpc42	ARID2	0.8980321480697367	0.2908977102741912	0.04670811602825901
driver	0.620523538194793	0.08181055218688632	-0.24225246647195936	0.405873570845732	fpc43	ARID2	0.9323329265908488	0.20724173984740135	0.030428977814765664
driver	0.5993765667346782	-0.08691676713131809	-0.41141820688507685	0.2375846726224407	fpc44	ARID2	0.9260903492228952	0.22230024026384546	0.03334664155256811
driver	0.6527549152812904	-0.07635169291811084	-0.4091563902016006	0.25645300436537893	fpc45	ARID2	0.9422527137014033	0.185249849230787	0.025832603102185648
driver	0.9974359044902328	-0.0004961293926545249	-0.30328448135075414	0.3022922225654451	fpc46	ARID2	0.9990958503083692	0.0011150026292568364	0.0003928448439362473
driver	0.5957189339349855	-0.08787462067376325	-0.41269336109849764	0.2369441197509711	fpc47	ARID2	0.9249335843981138	0.2249585963543903	0.033889451006878187
driver	0.10558595871271062	0.24925547070778248	-0.052678108764255105	0.55118905017982	fpc48	ARID2	0.5793067469445223	0.9763938323613323	0.23709141342444967
driver	0.6326698814332484	0.0734996546543453	-0.22808157616762267	0.37508088547631324	fpc49	ARID2	0.9367632675323023	0.19882283985519583	0.02837014720639504
driver	0.7284462828201	0.05013490358894492	-0.2330689174897916	0.33333872466768144	fpc50	ARID2	0.9596090992752234	0.1376024685130173	0.01790564258594632
[truncated: 13,650 more rows]
