# Supplementary material for: Mutation-Attention (MuAt): deep representation learning of somatic mutations for tumour typing and subtyping
Source: Genome Med. 2023 Jul 7;15:47. doi: 10.1186/s13073-023-01204-4 (PMC10326961; doi:10.1186/s13073-023-01204-4)
Supplement: Supplementary file 1 — Additional file 1: Table S1. Dataset Information for PCAWG, TCGA, ICGC, and common tumour subtypes in PCAWG and TCGA datasets. Table S2. Precision, recall, and f1 scores in the PCAWG and TCGA datasets. Table S3. Classification accuracy of the different models benchmarked. Table S4. Coefficients with 95% confidence intervals, p-values and FDR-adjusted q-values of a PCA model associating driver mutation statuses with MuAt features in the PCAWG dataset tumours. Table S5. Coefficients with 95% confidence intervals, p-values and FDR-adjusted q-values of a negative binomial model associating driver mutation statuses with mutation counts in the PCAWG dataset tumours. Table S6. Coefficients with 95% confidence intervals, p-values and FDR-adjusted q-values of a least-squares linear regression model associating MuAt tumour-level features with the fraction of mutated microsatellitesin the PCAWG dataset tumours. Table S7. Coefficients with 95% confidence intervals, p-values and FDR-adjusted q-values of a negative binomial model associating MuAt tumour-level features with mutation counts in the PCAWG dataset tumours. Table S8. Pancreatic neuroendocrine tumours in the PCAWG dataset with germline MUTYH driver mutations. Table S9. Linear association of MuAt factors with mutation counts. Table S10. Linear association of MuAt factors with mutational signatures. Table S11. Attention values for mutation type pairs, averaged over tumour types. [file 13073_2023_1204_MOESM1_ESM.zip › TableS5_somatic_driver_vs_mut_types_nb.xlsx]

## Sheet: STable4_somatic_driver_vs_mut_t
mutation_type	gene	p	coeff	coeff_low	coeff_high	q
snv.acaa	SPOP	0.81124	0.0785898	-0.56637	0.723549	0.852905
snv.acaa	BRCA1	0.121229	0.35742	-0.0946417	0.809482	0.265726
snv.acaa	BRCA2	0.000521701	0.625616	0.272183	0.979048	0.00238884
snv.acac	SPOP	0.731457	0.113416	-0.534308	0.76114	0.792981
snv.acac	BRCA1	0.102047	0.377348	-0.0749965	0.829693	0.239947
snv.acac	BRCA2	8.81167e-05	0.707994	0.35411	1.06188	0.000479135
snv.acag	SPOP	0.910952	-0.0387937	-0.718659	0.641071	0.924231
snv.acag	BRCA1	0.116925	0.368527	-0.0921778	0.829231	0.263485
snv.acag	BRCA2	0.00204432	0.573251	0.208901	0.937601	0.00827236
snv.acat	SPOP	0.700619	0.127041	-0.520567	0.774648	0.783206
snv.acat	BRCA1	0.16502	0.320549	-0.131966	0.773064	0.335831
snv.acat	BRCA2	1.48138e-05	0.781815	0.428046	1.13558	0.000105208
snv.ccaa	SPOP	0.886394	-0.0472286	-0.695141	0.600684	0.914473
snv.ccaa	BRCA1	0.0640322	0.427305	-0.0249209	0.879532	0.167543
snv.ccaa	BRCA2	6.1278e-06	0.815741	0.46217	1.16931	5.20116e-05
snv.ccac	SPOP	0.703546	0.126396	-0.524605	0.777396	0.783206
snv.ccac	BRCA1	0.0435412	0.465967	0.0135086	0.918425	0.120257
snv.ccac	BRCA2	8.81374e-09	1.03827	0.684489	1.39204	3.06718e-07
snv.ccag	SPOP	0.967086	0.014395	-0.669345	0.698135	0.974607
snv.ccag	BRCA1	0.133089	0.353111	-0.107655	0.813877	0.284141
snv.ccag	BRCA2	6.56129e-05	0.737766	0.375512	1.10002	0.000362433
snv.ccat	SPOP	0.6279	-0.161182	-0.812969	0.490605	0.721153
snv.ccat	BRCA1	0.0887269	0.392893	-0.0595084	0.845294	0.211486
snv.ccat	BRCA2	2.04933e-08	1.01126	0.657815	1.3647	5.4859e-07
snv.gcaa	SPOP	0.888195	-0.0465225	-0.695098	0.602053	0.914473
snv.gcaa	BRCA1	0.150948	0.331835	-0.121019	0.784689	0.308999
snv.gcaa	BRCA2	0.0266553	0.401287	0.0464493	0.756124	0.0792823
snv.gcac	SPOP	0.544325	0.201607	-0.450136	0.85335	0.667693
snv.gcac	BRCA1	0.0608328	0.43341	-0.0197099	0.88653	0.162845
snv.gcac	BRCA2	1.60807e-05	0.781882	0.426598	1.13717	0.000110282
snv.gcag	SPOP	0.603005	0.180911	-0.500861	0.862683	0.706551
snv.gcag	BRCA1	0.595966	0.126022	-0.339827	0.59187	0.702677
snv.gcag	BRCA2	0.0228774	0.427019	0.0592094	0.79483	0.0692291
snv.gcat	SPOP	0.898336	0.0425191	-0.609749	0.694787	0.916777
snv.gcat	BRCA1	0.137005	0.343839	-0.109352	0.797031	0.290718
snv.gcat	BRCA2	0.00023814	0.665673	0.310624	1.02072	0.0011839
snv.tcaa	SPOP	0.898192	0.0422086	-0.604375	0.688793	0.916777
snv.tcaa	BRCA1	0.443399	0.176916	-0.275484	0.629317	0.604396
snv.tcaa	BRCA2	0.0161593	0.434711	0.0804854	0.788937	0.0502093
snv.tcac	SPOP	0.454652	0.246468	-0.39962	0.892555	0.604904
snv.tcac	BRCA1	0.213374	0.287272	-0.165211	0.739754	0.382754
snv.tcac	BRCA2	0.000875717	0.601491	0.24722	0.955762	0.00385759
snv.tcag	SPOP	0.897015	-0.0448594	-0.724154	0.634435	0.916777
snv.tcag	BRCA1	0.541603	0.144438	-0.319352	0.608227	0.667693
snv.tcag	BRCA2	0.231024	0.224558	-0.14291	0.592026	0.401981
snv.tcat	SPOP	0.94533	-0.0225932	-0.668359	0.623173	0.956322
snv.tcat	BRCA1	0.430925	0.181684	-0.270437	0.633805	0.596642
snv.tcat	BRCA2	0.00798725	0.478678	0.124992	0.832365	0.0267266
snv.acga	SPOP	0.580132	0.184158	-0.468317	0.836633	0.696159
snv.acga	BRCA1	0.037402	0.481076	0.0280564	0.934096	0.105552
snv.acga	BRCA2	1.65539e-07	0.947422	0.592669	1.30218	3.20042e-06
snv.acgc	SPOP	0.289287	0.355645	-0.302146	1.01344	0.4576
snv.acgc	BRCA1	0.0741922	0.414327	-0.0405033	0.869158	0.189845
snv.acgc	BRCA2	3.24307e-07	0.930378	0.573439	1.28732	5.64294e-06
snv.acgg	SPOP	0.667347	0.155948	-0.555216	0.867112	0.761432
snv.acgg	BRCA1	0.121234	0.364532	-0.0965305	0.825595	0.265726
snv.acgg	BRCA2	0.000259296	0.684001	0.317	1.051	0.00125326
snv.acgt	SPOP	0.529555	0.209109	-0.442801	0.86102	0.66188
snv.acgt	BRCA1	0.0490077	0.455017	0.00197882	0.908056	0.13324
snv.acgt	BRCA2	5.76956e-07	0.905467	0.550443	1.26049	8.72959e-06
snv.ccga	SPOP	0.192093	0.440175	-0.221216	1.10157	0.369562
snv.ccga	BRCA1	0.0326466	0.494868	0.0408696	0.948866	0.0946751
snv.ccga	BRCA2	3.51812e-10	1.14161	0.784982	1.49825	2.04051e-08
snv.ccgc	SPOP	0.25916	0.38109	-0.280854	1.04303	0.431483
snv.ccgc	BRCA1	0.0228137	0.527649	0.0733751	0.981923	0.0692291
snv.ccgc	BRCA2	1.84715e-08	1.02567	0.668337	1.38301	5.35673e-07
snv.ccgg	SPOP	0.742569	0.115907	-0.575738	0.807551	0.797574
snv.ccgg	BRCA1	0.361689	0.215309	-0.247331	0.67795	0.537514
snv.ccgg	BRCA2	5.6246e-05	0.750893	0.385523	1.11626	0.000320879
snv.ccgt	SPOP	0.192215	0.434987	-0.218788	1.08876	0.369562
snv.ccgt	BRCA1	0.0294411	0.50341	0.0502978	0.956522	0.0860965
snv.ccgt	BRCA2	1.19489e-09	1.10227	0.746995	1.45755	5.94029e-08
snv.gcga	SPOP	0.490305	0.236013	-0.43456	0.906586	0.634362
snv.gcga	BRCA1	0.0243688	0.523029	0.0676768	0.97838	0.0731064
snv.gcga	BRCA2	1.59017e-08	1.03251	0.674436	1.39059	5.03071e-07
snv.gcgc	SPOP	0.204524	0.426129	-0.232146	1.08441	0.374603
snv.gcgc	BRCA1	0.0133595	0.5743	0.119333	1.02927	0.0430471
snv.gcgc	BRCA2	4.25243e-07	0.923908	0.565846	1.28197	7.04688e-06
snv.gcgg	SPOP	0.265241	0.412149	-0.312926	1.13722	0.435396
snv.gcgg	BRCA1	0.118114	0.374127	-0.0950975	0.843352	0.263485
snv.gcgg	BRCA2	9.40061e-06	0.84824	0.472998	1.22348	7.11176e-05
snv.gcgt	SPOP	0.448086	0.256116	-0.405592	0.917824	0.604396
snv.gcgt	BRCA1	0.0140637	0.568589	0.114769	1.02241	0.0449007
snv.gcgt	BRCA2	3.266e-09	1.0768	0.720154	1.43344	1.42071e-07
snv.tcga	SPOP	0.179608	0.444793	-0.204835	1.09442	0.355133
snv.tcga	BRCA1	0.527117	0.145975	-0.306427	0.598376	0.66188
snv.tcga	BRCA2	2.83254e-06	0.846958	0.492453	1.20146	3.28575e-05
snv.tcgc	SPOP	0.143979	0.485718	-0.165824	1.13726	0.300027
snv.tcgc	BRCA1	0.146975	0.335183	-0.11779	0.788157	0.304449
snv.tcgc	BRCA2	3.22773e-08	1.00081	0.646012	1.35561	8.0232e-07
snv.tcgg	SPOP	0.855772	0.0659617	-0.645327	0.77725	0.888982
snv.tcgg	BRCA1	0.62031	0.11754	-0.347477	0.582557	0.714794
snv.tcgg	BRCA2	0.00143998	0.598565	0.230399	0.966731	0.00596564
snv.tcgt	SPOP	0.22044	0.403526	-0.241914	1.04897	0.391393
snv.tcgt	BRCA1	0.395567	0.195808	-0.255925	0.647542	0.568989
snv.tcgt	BRCA2	1.7292e-05	0.7744	0.4212	1.1276	0.000115423
snv.acta	SPOP	0.718556	0.118512	-0.526008	0.763032	0.786344
snv.acta	BRCA1	0.342949	0.218856	-0.233454	0.671167	0.518897
snv.acta	BRCA2	0.00715522	0.484856	0.131523	0.83819	0.0244119
snv.actc	SPOP	0.737835	0.11075	-0.537747	0.759247	0.794943
snv.actc	BRCA1	0.404832	0.192821	-0.260855	0.646498	0.579759
snv.actc	BRCA2	0.0152922	0.439269	0.0842936	0.794245	0.0479432
snv.actg	SPOP	0.106304	-0.529605	-1.17232	0.113112	0.248281
snv.actg	BRCA1	0.5487	-0.138413	-0.590773	0.313947	0.66847
snv.actg	BRCA2	0.538569	-0.11072	-0.46359	0.24215	0.666982
snv.actt	SPOP	0.71785	0.11915	-0.527147	0.765446	0.786344
snv.actt	BRCA1	0.229639	0.277357	-0.175165	0.729879	0.401981
snv.actt	BRCA2	0.00357089	0.526111	0.17222	0.880003	0.013362
snv.ccta	SPOP	0.615401	0.165683	-0.480707	0.812074	0.714794
snv.ccta	BRCA1	0.300917	0.238928	-0.213758	0.691614	0.471707
snv.ccta	BRCA2	0.00522207	0.504051	0.150338	0.857763	0.0187348
snv.cctc	SPOP	0.549374	0.197556	-0.449185	0.844297	0.66847
snv.cctc	BRCA1	0.128584	0.351098	-0.101712	0.803907	0.27967
snv.cctc	BRCA2	0.00486874	0.508539	0.15454	0.862538	0.0176492
snv.cctg	SPOP	0.258217	-0.371666	-1.01596	0.272632	0.431483
snv.cctg	BRCA1	0.457944	-0.171582	-0.624665	0.281501	0.605949
snv.cctg	BRCA2	0.712327	-0.0665132	-0.420057	0.287031	0.784461
snv.cctt	SPOP	0.700495	0.12664	-0.518644	0.771924	0.783206
snv.cctt	BRCA1	0.19813	0.296904	-0.155286	0.749094	0.372427
snv.cctt	BRCA2	0.00216001	0.552775	0.199559	0.905991	0.00864005
snv.gcta	SPOP	0.373634	0.292878	-0.352327	0.938082	0.550952
snv.gcta	BRCA1	0.240932	0.270883	-0.181866	0.723632	0.408997
snv.gcta	BRCA2	0.00394555	0.520641	0.166628	0.874655	0.0146069
snv.gctc	SPOP	0.413194	0.269453	-0.375942	0.914849	0.586903
snv.gctc	BRCA1	0.526956	0.14628	-0.306893	0.599453	0.66188
snv.gctc	BRCA2	0.0126201	0.450679	0.0965476	0.80481	0.041432
snv.gctg	SPOP	0.208746	-0.412546	-1.05579	0.230702	0.380177
snv.gctg	BRCA1	0.455322	-0.172469	-0.625251	0.280312	0.604904
snv.gctg	BRCA2	0.774271	-0.0516965	-0.404994	0.301601	0.823995
snv.gctt	SPOP	0.697281	0.128261	-0.517989	0.774511	0.783206
snv.gctt	BRCA1	0.357829	0.212471	-0.240417	0.66536	0.534439
snv.gctt	BRCA2	0.00744289	0.483298	0.129366	0.83723	0.0251468
snv.tcta	SPOP	0.330867	0.319537	-0.32454	0.963615	0.511016
snv.tcta	BRCA1	0.866731	-0.0387018	-0.490721	0.413317	0.897686
snv.tcta	BRCA2	0.216839	0.22267	-0.130717	0.576057	0.386973
snv.tctc	SPOP	0.420145	0.265184	-0.379533	0.909902	0.591946
snv.tctc	BRCA1	0.554452	0.13643	-0.315941	0.588801	0.671643
snv.tctc	BRCA2	0.107811	0.290179	-0.0634911	0.64385	0.248465
snv.tctg	SPOP	0.194573	-0.427471	-1.07336	0.218419	0.370008
snv.tctg	BRCA1	0.27795	-0.251183	-0.704951	0.202585	0.445744
snv.tctg	BRCA2	0.277656	-0.196222	-0.550486	0.158041	0.445744
snv.tctt	SPOP	0.495776	0.22399	-0.420524	0.868504	0.636642
snv.tctt	BRCA1	0.850783	0.0433903	-0.408682	0.495462	0.888982
snv.tctt	BRCA2	0.176683	0.243613	-0.109799	0.597024	0.355133
snv.ataa	SPOP	0.586453	0.18009	-0.468771	0.828951	0.701325
snv.ataa	BRCA1	0.455417	0.172922	-0.281143	0.626986	0.604904
snv.ataa	BRCA2	0.000113537	0.69873	0.343911	1.05355	0.000581044
snv.atac	SPOP	0.35426	0.308745	-0.34449	0.96198	0.53369
snv.atac	BRCA1	0.226494	0.280525	-0.174082	0.735132	0.400102
snv.atac	BRCA2	0.000306767	0.656134	0.299854	1.01241	0.00144263
snv.atag	SPOP	0.734518	0.112981	-0.539993	0.765954	0.793826
snv.atag	BRCA1	0.237798	0.273384	-0.180507	0.727275	0.408997
snv.atag	BRCA2	4.68622e-05	0.737996	0.382669	1.09332	0.000271801
snv.atat	SPOP	0.798398	0.0843043	-0.562602	0.73121	0.844506
snv.atat	BRCA1	0.5651	0.132996	-0.320116	0.586108	0.680467
snv.atat	BRCA2	0.00118331	0.585957	0.23181	0.940104	0.00496133
snv.ctaa	SPOP	0.855385	0.0613062	-0.597989	0.720602	0.888982
snv.ctaa	BRCA1	0.0344254	0.489984	0.0359288	0.944039	0.0981971
snv.ctaa	BRCA2	1.00708e-06	0.889071	0.53274	1.2454	1.29802e-05
snv.ctac	SPOP	0.709961	0.125073	-0.534062	0.784208	0.784461
snv.ctac	BRCA1	0.0376106	0.480803	0.027545	0.93406	0.105552
snv.ctac	BRCA2	5.18005e-07	0.910461	0.554955	1.26597	8.19389e-06
snv.ctag	SPOP	0.640386	0.15589	-0.498147	0.809927	0.733074
snv.ctag	BRCA1	0.0150852	0.561797	0.10873	1.01486	0.0477241
snv.ctag	BRCA2	2.9084e-07	0.929806	0.574516	1.2851	5.32696e-06
snv.ctat	SPOP	0.722261	0.118298	-0.534024	0.77062	0.787921
snv.ctat	BRCA1	0.0454627	0.462032	0.00932764	0.914737	0.124575
snv.ctat	BRCA2	1.21508e-05	0.791674	0.437	1.14635	8.80936e-05
snv.gtaa	SPOP	0.432051	0.264943	-0.39598	0.925866	0.596642
snv.gtaa	BRCA1	0.117157	0.364431	-0.0914433	0.820306	0.263485
snv.gtaa	BRCA2	6.12639e-06	0.825636	0.46778	1.18349	5.20116e-05
snv.gtac	SPOP	0.335711	0.328358	-0.340165	0.996881	0.511016
snv.gtac	BRCA1	0.0648016	0.429751	-0.0263766	0.885878	0.168291
snv.gtac	BRCA2	3.30526e-06	0.852367	0.493164	1.21157	3.28638e-05
snv.gtag	SPOP	0.761985	0.102195	-0.55913	0.76352	0.81591
snv.gtag	BRCA1	0.0617554	0.433567	-0.0213333	0.888468	0.164052
snv.gtag	BRCA2	6.6718e-07	0.905165	0.548254	1.26208	9.67412e-06
snv.gtat	SPOP	0.711155	0.124493	-0.534425	0.783411	0.784461
snv.gtat	BRCA1	0.0855547	0.398289	-0.0557443	0.852322	0.206757
snv.gtat	BRCA2	1.41447e-06	0.875589	0.519765	1.23141	1.69736e-05
snv.ttaa	SPOP	0.594508	0.175915	-0.471798	0.823627	0.702677
snv.ttaa	BRCA1	0.596563	0.122531	-0.331152	0.576215	0.702677
snv.ttaa	BRCA2	0.00685244	0.489643	0.134722	0.844565	0.0236104
snv.ttac	SPOP	0.188637	0.440519	-0.216249	1.09729	0.366735
snv.ttac	BRCA1	0.0820564	0.403055	-0.0512458	0.857356	0.201965
snv.ttac	BRCA2	3.14297e-06	0.847722	0.491272	1.20417	3.28638e-05
snv.ttag	SPOP	0.45301	0.252955	-0.40773	0.913641	0.604904
snv.ttag	BRCA1	0.143018	0.340581	-0.115179	0.796341	0.29982
snv.ttag	BRCA2	3.29798e-06	0.849287	0.491417	1.20716	3.28638e-05
snv.ttat	SPOP	0.612111	0.167754	-0.48067	0.816177	0.714794
snv.ttat	BRCA1	0.238983	0.271979	-0.180722	0.724681	0.408997
snv.ttat	BRCA2	9.24895e-05	0.70636	0.352237	1.06048	0.000495174
snv.atca	SPOP	0.4317	0.258295	-0.385553	0.902142	0.596642
snv.atca	BRCA1	0.444881	0.17631	-0.27601	0.62863	0.604396
snv.atca	BRCA2	1.8841e-05	0.770501	0.417513	1.12349	0.00012142
snv.atcc	SPOP	0.475735	0.236745	-0.41388	0.88737	0.620059
snv.atcc	BRCA1	0.27343	0.2537	-0.200321	0.707722	0.444643
snv.atcc	BRCA2	1.75788e-05	0.777711	0.422699	1.13272	0.000115423
snv.atcg	SPOP	0.384894	0.286861	-0.360196	0.933918	0.560432
snv.atcg	BRCA1	0.463177	0.169586	-0.283482	0.622653	0.609938
snv.atcg	BRCA2	1.13343e-06	0.878432	0.524679	1.23219	1.4087e-05
snv.atct	SPOP	0.464464	0.240613	-0.404066	0.885292	0.609938
snv.atct	BRCA1	0.335884	0.222082	-0.230229	0.674392	0.511016
snv.atct	BRCA2	9.95015e-05	0.701422	0.348177	1.05467	0.000524644
snv.ctca	SPOP	0.492175	0.228035	-0.422671	0.878741	0.634362
snv.ctca	BRCA1	0.230781	0.277533	-0.176386	0.731452	0.401981
snv.ctca	BRCA2	6.37944e-08	0.977924	0.623494	1.33235	1.38753e-06
snv.ctcc	SPOP	0.492177	0.228138	-0.422867	0.879144	0.634362
snv.ctcc	BRCA1	0.063144	0.429445	-0.0235242	0.882413	0.16647
snv.ctcc	BRCA2	5.52646e-06	0.821383	0.467075	1.17569	5.06107e-05
snv.ctcg	SPOP	0.356039	0.307348	-0.34534	0.960037	0.534059
snv.ctcg	BRCA1	0.389728	0.199216	-0.254745	0.653177	0.565106
snv.ctcg	BRCA2	1.31507e-07	0.954589	0.600021	1.30916	2.69202e-06
snv.ctct	SPOP	0.508807	0.219102	-0.430866	0.86907	0.644425
snv.ctct	BRCA1	0.28075	0.249355	-0.203742	0.702452	0.446124
snv.ctct	BRCA2	2.52792e-05	0.760949	0.406882	1.11502	0.000159075
snv.gtca	SPOP	0.362976	0.300166	-0.34654	0.946872	0.537514
snv.gtca	BRCA1	0.681224	0.0951445	-0.358805	0.549094	0.771731
snv.gtca	BRCA2	3.16156e-06	0.841969	0.487845	1.19609	3.28638e-05
snv.gtcc	SPOP	0.199056	0.42565	-0.223959	1.07526	0.372427
snv.gtcc	BRCA1	0.439293	0.179628	-0.275595	0.634851	0.604245
snv.gtcc	BRCA2	0.000303602	0.656048	0.30008	1.01202	0.00144263
snv.gtcg	SPOP	0.262781	0.372132	-0.279179	1.02344	0.433402
snv.gtcg	BRCA1	0.422251	0.186159	-0.268489	0.640806	0.592514
snv.gtcg	BRCA2	7.55994e-07	0.895964	0.540947	1.25098	1.05234e-05
snv.gtct	SPOP	0.420038	0.266021	-0.380581	0.912622	0.591946
snv.gtct	BRCA1	0.595737	0.122792	-0.330834	0.576417	0.702677
snv.gtct	BRCA2	0.000102118	0.70214	0.34796	1.05632	0.000530402
snv.ttca	SPOP	0.319766	0.327923	-0.318064	0.97391	0.496779
snv.ttca	BRCA1	0.428017	0.183316	-0.269999	0.636632	0.596642
snv.ttca	BRCA2	3.92e-05	0.742932	0.38883	1.09703	0.0002352
snv.ttcc	SPOP	0.260377	0.372008	-0.275813	1.01983	0.431483
snv.ttcc	BRCA1	0.240878	0.271386	-0.182152	0.724924	0.408997
snv.ttcc	BRCA2	0.000376952	0.643436	0.288764	0.998108	0.00174906
snv.ttcg	SPOP	0.292726	0.350567	-0.30247	1.0036	0.460945
snv.ttcg	BRCA1	0.382482	0.202902	-0.252458	0.658262	0.560432
snv.ttcg	BRCA2	4.02991e-06	0.836863	0.481054	1.19267	3.79029e-05
snv.ttct	SPOP	0.509244	0.217721	-0.428818	0.864261	0.644425
snv.ttct	BRCA1	0.555842	0.136137	-0.316852	0.589126	0.671643
snv.ttct	BRCA2	0.000191607	0.67329	0.319487	1.02709	0.000966365
snv.atga	SPOP	0.395676	0.283048	-0.3701	0.936196	0.568989
snv.atga	BRCA1	0.21052	0.291741	-0.164919	0.748402	0.380177
snv.atga	BRCA2	0.00237342	0.556079	0.197447	0.914712	0.00935039
snv.atgc	SPOP	0.532547	0.212852	-0.455579	0.881284	0.66188
snv.atgc	BRCA1	0.446542	0.180113	-0.283653	0.643878	0.604396
snv.atgc	BRCA2	0.00257379	0.560681	0.196141	0.92522	0.009952
snv.atgg	SPOP	0.502329	0.22591	-0.434131	0.88595	0.640331
snv.atgg	BRCA1	0.0715916	0.418612	-0.0367699	0.873994	0.184547
snv.atgg	BRCA2	5.88149e-06	0.826873	0.469163	1.18458	5.20116e-05
snv.atgt	SPOP	0.314271	0.334326	-0.316837	0.985489	0.490432
snv.atgt	BRCA1	0.781914	0.0644882	-0.392097	0.521073	0.829592
snv.atgt	BRCA2	0.00602864	0.501098	0.143467	0.858729	0.0209797
snv.ctga	SPOP	0.198022	0.439024	-0.229455	1.1075	0.372427
snv.ctga	BRCA1	0.130795	0.354094	-0.105219	0.813406	0.282484
snv.ctga	BRCA2	1.6162e-05	0.795817	0.434108	1.15753	0.000110282
snv.ctgc	SPOP	0.184575	0.44826	-0.213914	1.11043	0.360854
snv.ctgc	BRCA1	0.210845	0.292135	-0.165468	0.749738	0.380177
snv.ctgc	BRCA2	7.0217e-06	0.824216	0.464674	1.18376	5.68268e-05
snv.ctgg	SPOP	0.117951	0.524194	-0.132952	1.18134	0.263485
snv.ctgg	BRCA1	0.0767763	0.410619	-0.0441452	0.865383	0.195023
snv.ctgg	BRCA2	5.18702e-08	0.992548	0.635259	1.34984	1.20339e-06
snv.ctgt	SPOP	0.204103	0.422822	-0.229737	1.07538	0.374603
snv.ctgt	BRCA1	0.729946	0.08012	-0.374786	0.535026	0.792981
snv.ctgt	BRCA2	0.0826439	0.316406	-0.0409132	0.673725	0.201965
snv.gtga	SPOP	0.259867	0.385178	-0.284859	1.05521	0.431483
snv.gtga	BRCA1	0.0338372	0.498116	0.0380377	0.958195	0.0973168
snv.gtga	BRCA2	9.27215e-06	0.820869	0.457978	1.18376	7.11176e-05
snv.gtgc	SPOP	0.180844	0.459756	-0.213634	1.13315	0.355557
snv.gtgc	BRCA1	0.112803	0.374984	-0.0884999	0.838467	0.25826
snv.gtgc	BRCA2	2.55983e-05	0.784198	0.419068	1.14933	0.000159075
snv.gtgg	SPOP	0.409143	0.279785	-0.38458	0.944151	0.583531
snv.gtgg	BRCA1	0.08002	0.406472	-0.0486201	0.861565	0.198907
snv.gtgg	BRCA2	3.69787e-06	0.841972	0.485371	1.19857	3.57461e-05
snv.gtgt	SPOP	0.193534	0.436376	-0.221435	1.09419	0.370008
snv.gtgt	BRCA1	0.280132	0.251473	-0.204886	0.707833	0.446124
snv.gtgt	BRCA2	0.00274707	0.54758	0.189202	0.905958	0.0105053
snv.ttga	SPOP	0.14946	0.4785	-0.172128	1.12913	0.307763
snv.ttga	BRCA1	0.179311	0.312292	-0.143506	0.76809	0.355133
snv.ttga	BRCA2	0.00115747	0.59353	0.235499	0.95156	0.0049122
snv.ttgc	SPOP	0.131501	0.503275	-0.150747	1.1573	0.282484
snv.ttgc	BRCA1	0.0829914	0.404362	-0.0528028	0.861527	0.201965
snv.ttgc	BRCA2	0.000250228	0.671944	0.312311	1.03158	0.00122647
snv.ttgg	SPOP	0.474926	0.239322	-0.41718	0.895825	0.620059
snv.ttgg	BRCA1	0.077778	0.409275	-0.0455372	0.864087	0.196136
snv.ttgg	BRCA2	4.66507e-05	0.742061	0.384869	1.09925	0.000271801
snv.ttgt	SPOP	0.203823	0.418744	-0.227121	1.06461	0.374603
snv.ttgt	BRCA1	0.532289	0.144472	-0.308935	0.597879	0.66188
snv.ttgt	BRCA2	0.020574	0.41945	0.0644374	0.774463	0.0633607
del1_3	SPOP	0.332542	0.317483	-0.324675	0.95964	0.511016
del1_3	BRCA1	0.903044	0.0280933	-0.423912	0.480098	0.918887
del1_3	BRCA2	8.87768e-07	0.884089	0.53154	1.23664	1.18824e-05
del4_9	SPOP	0.200883	0.424611	-0.22605	1.07527	0.373835
del4_9	BRCA1	0.442583	0.178034	-0.27641	0.632477	0.604396
del4_9	BRCA2	6.59e-18	1.5582	1.20398	1.91242	1.14666e-15
del10_100	SPOP	0.245476	0.389002	-0.267469	1.04547	0.414688
del10_100	BRCA1	0.000538919	0.79807	0.346074	1.25007	0.00243563
del10_100	BRCA2	3.23632e-28	1.9897	1.63566	2.34375	1.12624e-25
ins1_3	SPOP	0.268599	0.362715	-0.279888	1.00532	0.438838
ins1_3	BRCA1	0.0010331	-0.759698	-1.21347	-0.305928	0.00449397
ins1_3	BRCA2	0.00105851	0.590196	0.236931	0.943461	0.00454769
ins4_9	SPOP	0.177846	0.489546	-0.222551	1.20164	0.355133
ins4_9	BRCA1	0.997793	-0.000679719	-0.4823	0.480941	0.999916
ins4_9	BRCA2	7.18879e-06	0.844797	0.475865	1.21373	5.68568e-05
ins10_100	SPOP	0.803228	-0.108371	-0.960807	0.744066	0.847041
ins10_100	BRCA1	0.683026	0.10808	-0.410688	0.626848	0.771731
ins10_100	BRCA2	6.15511e-05	0.801278	0.409324	1.19323	0.000345481
sv.del.xs	SPOP	0.00451777	1.21411	0.376085	2.05214	0.0165493
sv.del.xs	BRCA1	0.0416692	0.537217	0.0202682	1.05417	0.116007
sv.del.xs	BRCA2	2.32077e-11	1.42265	1.0055	1.8398	1.61526e-09
sv.del.s	SPOP	3.78204e-05	1.39445	0.731149	2.05775	0.000230904
sv.del.s	BRCA1	0.107174	0.379955	-0.082296	0.842206	0.248465
sv.del.s	BRCA2	4.15741e-13	1.34311	0.980032	1.70619	3.61694e-11
sv.del.m	SPOP	6.29906e-06	1.53588	0.869313	2.20244	5.21922e-05
sv.del.m	BRCA1	0.498728	0.162057	-0.307462	0.631577	0.638078
sv.del.m	BRCA2	1.20192e-05	0.82641	0.456374	1.19644	8.80936e-05
sv.del.l	SPOP	0.0129806	0.855202	0.180499	1.52991	0.0422173
sv.del.l	BRCA1	0.59768	-0.12961	-0.610968	0.351747	0.702677
sv.del.l	BRCA2	0.0787979	-0.351032	-0.742458	0.0403934	0.197278
sv.del.xl	SPOP	0.00548101	0.928962	0.273389	1.58453	0.0194632
sv.del.xl	BRCA1	0.969005	-0.00943962	-0.485595	0.466716	0.974607
sv.del.xl	BRCA2	0.336272	0.183073	-0.190089	0.556235	0.511016
sv.dup.xs	SPOP	0.999916	-24.1321	-448442	448394	0.999916
sv.dup.xs	BRCA1	0.618543	0.437481	-1.28459	2.15955	0.714794
sv.dup.xs	BRCA2	0.8526	-0.199618	-2.30533	1.90609	0.888982
sv.dup.s	SPOP	0.0972128	0.870185	-0.158161	1.89853	0.230136
sv.dup.s	BRCA1	3.55334e-14	1.77693	1.31725	2.23661	4.12187e-12
sv.dup.s	BRCA2	0.121409	-0.34532	-0.782288	0.0916486	0.265726
sv.dup.m	SPOP	0.139552	0.626545	-0.204613	1.4577	0.294327
sv.dup.m	BRCA1	3.00031e-06	1.09431	0.635115	1.5535	3.28638e-05
sv.dup.m	BRCA2	0.00158759	-0.67797	-1.09872	-0.257222	0.00649978
sv.dup.l	SPOP	0.000670947	1.23046	0.521395	1.93952	0.00299346
sv.dup.l	BRCA1	0.774117	-0.0692739	-0.542365	0.403817	0.823995
sv.dup.l	BRCA2	0.0288667	-0.455339	-0.863725	-0.0469525	0.0851322
sv.dup.xl	SPOP	0.00590289	0.93404	0.269093	1.59899	0.0207495
sv.dup.xl	BRCA1	0.234517	-0.291734	-0.772711	0.189244	0.406029
sv.dup.xl	BRCA2	0.619102	0.0955935	-0.281295	0.472482	0.714794
te.l1	SPOP	0.704435	-0.145447	-0.896941	0.606046	0.783206
te.l1	BRCA1	0.166818	-0.36386	-0.879703	0.151982	0.337515
te.l1	BRCA2	0.00350535	-0.647034	-1.0814	-0.212665	0.0132594
snv	SPOP	0.681997	0.133823	-0.506311	0.773957	0.771731
snv	BRCA1	0.384	0.200254	-0.250599	0.651107	0.560432
snv	BRCA2	0.00239134	0.544783	0.193173	0.896392	0.00935039
indel	SPOP	0.277424	0.355216	-0.285789	0.996222	0.445744
indel	BRCA1	0.544899	0.13937	-0.31182	0.590559	0.667693
indel	BRCA2	4.65427e-09	1.05213	0.700172	1.40408	1.79965e-07
sv	SPOP	0.0118116	0.824857	0.182733	1.46698	0.039147
sv	BRCA1	0.0548615	0.442679	-0.00922094	0.894579	0.147999
sv	BRCA2	0.0883928	0.308272	-0.0463198	0.662864	0.211486
