# Supplementary material for: Mutation-Attention (MuAt): deep representation learning of somatic mutations for tumour typing and subtyping
Source: Genome Med. 2023 Jul 7;15:47. doi: 10.1186/s13073-023-01204-4 (PMC10326961; doi:10.1186/s13073-023-01204-4)
Supplement: Supplementary file 1 — Additional file 1: Table S1. Dataset Information for PCAWG, TCGA, ICGC, and common tumour subtypes in PCAWG and TCGA datasets. Table S2. Precision, recall, and f1 scores in the PCAWG and TCGA datasets. Table S3. Classification accuracy of the different models benchmarked. Table S4. Coefficients with 95% confidence intervals, p-values and FDR-adjusted q-values of a PCA model associating driver mutation statuses with MuAt features in the PCAWG dataset tumours. Table S5. Coefficients with 95% confidence intervals, p-values and FDR-adjusted q-values of a negative binomial model associating driver mutation statuses with mutation counts in the PCAWG dataset tumours. Table S6. Coefficients with 95% confidence intervals, p-values and FDR-adjusted q-values of a least-squares linear regression model associating MuAt tumour-level features with the fraction of mutated microsatellitesin the PCAWG dataset tumours. Table S7. Coefficients with 95% confidence intervals, p-values and FDR-adjusted q-values of a negative binomial model associating MuAt tumour-level features with mutation counts in the PCAWG dataset tumours. Table S8. Pancreatic neuroendocrine tumours in the PCAWG dataset with germline MUTYH driver mutations. Table S9. Linear association of MuAt factors with mutation counts. Table S10. Linear association of MuAt factors with mutational signatures. Table S11. Attention values for mutation type pairs, averaged over tumour types. [file 13073_2023_1204_MOESM1_ESM.zip › TableS6_muat_vs_msi.tsv]

feature	p	coeff	cilo	cihi	q	logq
fpc1	9.044109165548226e-07	-0.0012035025574014863	-0.0016826855564510638	-0.0007243195583519088	6.384077058034042e-06	5.194901879540002
fpc2	0.00010073566884390687	-0.0009816586767194178	-0.0014757878997690343	-0.00048752945366980116	0.00047706885291932954	3.321418936924267
fpc3	8.921183862530605e-16	0.0019884468808143417	0.0015070713677001937	0.0024698223939284896	1.946440115461223e-14	13.710758953325122
fpc4	0.3288451972209032	0.0002452376088998947	-0.0002471753118830694	0.0007376505296828588	0.484388173895199	0.31480646849090443
fpc5	6.421256588299597e-13	-0.0017818401460058784	-0.0022648685012984647	-0.0012988117907132923	9.631884882449396e-12	11.016288716619448
fpc6	0.0003212471242381511	0.0008882736961592578	0.00040483056441697194	0.0013717168279015436	0.0014277649966140049	2.8453432695014818
fpc7	5.260712653391385e-60	0.004155592786368992	0.003671754719368928	0.004639430853369056	3.1564275920348308e-58	57.500804168871205
fpc8	0.004837477872032701	-0.0007041764649464295	-0.0011937756583261616	-0.0002145772715666975	0.014884547298562156	1.8272643695309398
fpc9	7.359829861814008e-08	-0.0013246835817280463	-0.0018057178500014586	-0.000843649313454634	6.090893678742627e-07	6.215318981378301
fpc10	3.511710835560197e-11	-0.0016270349102463096	-0.002106338651666144	-0.0011477311688264753	4.2140530026722364e-10	9.375300006311374
fpc11	0.0007625101905079512	-0.0008417878083633562	-0.001331525552900465	-0.00035205006382624737	0.0031017363681679374	2.5083951177782096
fpc12	0.06593394656252655	0.00045029282696376985	-2.967703394112268e-05	0.0009302626878686624	0.146519881250059	0.8341034419899184
fpc13	3.634380323188686e-06	0.001176735807028493	0.0006797233689064126	0.0016737482451505735	2.1806281939132117e-05	4.661418377106757
fpc14	1.4214868799150868e-05	-0.0010629289960180882	-0.0015420865750768854	-0.000583771416959291	7.933880259991183e-05	4.1005143582880725
fpc15	2.100968087291421e-19	-0.002286652986904894	-0.0027798739053326717	-0.001793432068477116	5.602581566110456e-18	17.251611811998824
fpc16	3.4144366851806215e-14	0.0019790125561561147	0.0014704849022582492	0.00248754021005398	5.853320031738209e-13	12.23259773007713
fpc17	5.1208329453942116e-85	0.005117482999791618	0.004625793171216774	0.005609172828366462	6.144999534473054e-83	82.21147814567838
fpc18	0.18654016213333158	0.00032378362026551724	-0.00015676878562543022	0.0008043360261564647	0.3244176732753593	0.4888954947910429
fpc19	5.653198461335224e-08	-0.0013440087756188416	-0.0018277827968002627	-0.0008602347544374204	5.025065298964643e-07	6.298858290366029
fpc20	1.1804700364161304e-15	-0.001970810109547563	-0.0024499949666624736	-0.001491625252432652	2.3609400728322606e-14	13.626915036372594
fpc21	6.57750434394212e-08	-0.0013303906252241009	-0.0018116801704334815	-0.0008491010800147202	5.637860866236103e-07	6.248885646054253
fpc22	8.444749047371619e-11	-0.0016447028667118508	-0.002139074367048802	-0.0011503313663748997	9.651141768424709e-10	9.015421304853723
fpc23	1.0262804399643613e-18	-0.0021918367185466327	-0.002674179789855825	-0.0017094936472374406	2.463073055914467e-17	16.608522706589646
fpc24	4.93515741745619e-75	0.004708382266285414	0.004223554244577442	0.005193210287993387	3.9481259339649515e-73	72.40360900302525
fpc25	0.5852204352835417	0.00013421635989725974	-0.00034796751487839873	0.0006164002346729183	0.6987706689952737	0.1556653328832158
fpc26	2.089536800605355e-39	0.00327921865645375	0.0027991323676051596	0.00375930494530234	8.35814720242142e-38	37.077889984396464
fpc27	3.957397826385179e-45	-0.003519484775284591	-0.003998130049966887	-0.003040839500602295	1.8995509566648863e-43	42.72134905172677
fpc28	0.0716045012523536	-0.00044288467321216077	-0.0009247254340786814	3.895608765435983e-05	0.15482054324833208	0.8101714129848865
fpc29	6.593027621894599e-142	0.006694348852204844	0.006213723042423318	0.00717497466198637	1.5823266292547038e-139	138.80070386303746
fpc30	9.740579194226202e-05	-0.0009570154931288602	-0.0014377291795126244	-0.0004763018067450959	0.00047706885291932954	3.321418936924267
fpc31	1.2995258591757126e-09	0.0015004492652094222	0.0010175560690245046	0.0019833424613943398	1.417664573646232e-08	7.848426513191552
fpc32	0.2379345340432291	0.000289404312195118	-0.00019135735695800956	0.0007701659813482456	0.39933068650611875	0.3986673152296337
fpc33	3.315865297124504e-05	0.0010158648540932874	0.0005368841928490061	0.0014948455153375687	0.00017684614917997353	3.75240439249665
fpc34	0.002004275032961565	-0.0007592486194063134	-0.0012405881986684842	-0.00027790904014414263	0.006998644049102913	2.1549860941336094
fpc35	2.092900117521458e-34	0.003059388868605865	0.002577193069767393	0.0035415846674443367	7.175657545787856e-33	32.14413829592878
fpc36	0.01179648676552272	-0.0006245568700473062	-0.001110529950081078	-0.00013858379001353458	0.0325420324566144	1.4875553261033048
fpc37	0.05146390308192729	-0.00047777479861550867	-0.0009585874606950683	3.0378634640509158e-06	0.12229046276893614	0.9126074115518752
fpc38	0.006489966301253145	0.0006661643800732246	0.00018667769916116386	0.0011456510609852855	0.01899502332074091	1.7213601689130054
fpc39	0.07295051434256818	0.0004417274171883254	-4.112985200711139e-05	0.0009245846863837621	0.15632253073407465	0.8059784226954972
fpc40	0.006605418180904354	0.000664109527069681	0.0001850737196523226	0.0011431453344870396	0.019100004378518616	1.7189665331938297
fpc41	0.004245266422547659	0.0007114245636687183	0.0002240084709479391	0.0011988406563894975	0.01358485255215251	1.8669450709843347
fpc42	0.16588159429457033	-0.0003390880632403808	-0.0008188539544129908	0.00014067782793222925	0.29273222522571235	0.5335294659251126
fpc43	0.12203387421441614	0.00037821438608333244	-0.00010125978075142399	0.0008576885529180888	0.23061519536582578	0.6371120801891548
fpc44	0.11128963992802055	0.0003895417998143378	-8.997893596464926e-05	0.0008690625355933248	0.21367610866179942	0.6702440340193312
fpc45	0.07647368722963196	-0.00043277901393803036	-0.0009116314402965167	4.6073412420455904e-05	0.1594710799389684	0.7973180647178639
fpc46	1.4082346332281873e-26	0.0026422382597811036	0.0021628710073377994	0.003121605512224408	4.224703899684562e-25	24.374203724404097
fpc47	0.29136486901844216	0.00025865247035577294	-0.0002219555591968992	0.0007392604999084451	0.4540751205482215	0.3428722930883001
fpc48	0.14426498419681563	-0.0003587423382773316	-0.0008403952285943652	0.00012291055203970198	0.2622999712669375	0.5812017569834595
fpc49	1.1516633830031737e-12	0.0017559496706890027	0.0012745104233675346	0.002237388918010471	1.625877717180951e-11	10.788912120950181
fpc50	0.0016412020713200085	-0.0007767602506186475	-0.0012599717232911005	-0.0002935487779461945	0.005968007532072757	2.224170637422859
fpc51	0.0020121101641170872	-0.000760674485470905	-0.0012430993994720478	-0.00027824957146976235	0.006998644049102913	2.1549860941336094
fpc52	6.363202086697911e-12	0.0016927768294734181	0.0012122808581943438	0.0021732728007524925	8.484269448930549e-11	10.071385547330692
fpc53	0.2768966413985924	-0.00026593430068059	-0.0007454424499943235	0.00021357384863314352	0.4430346262377478	0.35356232931574283
fpc54	2.3500811987285702e-06	0.0011606043497504627	0.00067973982317797	0.0016414688763229555	1.4842618097233075e-05	4.828489486867283
fpc55	0.4350183313848388	0.0001914653090361461	-0.0002894283052009959	0.0006723589232732882	0.5827934818461505	0.23448531416711135
fpc56	2.223728109824567e-06	0.0011605718051947832	0.0006808674220648735	0.001640276188324693	1.4424182333997189e-05	4.840908796397389
fpc57	2.28183086882938e-05	0.0010378465393371485	0.0005583317030034453	0.0015173613756708517	0.000124463501936148	3.9049579837617276
fpc58	0.030559074809485498	-0.0005297737289216438	-0.0010098252786274217	-4.9722179215866034e-05	0.07561008200285071	1.1214202909238111
fpc59	1.459555654980543e-11	-0.001662909914247165	-0.0021433638367790225	-0.0011824559917153073	1.8436492483964754e-10	9.734321699321024
fpc60	0.28699503156588285	-0.0002624640404401136	-0.0007457540305012211	0.00022082594962099383	0.4531500498408677	0.3437579679040459
fpc61	0.1407853632251807	0.00036108549203296936	-0.00011950430226425148	0.0008416752863301902	0.2579273830079647	0.5885025482926216
fpc62	0.19627496027290242	0.0003176088202974257	-0.00016423285983027382	0.0007994505004251251	0.3364713604678327	0.4730518958385589
fpc63	0.09786346324353701	0.0004060851838010804	-7.480070957001828e-05	0.0008869710771721791	0.19095309901177954	0.7190732889911406
fpc64	0.8740691825659017	3.874282132058235e-05	-0.0004405693756806107	0.0005180550183217753	0.9003287717417013	0.04559887091624682
fpc65	3.808445784132001e-05	-0.0010078244295093834	-0.0014866980366457373	-0.0005289508223730295	0.0001987015191721044	3.7017988124798182
fpc66	0.3802105661960895	0.0002148443310691621	-0.0002651881734412465	0.0006948768355795707	0.5251373416888988	0.27972709861862366
fpc67	0.0011378221224437263	-0.0007991025910263649	-0.0012800529376171305	-0.0003181522444355993	0.004476677203057284	2.349044219886185
fpc68	0.060623189559043944	-0.0004599844838573295	-0.0009405139353901974	2.0544967675538385e-05	0.13856729042067187	0.8583392752532879
fpc69	0.5931562069119434	-0.00013087885177903594	-0.0006112004098258102	0.00034944270626773835	0.7022402027458271	0.15351431111265113
fpc70	0.4196118133370458	0.00019744764162575845	-0.0002822097734631184	0.0006771050567146353	0.5689651706265028	0.24491431825815574
fpc71	0.0032965187906323326	0.0007212148440781444	0.00024045107498975527	0.0012019786131665334	0.010988395968774442	1.9590656990917308
fpc72	0.0019252562231049156	-0.0007585144378690336	-0.0012375351562167827	-0.0002794937195212847	0.006896440202166862	2.1613750251313713
fpc73	0.6584733253609207	0.00010873889098997298	-0.0003736164999310101	0.0005910942819109561	0.7384747574141167	0.13166434517683878
fpc74	1.280649907008498e-08	-0.0013979942186696137	-0.0018781169058707228	-0.0009178715314685046	1.280649907008498e-07	6.8925695776984295
fpc75	0.3807245727244516	0.0002151400370291302	-0.0002660722302592759	0.0006963523043175364	0.5251373416888988	0.27972709861862366
fpc76	0.0005792950929379601	0.0008433474427837269	0.000363433728366228	0.0013232611572012258	0.00243913723342299	2.612763764244829
fpc77	0.13598463094061108	-0.0003651258678888056	-0.0008452104232356335	0.00011495868745802233	0.2510485494288205	0.6002422836578035
fpc78	6.010343880466975e-06	-0.00111095417878242	-0.0015911454190156514	-0.0006307629385491887	3.4344822174097e-05	4.464138727912045
fpc79	2.427420781906129e-15	-0.0019566999632938077	-0.0024378901144349804	-0.001475509812152635	4.4813922127497764e-14	13.348587044844194
fpc80	3.4004548485618823e-06	-0.0011381132131446342	-0.00161738260011669	-0.0006588438261725784	2.0925875991150044e-05	4.67931635268191
fpc81	0.00454984582987553	-0.0006952499425031785	-0.0011752928164397293	-0.00021520706856662777	0.014367934199606936	1.842605669597501
fpc82	0.02900252253202534	0.0005336566806432038	5.467253823605899e-05	0.0010126408230503486	0.07250630633006334	1.1396242184601983
fpc83	0.0013282153105663229	-0.0007849754181159514	-0.0012639461137465748	-0.0003060047224853279	0.005059867849776468	2.29586082562311
fpc84	0.0007343150710141815	0.0008281189989845517	0.0003478183064534489	0.0013084196915156545	0.0030385451214379926	2.5173343101325156
fpc85	0.8792665124124783	-3.715060909864046e-05	-0.0005167130877838948	0.0004424118695866139	0.9018118076025419	0.04488408268762355
fpc86	0.7966393507553031	6.320687265581204e-05	-0.0004177257351185256	0.0005441394804301497	0.8422618686399681	0.0745528604910645
fpc87	0.1891010539806743	-0.0003214072409797816	-0.0008012091439373749	0.00015839466197781172	0.32650541694504914	0.48610960909081136
fpc88	0.9188150327491136	-2.4904786186978004e-05	-0.0005040099996231322	0.00045420042724917623	0.9260565144214188	0.033362508833794664
fpc89	0.6076267876149153	0.00012564115561758266	-0.0003541416293188058	0.0006054239405539712	0.7076956841225686	0.15015345292868082
fpc90	2.651609511987971e-07	-0.0012723240530267302	-0.001755620424159513	-0.0007890276818939474	2.1212876095903766e-06	5.673400444736603
fpc91	0.014885571081439163	0.0005952803614940177	0.00011627347450887362	0.0010742872484791617	0.04014086583758875	1.396413264025127
fpc92	0.43952341755897184	0.00018902283098249392	-0.0002904259241418898	0.0006684715861068776	0.5827934818461505	0.23448531416711135
fpc93	3.0915171705908565e-07	0.0012590228932676394	0.000778063970977185	0.0017399818155580938	2.3934326481993726e-06	5.620978789166747
fpc94	0.0011898502379978654	-0.0007943878220134328	-0.0012743817155619545	-0.00031439392846491107	0.004605871889023995	2.336688145977458
fpc95	0.012788782198194884	-0.0006083202716462007	-0.0010871004613735194	-0.0001295400819188821	0.03487849690416787	1.4574422393441562
fpc96	0.024777560585859698	-0.0005498797646410871	-0.0010299108982487857	-6.984863103338842e-05	0.06259594253269819	1.2034538168338074
fpc97	0.44195957308846956	0.00018868353450481084	-0.00029246310119019074	0.0006698301701998124	0.5828038326441357	0.23447760087815217
fpc98	0.7328112711746331	8.35794069846053e-05	-0.0003964640464451199	0.0005636228604143304	0.7994304776450543	0.09721929863188825
fpc99	0.8642795694366653	4.180382665514021e-05	-0.0004377467172252606	0.000521354370535541	0.8940823132103434	0.04862249627408105
fpc100	0.00014769875607798622	0.0009296162375715945	0.0004500651228441901	0.001409167352298999	0.0006816865665137825	3.1664152642330543
fpc101	0.3192102250914856	-0.00024371928493985718	-0.0007234327517547207	0.00023599418187500632	0.48213058872846626	0.31683531387157715
fpc102	0.4388737084881634	-0.0001904553742110703	-0.0006728522307422051	0.0002919414823200645	0.5827934818461505	0.23448531416711135
fpc103	0.7408753023091368	-8.091017074773896e-05	-0.0005606507908019005	0.00039883044930642266	0.8009462727666343	0.0963966152810073
fpc104	0.9245713870416823	-2.312125123442703e-05	-0.0005019740292479394	0.0004557315267790853	0.9260565144214188	0.033362508833794664
fpc105	4.0575819895836943e-13	0.0017833319068349157	0.0013041067685643907	0.0022625570451054408	6.492131183333911e-12	11.187612713179998
fpc106	0.15537558372288077	-0.000348228798021412	-0.0008287023836941725	0.00013224478765134855	0.2782846275633685	0.5555107834208786
fpc107	0.0004828518010976396	-0.0008546923669901011	-0.0013342199747659127	-0.0003751647592142895	0.0020693648618470267	2.6841629295775156
fpc108	0.0052471547883231415	-0.0006841873638408942	-0.0011643623157295343	-0.0002040124119522542	0.015551742967782447	1.808220930182475
fpc109	0.1652312489509766	0.00033988063278953716	-0.0001402676203542296	0.0008200288859333039	0.29273222522571235	0.5335294659251126
fpc110	0.41399196505316915	0.00019992080129960856	-0.0002799209847752437	0.0006797625873744608	0.5645344977997762	0.24830951388728256
fpc111	0.08458824128552701	-0.0004234633073589853	-0.0009047479251048881	5.7821310386917504e-05	0.16917648257105403	0.7716600089062253
fpc112	0.18376336223195303	0.00032558540568950606	-0.0001545961798287747	0.0008057669912077868	0.32192121850853084	0.49225039710292406
fpc113	0.8217798052832521	-5.544741763476577e-05	-0.000538102949555823	0.00042720811428629147	0.8575093620346979	0.0667611297600449
fpc114	0.08321833879177465	0.00042442310893529844	-5.582147366486347e-05	0.0009046676915354604	0.16783530512626818	0.775116677543467
fpc115	0.00033734532623999657	0.0008765811502971499	0.00039780101828510784	0.0013553612823091919	0.0014720523326836215	2.832076750194363
fpc116	0.8135826584781185	-5.766973330813315e-05	-0.0005372095457789147	0.0004218700791626483	0.8526630481866744	0.06922255760583265
fpc117	1.4074937340314353e-08	-0.0013913721655977747	-0.0018705911605261757	-0.0009121531706693738	1.3511939846701778e-07	6.8692822968520595
fpc118	0.0036643477499932833	0.0007134320823458006	0.00023245371840344706	0.0011944104462881541	0.012047170684909425	1.9191149365089188
fpc119	5.0624769549022374e-05	0.000992869472965106	0.0005133804739901522	0.00147235847194006	0.0002585094615269228	3.587523556965648
fpc120	0.002800016451429585	0.0007341833301562116	0.00025301678362929677	0.0012153498766831264	0.009464844342860568	2.023886523970929
fpc121	0.009613003366427057	0.0006344028005737109	0.0001543751892662299	0.001114430411881192	0.027465723904077307	1.561208949950357
fpc122	3.693525207165952e-07	0.001245732153606629	0.0007666803185664756	0.0017247839886467824	2.6862001506661466e-06	5.570861630873789
fpc123	0.6140368953010298	0.00012344662278976348	-0.00035650411877172656	0.0006033973643512535	0.7076956841225686	0.15015345292868082
fpc124	0.4713365848554296	0.0001760930311693857	-0.0003032378317273128	0.0006554238940660842	0.6017062785388463	0.2206154568138965
fpc125	0.04436544475389776	-0.000492455727757536	-0.0009724931872137175	-1.2418268301354646e-05	0.10865006878505575	0.9639699943967407
fpc126	0.7581365251188599	-7.534875255284088e-05	-0.0005551449054927027	0.0004044474003870209	0.8159316862265756	0.08834620097259543
fpc127	0.7699305540239715	-7.14958336034777e-05	-0.0005508286595574639	0.0004078369923505086	0.8212592576255696	0.08551972183028808
fpc128	0.7296596048176023	8.465933833130845e-05	-0.00039569099489445656	0.0005650096715570734	0.7994304776450543	0.09721929863188825
fpc129	0.004794798679877301	0.0006901613053693972	0.00021079134879629734	0.0011695312619424971	0.014884547298562156	1.8272643695309398
fpc130	0.30948071637387137	-0.0002482031672107252	-0.0007270155241793347	0.00023060918975788432	0.4730915409536887	0.32505481722300233
fpc131	0.20845701843606965	-0.00030734467673492887	-0.0007863780089353344	0.00017168865546547668	0.35482045691245895	0.4499913491895694
fpc132	0.3626747484953994	0.00022310181897205127	-0.0002574311272809837	0.0007036347652250863	0.5150410629520464	0.28815814435189924
fpc133	0.011060603268928037	0.0006225401215001311	0.0001424519189157578	0.0011026283240845045	0.030866799820264287	1.5105083945685716
fpc134	0.6296421783320081	0.00011813208103131457	-0.0003621953524960891	0.0005984595145587183	0.7195910609508663	0.14291424027343608
fpc135	1.0061089177848898e-06	0.0011995971736216485	0.0007199136516545567	0.0016792806955887403	6.8990325790963865e-06	5.1612118041926465
fpc136	0.9144211687274172	-2.6232452121662336e-05	-0.0005048761891877468	0.0004524112849444221	0.9259961202302959	0.033390832935887925
fpc137	0.7944987126475364	-6.382335348120732e-05	-0.0005442739212874229	0.00041662721432500835	0.8422618686399681	0.0745528604910645
fpc138	0.29982306209865406	0.0002533232101189976	-0.00022570129163156305	0.0007323477118695583	0.4642421606688837	0.3332554211519748
fpc139	0.08146728954020119	-0.00042624461441719984	-0.0009058008615517754	5.3311632717375677e-05	0.16569618211566345	0.7806874982505615
fpc140	0.8009484425953852	-6.159129629344814e-05	-0.0005406015846468446	0.0004174189920599484	0.8431036237846161	0.0741190440322909
fpc141	0.4970560068875325	-0.00016640616666901541	-0.0006468361588834227	0.00031402382554539195	0.6181007339534083	0.20894074071212876
fpc142	0.7255763904809726	8.586749217207853e-05	-0.000393790331999227	0.0005655253163433841	0.7987996959423551	0.09756210911252994
fpc143	0.0010923615677857132	0.0007994249686485854	0.0003199886500889894	0.0012788612872081813	0.004369446271142853	2.359573596582046
fpc144	0.07719446932878196	-0.0004333283959996944	-0.0009139620920904899	4.73053000911012e-05	0.1594710799389684	0.7973180647178639
fpc145	0.05937651278166401	0.0004608467404376811	-1.8242295339201573e-05	0.0009399357762145638	0.13702272180384	0.8632074099545112
fpc146	0.42418139277661016	-0.000195514605067554	-0.0006751758910222643	0.0002841466808871564	0.5719299677886879	0.24265714684503542
fpc147	0.4613575397231696	0.00018026227655895742	-0.0002995533780603988	0.0006600779311783136	0.592116628521715	0.2275927423738041
fpc148	3.202788578697193e-07	0.0012543470607896047	0.0007745448626955132	0.0017341492588836963	2.4020914340228948e-06	5.619410465486053
fpc149	0.018649864961131694	0.0005764807905588305	9.627358828418072e-05	0.0010566879928334803	0.04865182163773485	1.312900894092335
fpc150	0.00390688655469995	0.0007061501327638158	0.00022675627080808374	0.0011855439947195479	0.012670983420648487	1.8971896773354398
fpc151	1.4550639275966644e-09	0.0014839108537374759	0.001004892426123105	0.0019629292813518467	1.5183275766226063e-08	7.818634520026963
fpc152	3.928833634499336e-06	-0.0011309920735810078	-0.0016103639525411793	-0.0006516201946208363	2.2998050543410747e-05	4.638308975900736
fpc153	0.5987918774596113	-0.0001286317194116708	-0.0006080007405267137	0.0003507373017033721	0.704461032305425	0.15214302515616263
fpc154	0.34025556197951745	-0.00023326255956641423	-0.0007128220556291873	0.00024629693649635894	0.49193575225954334	0.3080916132105491
fpc155	0.28957797011967856	-0.0002596896524603963	-0.0007404403339926996	0.00022106102907190698	0.4540751205482215	0.3428722930883001
fpc156	0.002646641783585161	-0.0007353984218952546	-0.0012146027194749275	-0.00025619412431558165	0.00907420040086341	2.0421916337069765
fpc157	0.005248713251626576	0.0006851037466222538	0.0002042690770887348	0.0011659384161557726	0.015551742967782447	1.808220930182475
fpc158	0.0465854132790874	0.00048713962581562506	7.37112583952895e-06	0.0009669081257917212	0.11257681652788451	0.9485510365775851
fpc159	0.3051190417975424	-0.0002510898623155684	-0.0007311220394181609	0.00022894231478702402	0.46941391045775754	0.32844404480659545
fpc160	0.08694995630095154	-0.00041940311017153546	-0.000899682352022285	6.087613167921399e-05	0.17246272324155676	0.7633047605324772
fpc161	0.005248119975710254	-0.0006825311702366582	-0.0011615540082690976	-0.0002035083322042187	0.015551742967782447	1.808220930182475
fpc162	0.3228990956780745	-0.00024190137032180316	-0.0007216809097781002	0.00023787816913449391	0.48434864351711177	0.3148419122249957
fpc163	0.09009190941008341	0.0004149364385371562	-6.494010799538844e-05	0.0008948129850697009	0.17722998572475426	0.751462797499318
fpc164	0.00010137713124535752	-0.0009541207629769897	-0.001434579502606512	-0.00047366202334746726	0.00047706885291932954	3.321418936924267
fpc165	0.37314601717648554	-0.00021813174600428893	-0.0006983460510653901	0.0002620825590568122	0.5251373416888988	0.27972709861862366
fpc166	0.015524386008102652	0.0005924783895563588	0.00011271932258267065	0.0010722374565300468	0.04123953209571621	1.384686270871579
fpc167	0.6162849915900701	0.0001226894026916026	-0.0003573607314082215	0.0006027395367914268	0.7076956841225686	0.15015345292868082
fpc168	2.0165401640247237e-06	0.0011633467353537106	0.000684510091546727	0.0016421833791606943	1.3443601093498159e-05	4.871484382654717
fpc169	0.9260565144214188	2.271779774912596e-05	-0.0004572570375518198	0.0005026926330500717	0.9260565144214188	0.033362508833794664
fpc170	0.6478961178992	0.00011169900056894425	-0.0003678755983110354	0.0005912735994489239	0.7334673032821132	0.13461924149439425
fpc171	0.6159053922299115	0.0001225956912442932	-0.00035657190215798793	0.0006017632846465743	0.7076956841225686	0.15015345292868082
fpc172	0.6720986709053579	-0.00010342065143981204	-0.0005825107466485738	0.00037566944376894967	0.7502496791501669	0.12479418163232245
fpc173	0.23786686546547176	0.00028891637945303134	-0.00019096550608465023	0.000768798264990713	0.39933068650611875	0.3986673152296337
fpc174	0.06549423105642853	0.0004503652063697643	-2.890007426034776e-05	0.0009296304869998764	0.146519881250059	0.8341034419899184
fpc175	0.5939781714891788	-0.0001301449794187669	-0.0006088375955832139	0.00034854763674568016	0.7022402027458271	0.15351431111265113
fpc176	0.2813146815963946	-0.0002632366219310149	-0.0007422637339879348	0.00021579049012590497	0.44712267273599143	0.34957330733063907
fpc177	0.3283919485596226	-0.0002390664607582082	-0.0007186386197404664	0.00024050569822404994	0.484388173895199	0.31480646849090443
fpc178	0.04690700688661855	0.00048568875111386486	6.647762333770091e-06	0.0009647297398939596	0.11257681652788451	0.9485510365775851
fpc179	0.45795292452142644	-0.0001814292242148788	-0.0006607014020838994	0.00029784295365414175	0.592116628521715	0.2275927423738041
fpc180	0.3194115150326089	-0.00024341376290886872	-0.0007227252402350116	0.00023589771441727409	0.48213058872846626	0.31683531387157715
fpc181	0.07774215147024709	-0.0004312822172030926	-0.0009105316118593794	4.7967177453194225e-05	0.1594710799389684	0.7973180647178639
fpc182	0.15228062606326964	-0.00034976362667524946	-0.0008287378645144224	0.00012921061116392344	0.27479210718183994	0.5609957456175867
fpc183	0.4555972265029997	0.00018240781455043753	-0.00029693410148395535	0.0006617497305848304	0.592116628521715	0.2275927423738041
fpc184	0.3805296904654507	-0.00021417542478964182	-0.0006930341093139463	0.00026468325973466264	0.5251373416888988	0.27972709861862366
fpc185	0.7386427974986733	8.167819036646761e-05	-0.0003983244447844957	0.000561680825517431	0.8009462727666343	0.0963966152810073
fpc186	0.5455215556148709	0.00014767586403287872	-0.0003313314066518785	0.000626683134717636	0.6645947885663402	0.17744306857303913
fpc187	0.26709334238993415	0.00027156078679474254	-0.00020817841140339963	0.0007512999849928848	0.4308811677021045	0.365642486978672
fpc188	0.06916304230923077	0.0004441815890013172	-3.488467907701402e-05	0.0009232478570796484	0.15228559774509529	0.8173411676790221
fpc189	0.33059203933829406	0.00023810921521350036	-0.0002417209609902557	0.0007179393914172564	0.484388173895199	0.31480646849090443
fpc190	0.6080985081523136	-0.00012554910894591967	-0.0006056109660528483	0.0003545127481610089	0.7076956841225686	0.15015345292868082
fpc191	0.00028399551143298325	-0.0008878245373762491	-0.0013667582364390262	-0.0004088908383134721	0.0012860174102625656	2.8907531518396516
fpc192	0.6520982457448261	0.00011006049654475062	-0.0003685980949670359	0.0005887190880565371	0.7347585867547337	0.13385532984411105
fpc193	0.5553489346934302	-0.00014423557642879607	-0.0006237623092739705	0.0003352911564163783	0.6727923210696949	0.17211897401170478
fpc194	0.7641282461614332	-7.334165214222638e-05	-0.0005525979518808407	0.0004059146475963879	0.8187088351729641	0.08687052285563357
fpc195	0.49166096232291057	0.00016828469126397856	-0.0003115342675945737	0.0006481036501225308	0.6145762029036381	0.2114242601351616
fpc196	0.010928413772144471	0.0006234078290054236	0.00014344526020565245	0.0011033703978051948	0.030856697709584387	1.5106505540747115
fpc197	0.47917130909101724	0.0001729143799010673	-0.0003061924216986878	0.0006520211815008224	0.605269022009706	0.2180515529411068
fpc198	0.7159123067357226	-8.8878265325456e-05	-0.0005677399503572804	0.0003899834197063684	0.7954581185952473	0.09938268131192889
fpc199	0.8837685421683491	3.569157130248218e-05	-0.00044301766931754966	0.000514400811922514	0.902572128171931	0.04451808181523748
fpc200	0.13259227294681883	0.00036799632136025177	-0.00011166320401715047	0.0008476558467376541	0.24668329850570947	0.6078602530734827
fpc201	0.07076586260174618	0.0004420864388132726	-3.746013129488676e-05	0.000921633008921432	0.15439824567653712	0.811357638568468
fpc202	0.47423703282991003	-0.0001749943073835878	-0.0006544659023262366	0.0003044772875590611	0.602205755974489	0.22025509775050653
fpc203	0.07363820239625472	0.00043746681379209156	-4.187954004244564e-05	0.0009168131676266288	0.15639972190354987	0.8057640235003467
fpc204	0.3381023379102195	0.00023402602690821039	-0.00024496243455954795	0.0007130144883759687	0.49178521877850107	0.3082245286664424
fpc205	0.0013980860599954283	-0.0007816050863601788	-0.0012607285733660855	-0.00030248159935427195	0.005242822724982856	2.280434826791966
fpc206	0.0014772277349891427	0.0007783273264724358	0.00029881755603788213	0.0012578370969069893	0.005454379329190681	2.2632546619855702
fpc207	0.1249472963640204	0.00037497069010348854	-0.000104098089013671	0.000854039469220648	0.23427618068253825	0.6302718647278186
fpc208	0.06394186543020455	-0.0004528360329995268	-0.0009319412646534378	2.626919865438411e-05	0.1447740349363122	0.8393093213918685
fpc209	0.01563665591962573	0.0005911547164162063	0.00011194768163451672	0.001070361751197896	0.04123953209571621	1.384686270871579
fpc210	0.910676745814013	2.7417868220668386e-05	-0.0004518010980938993	0.000506636834535236	0.9259961202302959	0.033390832935887925
fpc211	0.05930293200389965	-0.00046194996962489125	-0.0009420468401529948	1.81469009032123e-05	0.13702272180384	0.8632074099545112
fpc212	0.054344430504403615	-0.00047019021323050156	-0.0009491567011859604	8.776274724957246e-06	0.12786924824565557	0.8932338880704237
fpc213	0.10854456578594095	-0.0003922235849902741	-0.0008713288875366494	8.688171755610126e-05	0.21008625635988568	0.6776023577905957
fpc214	8.060965628823846e-05	-0.0009669909266395663	-0.001447076191157302	-0.00048690566212183055	0.00040304828144119227	3.3946429262967803
fpc215	0.45465685080041884	-0.000182678995378786	-0.0006617332364837294	0.0002963752457261574	0.592116628521715	0.2275927423738041
fpc216	0.02316663456576776	0.000554734823636962	7.59787620403247e-05	0.0010334908852335993	0.059644111681068986	1.2244324252651775
fpc217	0.1187863100051168	0.00038216357705479894	-9.809227408176974e-05	0.0008624194281913677	0.22625963810498437	0.6453929118502395
fpc218	0.4916014678601187	-0.00016799020741080947	-0.0006469037338969388	0.0003109233190753199	0.6145762029036381	0.2114242601351616
fpc219	0.26750539161505654	-0.0002708653820354327	-0.0007497885262155637	0.0002080577621446982	0.4308811677021045	0.365642486978672
fpc220	0.8326451048113639	5.1637822756025846e-05	-0.00042752219572100023	0.0005307978412330519	0.8650858231806378	0.06294080503825177
fpc221	0.5156201231451706	-0.0001589569573853576	-0.0006383664058905447	0.0003204524911198296	0.6358429157193797	0.19665016306623062
fpc222	0.3751366122594503	-0.00021715779906725084	-0.0006972244202410999	0.00026290882210659825	0.5251373416888988	0.27972709861862366
fpc223	0.023360610408418685	-0.0005541553843896766	-0.0010330850544522428	-7.522571432711043e-05	0.059644111681068986	1.2244324252651775
fpc224	0.39530348524826964	-0.00020808201709624576	-0.0006880321440364862	0.0002718681098439946	0.5421304940547698	0.2658961635970125
fpc225	0.2522778966726147	0.00027986947221371244	-0.00019940535082441763	0.0007591442952518425	0.4175634151822588	0.3792775590491019
fpc226	0.23993654653440746	0.0002867419808333478	-0.00019163235799297772	0.0007651163196596732	0.39989424422401243	0.39805484672854335
fpc227	0.5578569662202887	0.00014302641403676498	-0.0003355122378594694	0.0006215650659329994	0.6727923210696949	0.17211897401170478
fpc228	0.3309985854950527	0.00023781378158851382	-0.00024182420063607993	0.0007174517638131076	0.484388173895199	0.31480646849090443
fpc229	0.2638743560614368	0.0002736101643724787	-0.0002065041288331026	0.00075372445757806	0.43081527520234575	0.36570890653821747
fpc230	2.9748705438206962e-08	-0.0013577437027002814	-0.0018363896566700412	-0.0008790977487305218	2.746034348142181e-07	6.561294034792156
fpc231	0.34534259401087997	-0.00023061952635813115	-0.0007097700057743626	0.0002485309530581004	0.49630073390785145	0.3042550825864879
fpc232	0.07505764061812495	0.0004369011481953973	-4.417829439618123e-05	0.0009179805907869759	0.158016085511842	0.8012987010617076
fpc233	0.4590797874489676	0.00018089920277786196	-0.00029817283389908583	0.0006599712394548098	0.592116628521715	0.2275927423738041
fpc234	0.7232246894719878	-8.643688265741651e-05	-0.0005649991084054097	0.00039212534309057673	0.7987996959423551	0.09756210911252994
fpc235	0.6415023137038192	-0.00011375121998087598	-0.000592787856845031	0.000365285416883279	0.7296708781465242	0.13687298650415042
fpc236	0.5194700102397818	0.00015735683391432896	-0.0003216100267368759	0.0006363236945655338	0.6360857268242226	0.19648434948088953
fpc237	0.516622369021996	0.00015849237587061343	-0.00032065909661918265	0.0006376438483604095	0.6358429157193797	0.19665016306623062
fpc238	0.2619632470164781	0.00027384600266261986	-0.00020476150231888514	0.0007524535076441248	0.4306245156435257	0.36590124923239153
fpc239	0.35398732011735057	0.00022637463723353119	-0.0002524721263517582	0.0007052214008188206	0.5056961715962152	0.2961103342079377
fpc240	0.5844086809817826	0.00013387909820502527	-0.00034605440449879084	0.0006138126009088414	0.6987706689952737	0.1556653328832158
