# Supplementary material for: Mutation-Attention (MuAt): deep representation learning of somatic mutations for tumour typing and subtyping
Source: Genome Med. 2023 Jul 7;15:47. doi: 10.1186/s13073-023-01204-4 (PMC10326961; doi:10.1186/s13073-023-01204-4)
Supplement: Supplementary file 1 — Additional file 1: Table S1. Dataset Information for PCAWG, TCGA, ICGC, and common tumour subtypes in PCAWG and TCGA datasets. Table S2. Precision, recall, and f1 scores in the PCAWG and TCGA datasets. Table S3. Classification accuracy of the different models benchmarked. Table S4. Coefficients with 95% confidence intervals, p-values and FDR-adjusted q-values of a PCA model associating driver mutation statuses with MuAt features in the PCAWG dataset tumours. Table S5. Coefficients with 95% confidence intervals, p-values and FDR-adjusted q-values of a negative binomial model associating driver mutation statuses with mutation counts in the PCAWG dataset tumours. Table S6. Coefficients with 95% confidence intervals, p-values and FDR-adjusted q-values of a least-squares linear regression model associating MuAt tumour-level features with the fraction of mutated microsatellitesin the PCAWG dataset tumours. Table S7. Coefficients with 95% confidence intervals, p-values and FDR-adjusted q-values of a negative binomial model associating MuAt tumour-level features with mutation counts in the PCAWG dataset tumours. Table S8. Pancreatic neuroendocrine tumours in the PCAWG dataset with germline MUTYH driver mutations. Table S9. Linear association of MuAt factors with mutation counts. Table S10. Linear association of MuAt factors with mutational signatures. Table S11. Attention values for mutation type pairs, averaged over tumour types. [file 13073_2023_1204_MOESM1_ESM.zip › TableS7_muat_fpc_mutation_type_nbreg.tsv]

feature	p	coeff	cilo	cihi	target	q
fpc1	2.1355303697689124e-42	0.28322371991661993	0.24254423473672482	0.32390320509651505	snv.acaa	2.0590011244358967e-41
fpc2	1.9553318509016328e-115	-0.47787748232965754	-0.5188903673465147	-0.4368645973128004	snv.acaa	4.184706423331146e-114
fpc3	1.0241426044156454e-90	0.42361616399910784	0.382509035286937	0.46472329271127866	snv.acaa	1.667552079235849e-89
fpc4	2.9625568741336778e-173	-0.6047554685024004	-0.6469960931264341	-0.5625148438783666	snv.acaa	1.625091877558765e-171
fpc5	5.4173723112058854e-15	0.16758330554503176	0.1255640229013486	0.2096025881887149	snv.acaa	3.027512715955811e-14
fpc6	4.604181304302591e-85	0.40449037897982626	0.3639270063817538	0.4450537515778987	snv.acaa	7.04976270170993e-84
fpc7	2.528677302440621e-60	0.3585440345120229	0.3156500276663719	0.40143804135767386	snv.acaa	3.0924300343700233e-59
fpc8	0.03231191694056676	0.045259197111901385	0.0038178836493354337	0.08670051057446734	snv.acaa	0.056276920688718306
fpc9	2.4205981318192118e-08	-0.11828675278515821	-0.15984301614755622	-0.0767304894227602	snv.acaa	1.0198642389842316e-07
fpc10	3.636978005919908e-24	-0.21285985108230518	-0.2539999130839514	-0.17171978908065894	snv.acaa	2.5978414327999342e-23
fpc11	3.5115951547348696e-08	0.1164306812047342	0.07504365712718981	0.15781770528227856	snv.acaa	1.4631646478061957e-07
fpc12	5.1793866572701796e-39	0.2772080540321099	0.2356241261799681	0.31879198188425173	snv.acaa	4.73519977565963e-38
fpc13	3.4525142117018984e-13	0.15858964906275735	0.11586655552180741	0.2013127426037073	snv.acaa	1.8095273929606425e-12
fpc14	1.286054090925921e-18	-0.1837312050780846	-0.22462014436931702	-0.1428422657868522	snv.acaa	7.821534568063996e-18
fpc15	4.304845467375677e-10	0.13767348402651086	0.09444837243377287	0.18089859561924887	snv.acaa	1.990374540971569e-09
fpc16	0.4994720881533511	-0.014523426079750025	-0.056674356086708434	0.027627503927208384	snv.acaa	0.5724520790324698
fpc17	0.20249601940187545	0.026772714588687692	-0.014400050732543183	0.06794547990991856	snv.acaa	0.27047340652969176
fpc18	0.014511995927230511	-0.051057281144578796	-0.09199703963761523	-0.010117522651542366	snv.acaa	0.02782518875171589
fpc19	0.005772188391035977	-0.057243778484980704	-0.09788779127693543	-0.016599765693025972	snv.acaa	0.012191725012842344
fpc20	0.6464850712335577	-0.009832646643082565	-0.051850757949535684	0.03218546466337055	snv.acaa	0.7074887563281789
fpc21	0.016492590617219877	0.04896295490250554	0.008941062972962911	0.08898484683204816	snv.acaa	0.031133690941293788
fpc22	0.6927221135946637	-0.008402555134341553	-0.05007821339519052	0.03327310312650742	snv.acaa	0.7477798895318781
fpc23	0.3410549302318231	-0.019976686101669666	-0.061100819777140374	0.02114744757380104	snv.acaa	0.41436075316887444
fpc24	3.198952617666874e-08	0.11547711343846595	0.07455062929960868	0.15640359757732322	snv.acaa	1.3358523495800323e-07
fpc25	0.06080929622449453	0.039045777482176885	-0.0017719474086729595	0.07986350237302672	snv.acaa	0.09686284851096537
fpc26	0.8442141542619798	0.004248426323886048	-0.038125666710681086	0.046622519358453185	snv.acaa	0.8761590689897476
fpc27	3.4679978420004414e-06	0.09577334981058325	0.05532644885055615	0.13622025077061034	snv.acaa	1.2251104233596731e-05
fpc28	0.588976143938815	0.011323390438452364	-0.02975120257324537	0.05239798345015009	snv.acaa	0.6576512279158705
fpc29	0.07102470650585016	-0.03852579470718385	-0.08035172738081742	0.0033001379664497205	snv.acaa	0.11079226718886069
fpc30	0.8995322944832096	0.002631494499684031	-0.03822034458755061	0.043483333586918665	snv.acaa	0.9222205523190227
fpc31	0.6001753487625392	0.011088758295515437	-0.030375773862815106	0.05255329045384598	snv.acaa	0.6676492853924684
fpc32	0.19685163430557473	-0.027202100580760565	-0.06851330086465617	0.014109099703135036	snv.acaa	0.26405786653050745
fpc33	0.024390477518928696	-0.04741236354922473	-0.08869612399118659	-0.006128603107262855	snv.acaa	0.04392929486195318
fpc34	0.04214148401716611	-0.04228836057547918	-0.08307515149815874	-0.001501569652799628	snv.acaa	0.07062829806133686
fpc35	0.5258207556233269	0.01329910535199382	-0.02778826396045564	0.05438647466444328	snv.acaa	0.5974034323892614
fpc36	0.04858567670232167	-0.04145848528985655	-0.0826595499772049	-0.00025742060250821125	snv.acaa	0.0797296175916693
fpc37	0.0010352515137980764	-0.06839866226590029	-0.10926072475674942	-0.027536599775051157	snv.acaa	0.0025892744811682744
fpc38	0.3963978181636374	-0.01786674237800721	-0.05915824526228422	0.023424760506269796	snv.acaa	0.47011915882127436
fpc39	0.990846996582234	-0.00024182417858894465	-0.04155748691451677	0.041073838557338885	snv.acaa	0.9924263825499513
fpc40	0.45357073348214005	0.015810294882672167	-0.02553543769211289	0.05715602745745722	snv.acaa	0.5265409172332219
fpc41	0.015106460143765174	-0.050139952039502916	-0.09058436076379442	-0.009695543315211406	snv.acaa	0.02885446241118094
fpc42	0.27205402649802746	-0.022814750811855425	-0.06352700843000264	0.017897506806291784	snv.acaa	0.34502923674834013
fpc43	0.12677730606475954	0.03173402744708386	-0.008999580926582942	0.07246763582075066	snv.acaa	0.1816616229434165
fpc44	4.261902137074091e-05	0.0849733537590098	0.04428126024102158	0.12566544727699802	snv.acaa	0.00013216107066118887
fpc45	0.3444363961715028	0.01947112355097937	-0.020894068915380714	0.05983631601733945	snv.acaa	0.417610652010513
fpc46	0.02558837188798182	-0.04667691084173528	-0.08765745249237863	-0.005696369191091934	snv.acaa	0.045794837240132176
fpc47	0.001963435678695794	-0.06402950003976325	-0.10456804936420125	-0.023490950715325254	snv.acaa	0.004670910140897363
fpc48	0.371236762199023	0.018809113281987925	-0.022419773009795686	0.06003799957377154	snv.acaa	0.4450307825445188
fpc49	0.3669260472636683	0.018700916484143792	-0.021923381987603664	0.05932521495589125	snv.acaa	0.44090433156948655
fpc50	0.04552515984716266	0.04144060265096059	0.0008248772708939686	0.08205632803102722	snv.acaa	0.07536394759345709
fpc1	1.0558285058842189e-36	0.26379672498994233	0.22293930977612259	0.3046541402037621	snv.acac	9.263091705350677e-36
fpc2	1.2906828612487417e-102	-0.453224908166338	-0.49452468249162906	-0.4119251338410469	snv.acac	2.315034338430283e-101
fpc3	2.032289390307708e-91	0.428470044960134	0.38705536620287706	0.469884723717391	snv.acac	3.337917167220509e-90
fpc4	3.185190445519418e-193	-0.6484771744846802	-0.6913406235605636	-0.6056137254087969	snv.acac	2.7267160632098048e-191
fpc5	8.747538719825047e-12	0.14806068766211072	0.10554606420750892	0.19057531111671253	snv.acac	4.369902189833025e-11
fpc6	3.527150839515138e-96	0.43617433754690094	0.39509343129554214	0.47725524379825973	snv.acac	5.913472475744964e-95
fpc7	2.788297724615453e-61	0.3651602921366515	0.3218279775587496	0.40849260671455345	snv.acac	3.432218332042987e-60
fpc8	9.982143594279418e-05	0.08369857006833717	0.04153842940084413	0.12585871073583021	snv.acac	0.0002951287875859692
fpc9	0.4099800802160969	-0.017586769382454286	-0.05942222820976168	0.02424868944485311	snv.acac	0.4832855107909342
fpc10	1.804988290928182e-25	-0.21935243194880208	-0.26057145637689727	-0.1781334075207069	snv.acac	1.3313555931780975e-24
fpc11	2.884019027037188e-06	0.10119166314124362	0.058803168318623394	0.14358015796386384	snv.acac	1.0261150820377905e-05
fpc12	1.266239493338885e-33	0.2603409290646728	0.21811876607322128	0.30256309205612436	snv.acac	1.0662076210677646e-32
fpc13	4.920281579906842e-11	0.14521479519812122	0.1019162169143919	0.18851337348185054	snv.acac	2.3780659475169936e-10
fpc14	3.395373992101807e-21	-0.19966786597117622	-0.2410806551709508	-0.15825507677140163	snv.acac	2.2025101096871653e-20
fpc15	1.4371387646234863e-05	0.09692101358861425	0.05313195810273308	0.14071006907449543	snv.acac	4.726329464565016e-05
fpc16	0.014492918671809438	-0.05367536568969735	-0.09670605534892196	-0.010644676030472748	snv.acac	0.02780475059277532
fpc17	0.28219350473738014	0.022630823081541487	-0.018614664672861683	0.06387631083594465	snv.acac	0.3557325528260147
fpc18	0.12511429903710652	-0.03245872161775058	-0.07393994333010283	0.009022500094601663	snv.acac	0.1797802109765137
fpc19	0.0002564840900206816	-0.07653962819508277	-0.11757555429195832	-0.035503702098207225	snv.acac	0.0007159758441782861
fpc20	0.45008096220555427	0.01642997264450905	-0.0262060725645473	0.059066017853565404	snv.acac	0.5232422708768275
fpc21	8.515581853069069e-05	0.08059400126311904	0.040394204104304596	0.12079379842193348	snv.acac	0.00025335986029405077
fpc22	0.613485263564412	0.010826655539141172	-0.031184144843634083	0.05283745592191643	snv.acac	0.6788467957577219
fpc23	0.003572278035342148	-0.06347443736308027	-0.10617260730256053	-0.02077626742360001	snv.acac	0.00798392836221643
fpc24	1.254251384863707e-13	0.15490872425681482	0.11394006273441704	0.1958773857792126	snv.acac	6.723453818292168e-13
fpc25	0.13655386562027988	0.03127486004628992	-0.009899078686287532	0.07244879877886737	snv.acac	0.19375422922013594
fpc26	0.18982681577182736	0.02813969082462558	-0.013926615015071645	0.07020599666432281	snv.acac	0.25627754100617073
fpc27	3.836724706919781e-06	0.0966258973314953	0.0556341698483316	0.137617624814659	snv.acac	1.3472650462459144e-05
fpc28	0.5016673092060857	0.014298420744053263	-0.027412691970317857	0.05600953345842438	snv.acac	0.5744670241212777
fpc29	0.3240405948595776	-0.020940108896708116	-0.06255675420755338	0.020676536414137144	snv.acac	0.39740164118875915
fpc30	0.3643610778042554	0.0189721024881477	-0.022021385167174966	0.05996559014347037	snv.acac	0.4383816204416617
fpc31	0.25884249097684475	0.024084285269683096	-0.01772160201701235	0.06589017255637854	snv.acac	0.33144939649473165
fpc32	0.076978994176398	-0.037876039277708294	-0.07985290414109483	0.004100825585678244	snv.acac	0.11886617029151372
fpc33	0.09467260936216629	-0.03590333881959013	-0.07800913704902457	0.006202459409844305	snv.acac	0.14210952255479264
fpc34	0.021899020438695568	-0.04777813768725695	-0.08863273611898273	-0.006923539255531172	snv.acac	0.04004189821314885
fpc35	0.337800948898517	0.0201695933655085	-0.02107284727579421	0.06141203400681121	snv.acac	0.41106512196351946
fpc36	1.9185464907246805e-06	-0.10165842484013589	-0.14350100728026127	-0.05981584240001051	snv.acac	6.926381899421371e-06
fpc37	7.13388564758911e-06	-0.09434402327854727	-0.1355300201313537	-0.05315802642574082	snv.acac	2.431028583165167e-05
fpc38	0.8047051536387246	-0.0052534516895553374	-0.04689575551222815	0.03638885213311748	snv.acac	0.8433656312481533
fpc39	0.6243179868679383	0.010289368673107318	-0.030889210747640436	0.051467948093855076	snv.acac	0.688272512351971
fpc40	0.5301593749358378	0.013524859937894922	-0.02870166368415554	0.05575138355994538	snv.acac	0.6018656054956989
fpc41	0.01909136740002476	-0.04876198289013444	-0.08953939191904303	-0.00798457386122585	snv.acac	0.035424047885103414
fpc42	0.9017775199492384	-0.0025563522110954935	-0.043153597800942	0.038040893378751016	snv.acac	0.9238835882046788
fpc43	0.053962343572104304	0.04024185285222451	-0.0006854458208837289	0.08116915152533274	snv.acac	0.08753581429296277
fpc44	7.932231048370966e-05	0.08290148704304423	0.041729191533024186	0.12407378255306428	snv.acac	0.00023725307264846988
fpc45	0.16395496992341585	0.028914032748520165	-0.011800652520877319	0.06962871801791765	snv.acac	0.22588285297910254
fpc46	0.02195443548254939	-0.048036660780663945	-0.08912952195659325	-0.006943799604734638	snv.acac	0.04013023632365062
fpc47	0.004568319118249299	-0.05871352005745535	-0.09929059908032775	-0.018136441034582944	snv.acac	0.009919678331325342
fpc48	0.08670608720978042	0.03624014436927445	-0.0052239090195103505	0.07770419775805926	snv.acac	0.13147465116896273
fpc49	0.2298575097321126	0.025201157668807456	-0.015935089810187097	0.06633740514780201	snv.acac	0.30076306854711354
fpc50	0.16643706884443688	0.028847552516169453	-0.012012745643309529	0.06970785067564844	snv.acac	0.22863346437419604
fpc1	2.6467028357384215e-64	0.3676860729629163	0.32512269506080155	0.410249450865031	snv.acag	3.3755916528040815e-63
fpc2	8.49088091623129e-99	-0.46709759568008724	-0.5104923164860791	-0.42370287487409547	snv.acag	1.4715790545002082e-97
fpc3	7.616586771343879e-50	0.3321333050726754	0.28827904742381466	0.37598756272153616	snv.acag	8.150324859487295e-49
fpc4	1.681845356202256e-146	-0.634227140375903	-0.6824541833957679	-0.5860000973560381	snv.acag	6.0525008041673546e-145
fpc5	2.5709565270569977e-05	0.10140596560998764	0.05417939036078682	0.14863254085918848	snv.acag	8.229974151768861e-05
fpc6	6.382338258141949e-61	0.3768570185183287	0.3320008175137883	0.4217132195228691	snv.acag	7.839176338804785e-60
fpc7	1.779518695386569e-38	0.31552195922386417	0.2678466313963591	0.3631972870513692	snv.acag	1.6112629213035439e-37
fpc8	0.721347796881048	-0.008197767009858328	-0.0532474359111572	0.03685190189144055	snv.acag	0.7727749435680548
fpc9	0.0002544048647055013	-0.08506579461203076	-0.13064690978652074	-0.03948467943754077	snv.acag	0.000711225871146008
fpc10	1.8407547445162505e-29	-0.25387583948924053	-0.29802642285668995	-0.2097252561217911	snv.acag	1.4648259586643401e-28
fpc11	1.0543211160068728e-17	0.19932964754820384	0.15373141860876377	0.24492787648764391	snv.acag	6.310290577795372e-17
fpc12	1.3349827281759101e-28	0.25700940548628604	0.21160564237624918	0.3024131685963229	snv.acag	1.0534430746080855e-27
fpc13	7.870180976100373e-13	0.16920523963930245	0.12290930486349896	0.21550117441510594	snv.acag	4.086996554684477e-12
fpc14	8.141871283090247e-23	-0.2186303264279704	-0.2622102411948377	-0.17505041166110308	snv.acag	5.569197669426137e-22
fpc15	1.5954765109672527e-06	0.12160376002802542	0.0719383151856699	0.17126920487038094	snv.acag	5.804534634233726e-06
fpc16	0.13008241471332632	-0.035976132122900094	-0.08255625885843176	0.010603994612631583	snv.acag	0.18597308783661276
fpc17	0.3016554938387468	0.022679301568986468	-0.020355895618464785	0.06571449875643773	snv.acag	0.3752429634938175
fpc18	0.005979119038978557	-0.06040623552437003	-0.10347546278583739	-0.017337008262902666	snv.acag	0.012595832427378393
fpc19	0.002862015571661108	-0.06575432594221081	-0.10896969620708125	-0.022538955677340378	snv.acag	0.006562657459369018
fpc20	0.5607972286566136	0.013227915351995825	-0.031345095546028864	0.05780092625002051	snv.acag	0.6305481277432571
fpc21	0.1626472477390959	0.03022944546326661	-0.012205473305390114	0.07266436423192334	snv.acag	0.2244095115325743
fpc22	0.34541368858717747	-0.02123224759706514	-0.06533764896728575	0.022873153773155467	snv.acag	0.4186159031569182
fpc23	0.9081259280767621	-0.0027559051606404384	-0.049561345728861804	0.04404953540758092	snv.acag	0.9290080560625938
fpc24	1.71566479711669e-07	0.11320048647698376	0.07076004548093784	0.15564092747302968	snv.acag	6.764484371046265e-07
fpc25	0.02516490655825347	0.049602725703779736	0.006179074529548377	0.0930263768780111	snv.acag	0.045151388394452874
fpc26	0.20793306124776423	0.028401659246214087	-0.015803521623896692	0.07260684011632487	snv.acag	0.27636363115734364
fpc27	0.00024633182280868216	0.07984800821841313	0.03715915014997433	0.12253686628685193	snv.acag	0.0006910500490908909
fpc28	0.9224404772863033	-0.0022003256242867203	-0.04649528454742777	0.04209463329885432	snv.acag	0.9399077902015535
fpc29	0.08177954117928748	-0.03846824206696608	-0.081788215470807	0.0048517313368748455	snv.acag	0.12531988274016118
fpc30	0.324360209505112	0.02169943015874995	-0.02145479724484954	0.06485365756234944	snv.acag	0.3977072881301829
fpc31	0.45250905649356965	-0.016894757261219983	-0.060972783204910716	0.027183268682470754	snv.acag	0.5255243924334364
fpc32	0.3007191385536827	-0.023502228237401772	-0.06801267052809529	0.021008214053291743	snv.acag	0.37424298079918666
fpc33	0.09367820560562183	-0.03840285973065079	-0.0833040932424767	0.006498373781175119	snv.acag	0.14084020617408957
fpc34	0.07924943425548589	-0.03866698393042007	-0.08184841025501535	0.004514442394175221	snv.acag	0.12177299525251437
fpc35	0.7701016470016435	0.006374957285998232	-0.03637964077400895	0.04912955534600542	snv.acag	0.8131329294635182
fpc36	0.01597620659540948	-0.054408301596613404	-0.09866650533672265	-0.010150097856504156	snv.acag	0.03024985498125454
fpc37	0.0016952274555266833	-0.06765950234081487	-0.10990543750044225	-0.025413567181187494	snv.acag	0.004077494731258306
fpc38	0.18904078948359337	-0.029428769956024264	-0.07334407621667445	0.014486536304625926	snv.acag	0.25546052632918026
fpc39	0.8332357333302627	0.004690637221741446	-0.03897276358317597	0.04835403802665886	snv.acag	0.8674740912688381
fpc40	0.6678883454472496	0.009742959316776599	-0.03476453760227253	0.05425045623582573	snv.acag	0.7247108031067717
fpc41	0.014546354430772691	-0.05299175437445877	-0.0954974869713655	-0.010486021777552049	snv.acag	0.027869414219689966
fpc42	0.9758521465403878	-0.0006633704330914306	-0.043616955343995366	0.04229021447781251	snv.acag	0.9815852996178015
fpc43	0.1551760378802578	0.031028157086737514	-0.011753936126527732	0.07381025030000277	snv.acag	0.2159426898622151
fpc44	0.0018742229153248522	0.06855694301426292	0.025344090221213797	0.11176979580731204	snv.acag	0.004477530431960006
fpc45	0.02733174578010485	0.04798233882001686	0.005365917588297728	0.09059876005173599	snv.acag	0.048576396243344575
fpc46	0.057370236893509806	-0.04172978942766046	-0.08476571221019026	0.0013061333548693432	snv.acag	0.09224298191472123
fpc47	0.005567743262458611	-0.059993633608525616	-0.10240941106954558	-0.01757785614750565	snv.acag	0.011804033558308126
fpc48	0.7016581892672896	0.00843847363189564	-0.03473520513060099	0.05161215239439228	snv.acag	0.755261720205789
fpc49	0.47174053223080015	0.01578261654558363	-0.02720127974167923	0.05876651283284649	snv.acag	0.5440767175720638
fpc50	0.0049217658023713836	0.06166731275353131	0.018686878464576277	0.10464774704248633	snv.acag	0.010589480877150921
fpc1	2.6016597432856922e-39	0.2741502245874437	0.2331889384824481	0.3151115106924393	snv.acat	2.3940354315251075e-38
fpc2	4.441861855536893e-112	-0.47479595086449305	-0.5161607242664185	-0.43343117746256765	snv.acat	9.027524994166708e-111
fpc3	9.687382099826435e-98	0.4457654378857897	0.40412466472830855	0.48740621104327086	snv.acat	1.6585972383036168e-96
fpc4	2.019319099707229e-164	-0.6002219993631053	-0.6432712779032832	-0.5571727208229273	snv.acat	9.587523456593147e-163
fpc5	8.465695594032292e-12	0.14876340598521057	0.10607639171302605	0.1914504202573951	snv.acat	4.2403528463016356e-11
fpc6	1.0306476157835924e-97	0.4369081366501789	0.39608902870882584	0.477727244591532	snv.acat	1.7592625465792438e-96
fpc7	2.369678883496415e-62	0.37088816713673045	0.3272671780636767	0.4145091562097842	snv.acat	2.949049711840252e-61
fpc8	2.1759940699261464e-05	0.09176891348605234	0.04940837670161864	0.13412945027048606	snv.acat	7.001347662347794e-05
fpc9	4.886567175048799e-06	-0.09813706723026512	-0.14022940155697938	-0.05604473290355087	snv.acat	1.694849879620977e-05
fpc10	5.955706646835476e-35	-0.26008163628337083	-0.3014111478434723	-0.21875212472326938	snv.acat	5.075375950923143e-34
fpc11	1.8070968405252394e-06	0.1035032007559694	0.0610089346964264	0.1459974668155124	snv.acat	6.540741286974761e-06
fpc12	3.866665182235426e-40	0.2864707095212682	0.24413244311399462	0.32880897592854175	snv.acat	3.599119980169713e-39
fpc13	1.1831276231812899e-09	0.1363057501437032	0.09238404719762082	0.18022745308978555	snv.acat	5.326431132250429e-09
fpc14	4.2530502139884725e-25	-0.22008536065406656	-0.2617688283784976	-0.17840189292963557	snv.acat	3.104616758273239e-24
fpc15	0.00019438702788872222	0.08330461418613097	0.039486789648178734	0.12712243872408321	snv.acat	0.0005541305285425229
fpc16	0.2084342252256136	-0.02787914121761357	-0.07131889756481333	0.015560615129586189	snv.acat	0.27670426986013086
fpc17	0.04551381754620047	0.04221506649303061	0.000842465355212027	0.0835876676308492	snv.acat	0.07536394759345709
fpc18	0.025633739701851743	-0.04748557613534365	-0.0891889198386248	-0.005782232432062495	snv.acat	0.045832477631475424
fpc19	0.00021162515166296277	-0.07764757946647653	-0.11872666177775043	-0.036568497155202634	snv.acat	0.0005996399733679738
fpc20	0.9608667415502339	-0.0010723600639481695	-0.04390832387367816	0.04176360374578182	snv.acat	0.9685811043280681
fpc21	1.2629440444634802e-06	0.09848471865065472	0.05864846310171408	0.13832097419959538	snv.acat	4.639553869452967e-06
fpc22	0.35115575686137535	0.01991951607767647	-0.021954823690829576	0.06179385584618252	snv.acat	0.4247548761007859
fpc23	0.0005103957198081653	-0.07544938779066798	-0.11800128793016545	-0.0328974876511705	snv.acat	0.0013488006627297164
fpc24	3.547863570898667e-17	0.17592237824240287	0.13500585947516747	0.21683889700963827	snv.acat	2.085892734191204e-16
fpc25	0.1125777281895575	0.03339593134692386	-0.007855911275161429	0.07464777396900915	snv.acat	0.16478346224637302
fpc26	0.01428542918979796	0.052675071228855376	0.010535871936733908	0.09481427052097685	snv.acat	0.02745329078991785
fpc27	3.210586499033975e-05	0.08671988706543317	0.045842488625250546	0.12759728550561578	snv.acat	0.00010128315867974293
fpc28	0.3199374224147369	0.0212523720155954	-0.0206282329234952	0.063132976954686	snv.acat	0.3936061922709227
fpc29	0.004964809767105252	-0.05910409502931279	-0.10033912185848226	-0.01786906820014332	snv.acat	0.010669903074988465
fpc30	0.045360431744012664	0.04154188307702176	0.0008579619152404225	0.0822258042388031	snv.acat	0.07520141999814307
fpc31	0.030424787477443375	0.04552769858869855	0.004302473671711202	0.08675292350568589	snv.acat	0.053357467477990604
fpc32	0.20218383743527424	-0.02716202106386718	-0.06890460163128011	0.01458055950354575	snv.acat	0.2701202841119176
fpc33	0.15079165447546597	-0.030607974527314157	-0.07236256749495201	0.011146618440323695	snv.acat	0.21067577838436763
fpc34	0.01030750444162432	-0.05364165387745633	-0.09462481815308536	-0.012658489601827291	snv.acat	0.020551581670232077
fpc35	0.1975671574603598	0.027152517336962084	-0.014149294716110254	0.06845432939003443	snv.acat	0.2647662333138124
fpc36	7.261883168979519e-06	-0.09579695392287584	-0.1376525590552256	-0.05394134879052605	snv.acat	2.468006831805326e-05
fpc37	6.718555397939063e-05	-0.08343173202533648	-0.12445571638966865	-0.042407747661004296	snv.acat	0.00020342892817982693
fpc38	0.15021179037301416	-0.03077110002757773	-0.07268861968303689	0.011146419627881429	snv.acat	0.2099694744204676
fpc39	0.6251103454660858	0.010320070614162909	-0.031075989759054685	0.0517161309873805	snv.acat	0.688718867848811
fpc40	0.18634459217259214	0.028233191688688063	-0.013641406628890497	0.07010779000626663	snv.acat	0.25199783288059974
fpc41	0.00670660872360414	-0.056400904530278156	-0.09717582557824293	-0.01562598348231338	snv.acat	0.013956662721312484
fpc42	0.8643412935035406	0.0035121278372048296	-0.03677831752893415	0.04380257320334381	snv.acat	0.8926207838228851
fpc43	0.002539895628567558	0.06317170731365118	0.022153876636681072	0.10418953799062129	snv.acat	0.005893392320906243
fpc44	4.096590572961408e-05	0.08657560222740684	0.04520881146516983	0.12794239298964385	snv.acat	0.00012724429212332026
fpc45	0.1269059897706519	0.03140326098418086	-0.008919436761303474	0.0717259587296652	snv.acat	0.18179990928097953
fpc46	0.02079608316103943	-0.04835721939122418	-0.0893572594179784	-0.007357179364469953	snv.acat	0.038248004511677335
fpc47	0.0005496893129338689	-0.07190216107211474	-0.11268756776547885	-0.031116754378750625	snv.acat	0.0014452045686721077
fpc48	0.09532633455001474	0.03526707026482129	-0.006174417708433612	0.07670855823807618	snv.acat	0.14297684900652596
fpc49	0.3230207046847525	0.02052701277467894	-0.020182740911877533	0.06123676646123541	snv.acat	0.3964089881557019
fpc50	0.319531029199596	0.02055418413660982	-0.019916548700454232	0.061024916973673876	snv.acat	0.3934082185612807
fpc1	3.0327537849133256e-56	0.32886268748575664	0.28807196684490444	0.36965340812660885	snv.ccaa	3.540301422471134e-55
fpc2	6.330538061982508e-191	-0.6220704522779127	-0.6634379051909359	-0.5807029993648894	snv.ccaa	5.037681697211433e-189
fpc3	2.772792265599013e-104	0.45715245275339406	0.4158356398477469	0.4984692656590412	snv.ccaa	5.069992330302402e-103
fpc4	2.312676844807852e-137	-0.5442308371442558	-0.586988725870722	-0.5014729484177896	snv.ccaa	6.987499557841906e-136
fpc5	9.50807407321227e-10	0.13256643743057625	0.09009364737583078	0.17503922748532172	snv.ccaa	4.294214109804103e-09
fpc6	9.810578022337923e-168	0.5748615048586424	0.5340454943335099	0.6156775153837749	snv.ccaa	4.9490862344829706e-166
fpc7	3.362779930873803e-48	0.3240331840894159	0.2804970022288817	0.3675693659499501	snv.ccaa	3.5184641869327753e-47
fpc8	0.014426755383880446	0.05209380966188022	0.010359193569864311	0.09382842575389613	snv.ccaa	0.027687217363765122
fpc9	1.7136890903091607e-11	-0.1442713378513656	-0.1862962717050444	-0.10224640399768678	snv.ccaa	8.441450183301445e-11
fpc10	4.4021603033053476e-26	-0.22233559615823936	-0.2635882244413256	-0.1810829678751531	snv.ccaa	3.2812936297724556e-25
fpc11	1.87627243475405e-16	0.17534525568822174	0.1335856651019952	0.21710484627444826	snv.ccaa	1.079525382521424e-15
fpc12	9.144104127314704e-26	0.22442392960402488	0.1825107729939809	0.2663370862140689	snv.ccaa	6.788986638545082e-25
fpc13	5.748772114962625e-18	0.19091662819860633	0.14759478641162666	0.234238469985586	snv.ccaa	3.451706955317623e-17
fpc14	1.9322766408822098e-22	-0.20576032093830293	-0.2471426550343946	-0.16437798684221128	snv.ccaa	1.301235163406971e-21
fpc15	4.499511029896034e-09	0.13145441062674112	0.08752275140214436	0.1753860698513379	snv.ccaa	1.9495580766037264e-08
fpc16	0.16346402341362498	0.03062149442719325	-0.012447301792303373	0.07369029064668987	snv.ccaa	0.22542634422430588
fpc17	0.0666391769499598	0.03859824455704962	-0.002648784661110154	0.07984527377520939	snv.ccaa	0.10484860756537813
fpc18	0.137213082161346	-0.03155579108925469	-0.07316939978431371	0.010057817605804334	snv.ccaa	0.19464070153442253
fpc19	1.2061120071911876e-06	-0.10093246564598218	-0.14168201038208295	-0.06018292090988142	snv.ccaa	4.445226901911422e-06
fpc20	0.6732581489866244	-0.00925748303087509	-0.05228609827070735	0.033771132208957166	snv.ccaa	0.7301168026438442
fpc21	0.0030355313960060875	0.06081186339086619	0.02060121248884199	0.10102251429289039	snv.ccaa	0.006915625962675159
fpc22	0.4224006745511746	-0.016990472294432162	-0.05849893257561822	0.024517987986753895	snv.ccaa	0.49565188187209475
fpc23	0.05650484637182528	-0.04094454428695035	-0.08302357759884407	0.0011344890249433623	snv.ccaa	0.09113684898681497
fpc24	1.2277111523667977e-09	0.12538122281013028	0.08494028502503982	0.16582216059522076	snv.ccaa	5.522745231586311e-09
fpc25	0.0042835422225986275	0.05939467135586919	0.018641355706195746	0.10014798700554264	snv.ccaa	0.009369730374635015
fpc26	0.11132621056267507	0.034276269872751466	-0.007915481665650669	0.07646802141115361	snv.ccaa	0.16345755213698857
fpc27	0.0054221722071508644	0.05797076983693583	0.017112100828105027	0.09882943884576664	snv.ccaa	0.011525716811505963
fpc28	0.084787270398634	0.03618316709128306	-0.0049628890398045605	0.07732922322237068	snv.ccaa	0.1290539002565415
fpc29	0.2894258161584141	-0.022361197110438023	-0.06373167392428862	0.01900927970341258	snv.ccaa	0.36298687265150714
fpc30	0.272158393984527	0.02301247237557106	-0.018061553962614052	0.06408649871375617	snv.ccaa	0.34508413958989625
fpc31	0.06647612465350818	0.03838150466758309	-0.0026093325130622305	0.07937234184822842	snv.ccaa	0.10462119896722039
fpc32	0.6548657256595023	-0.009413472308862662	-0.050687595591255435	0.03186065097353011	snv.ccaa	0.7139312275673176
fpc33	0.015759462207965865	-0.05133018415639879	-0.09299837824763574	-0.009661990065161837	snv.ccaa	0.029894721807790302
fpc34	0.014313258573093951	-0.05123749482252793	-0.09223838505884863	-0.010236604586207239	snv.ccaa	0.027488544900206822
fpc35	0.0037356305539744013	0.06100342922141062	0.01976950322559707	0.10223735521722416	snv.ccaa	0.008309571901557232
fpc36	0.0012926520169604563	-0.06828962531680624	-0.10988738509794402	-0.026691865535668463	snv.ccaa	0.003186511298353655
fpc37	0.00019947694574665338	-0.07733698610261232	-0.11808720923646224	-0.036586762968762405	snv.ccaa	0.0005683533754254119
fpc38	0.31260918207854105	-0.02132609158204936	-0.06272035938821494	0.020068176224116212	snv.ccaa	0.38648618790891837
fpc39	0.10219049550822504	-0.033909642002862804	-0.07457575894527205	0.006756474939546432	snv.ccaa	0.1515821211923002
fpc40	0.06595817495825972	0.0383162864007324	-0.002526821570939218	0.07915939437240402	snv.ccaa	0.10389285991473861
fpc41	0.00945721807083775	-0.05389667771733476	-0.09460294954614126	-0.013190405888528253	snv.ccaa	0.01902246520210711
fpc42	0.17159075829586012	-0.028147147275757237	-0.06850043690466576	0.012206142353151279	snv.ccaa	0.23485653691172717
fpc43	0.007395761005925561	0.05492364206665108	0.014733517704870226	0.09511376642843195	snv.ccaa	0.01523370385835925
fpc44	0.0027736725031335184	0.06235117719904819	0.021503733595294998	0.10319862080280137	snv.ccaa	0.0063886056431734116
fpc45	0.16682002023331366	0.028448806607352467	-0.011883107755945012	0.06878072097064994	snv.ccaa	0.22910381971760385
fpc46	0.7470556042985518	-0.00665259987500867	-0.0470801274496238	0.03377492769960646	snv.ccaa	0.7941418935629008
fpc47	0.0012461651874515964	-0.06687639393491537	-0.10748090665937166	-0.0262718812104591	snv.ccaa	0.003075942904806256
fpc48	0.23189742717470685	0.025107077305165454	-0.01605525409730771	0.06626940870763862	snv.ccaa	0.3029411476386344
fpc49	0.1336054117997552	0.031115172113751657	-0.009540298277069766	0.07177064250457307	snv.ccaa	0.19019162929418415
fpc50	0.046673423696507246	0.04150452181430875	0.0006110710948157988	0.0823979725338017	snv.ccaa	0.07715179750885487
fpc1	8.946236602983896e-76	0.3847613070010685	0.3438229068247878	0.4256997071773492	snv.ccac	1.2700059499210808e-74
fpc2	2.209398866265198e-182	-0.610821609909196	-0.6523921319376424	-0.5692510878807495	snv.ccac	1.4686004228703964e-180
fpc3	7.922323973178192e-80	0.401683151629465	0.3600701966049377	0.4432961066539923	snv.ccac	1.1596147784574298e-78
fpc4	5.357158681089014e-189	-0.6517234727882703	-0.6952857212564418	-0.6081612243200987	snv.ccac	4.090263047047693e-187
fpc5	9.440033143978365e-05	0.08572546813195855	0.04269393562677767	0.12875700063713943	snv.ccac	0.0002795397655318541
fpc6	1.3362809370475736e-135	0.5209825980536877	0.4797822193553451	0.5621829767520303	snv.ccac	3.8324808600603e-134
fpc7	9.554545809761858e-67	0.384291713493326	0.3406511548893638	0.42793227209728824	snv.ccac	1.2438521618699193e-65
fpc8	1.0221729930591353e-05	0.09515039824369244	0.05288538915081536	0.1374154073365695	snv.ccac	3.415303022344243e-05
fpc9	2.97731170145689e-11	-0.14323330086016553	-0.18546333357271005	-0.101003268147621	snv.ccac	1.4576959370217875e-10
fpc10	3.466122836702579e-32	-0.24921381777224763	-0.29057288796352165	-0.2078547475809736	snv.ccac	2.8589188361123458e-31
fpc11	2.0152817928580612e-10	0.13845648750088835	0.09578944387327606	0.18112353112850063	snv.ccac	9.457094792066484e-10
fpc12	1.114616517707929e-25	0.22649998322260295	0.18412353530510275	0.2688764311401032	snv.ccac	8.25371340111376e-25
fpc13	4.526572954621383e-21	0.21245170669065233	0.16824641868526358	0.2566569946960411	snv.ccac	2.929568979795053e-20
fpc14	1.621806490650076e-23	-0.2139720287638686	-0.2559356403320371	-0.1720084171957001	snv.ccac	1.1354655108020977e-22
fpc15	0.00034463288826569986	0.08093838277813427	0.036616797107764734	0.1252599684485038	snv.ccac	0.0009356923684292187
fpc16	0.08542249390501871	-0.03867278314802467	-0.0827395566716655	0.0053939903756161645	snv.ccac	0.12995075136331605
fpc17	0.004647253921674228	0.05933762078062787	0.01824989221959227	0.10042534934166347	snv.ccac	0.010075588893883112
fpc18	0.05257974260244119	-0.04147137245702715	-0.08340503947992475	0.0004622945658704497	snv.ccac	0.08546477149130975
fpc19	4.3050817770421336e-05	-0.08498517796442155	-0.12570618794496227	-0.044264167983880824	snv.ccac	0.00013342683510854665
fpc20	0.8617662099204819	-0.0038396174696385204	-0.04705831707066574	0.0393790821313887	snv.ccac	0.8907755371479552
fpc21	0.027940462582861873	0.045333689958933235	0.004911717178292488	0.08575566273957398	snv.ccac	0.04956471384400928
fpc22	0.7472399990184739	-0.006949122870271689	-0.04921050414659157	0.03531225840604819	snv.ccac	0.7941884865414556
fpc23	0.001602067590596307	-0.06906650836659607	-0.11196512335054537	-0.026167893382646766	snv.ccac	0.003876523292021043
fpc24	1.5086345409350813e-22	0.2012553652106037	0.16088306838176689	0.2416276620394405	snv.ccac	1.0195915258711973e-21
fpc25	0.0010127436326175566	0.06963454593430826	0.028112561055624437	0.1111565308129921	snv.ccac	0.002538598724174443
fpc26	0.015330283721300244	0.0522238311907982	0.010005795046108983	0.09444186733548743	snv.ccac	0.02922270682366612
fpc27	0.012485028648825985	0.052017444612641045	0.011205995675494573	0.09282889354978752	snv.ccac	0.02440000410441605
fpc28	0.39439157824963567	0.018226351949440105	-0.0237177847865922	0.06017048868547241	snv.ccac	0.4680345341546821
fpc29	0.13239842654353845	0.031165394347472734	-0.009429148827909486	0.07175993752285495	snv.ccac	0.18875879635906948
fpc30	0.7607617836017093	-0.00642377490454497	-0.047774088086092056	0.03492653827700212	snv.ccac	0.8052274404926297
fpc31	0.2566130757856947	0.0241536036849152	-0.017576674371137347	0.06588388174096775	snv.ccac	0.3292624428157439
fpc32	0.8695626120615472	-0.0034910520201846414	-0.045158221781531255	0.038176117741161975	snv.ccac	0.8967017262543788
fpc33	0.040464954395351076	-0.04412994081593842	-0.08634288390397937	-0.0019169977278974681	snv.ccac	0.06830803475761385
fpc34	0.0017431284552244424	-0.06578107437101668	-0.10696137594695004	-0.024600772795083325	snv.ccac	0.004187362147966879
fpc35	0.003033635780102609	0.06234979301641026	0.02112488966233629	0.10357469637048423	snv.ccac	0.0069140952632431385
fpc36	2.398400342936764e-09	-0.12719458770835645	-0.1689652265666135	-0.08542394885009941	snv.ccac	1.0553708674137629e-08
fpc37	2.0705188125872792e-07	-0.10837376233083353	-0.14927749293144463	-0.06747003173022242	snv.ccac	8.095800201465833e-07
fpc38	0.4133831671310637	-0.017424999761750836	-0.059178388070083854	0.024328388546582185	snv.ccac	0.4865864363105229
fpc39	0.7416208468557627	-0.006928976935296984	-0.04811863033661415	0.034260676466020185	snv.ccac	0.789850666302556
fpc40	0.5746719426776363	0.011914853792241093	-0.029698367810429692	0.05352807539491188	snv.ccac	0.6432045317212055
fpc41	0.01570582566088923	-0.05066534957745359	-0.09177271069748433	-0.00955798845742286	snv.ccac	0.029827870582865255
fpc42	0.32862398722668906	-0.0204170659256729	-0.06138047515786263	0.020546343306516824	snv.ccac	0.401801672328672
fpc43	0.023442020289940593	0.047065709733960626	0.006359235781850478	0.08777218368607077	snv.ccac	0.04245109443530909
fpc44	6.195246404049462e-07	0.10424303033996543	0.06325779676559745	0.1452282639143334	snv.ccac	2.3366583566675205e-06
fpc45	0.24475766228015228	0.024085226359141957	-0.016498599514710836	0.06466905223299475	snv.ccac	0.31659358788527026
fpc46	0.5901459047059443	-0.011338015981388007	-0.0525951413966164	0.029919109433840387	snv.ccac	0.6585669290121637
fpc47	0.0014284847641573572	-0.06681094559281954	-0.10787520185193943	-0.025746689333699654	snv.ccac	0.0034878733437722857
fpc48	0.11028606761817605	0.03405916816557105	-0.007743312048984367	0.07586164838012646	snv.ccac	0.16218539355614126
fpc49	0.012466884084751731	0.05199293009329885	0.011209130454169693	0.09277672973242801	snv.ccac	0.024381410549964445
fpc50	0.0603290657443835	0.039610317351250326	-0.0017203798319363195	0.08094101453443697	snv.ccac	0.09620638483086841
fpc1	2.1405402605603687e-48	0.3162969999621829	0.27388973628288793	0.3587042636414779	snv.ccag	2.243794521737678e-47
fpc2	2.7035538995709476e-171	-0.6231629172105739	-0.6669406083661493	-0.5793852260549985	snv.ccag	1.4410452389222504e-169
fpc3	2.544950541667925e-81	0.427950206957242	0.38403475377754903	0.471865660136935	snv.ccag	3.764128418959104e-80
fpc4	3.987917713230271e-131	-0.597366609537393	-0.6454191847847996	-0.5493140342899863	snv.ccag	1.0528848168107959e-129
fpc5	0.008814234469129375	0.06263331017014805	0.015763985050328957	0.10950263528996713	snv.ccag	0.01788166059266821
fpc6	6.242922603471453e-129	0.5457883428647271	0.5015068563809273	0.5900698293485269	snv.ccag	1.5960412990775434e-127
fpc7	2.3010758049559554e-25	0.24941785421792853	0.20244514636912536	0.2963905620667317	snv.ccag	1.6906473729520348e-24
fpc8	0.028602767901281537	0.050695344237954	0.005302584658557007	0.096088103817351	snv.ccag	0.05056496828605778
fpc9	1.2872521400893225e-16	-0.1919261267085708	-0.23738590344438276	-0.1464663499727588	snv.ccag	7.467119703803565e-16
fpc10	2.470529031399419e-35	-0.27630788495204023	-0.3199657142129482	-0.2326500556911322	snv.ccag	2.1181318706231743e-34
fpc11	1.1563403385619853e-22	0.22739522798652012	0.1819044897688384	0.27288596620420186	snv.ccag	7.8525515779750205e-22
fpc12	8.430479320519573e-15	0.17684764686617574	0.1321861505623793	0.22150914316997217	snv.ccag	4.69745642612777e-14
fpc13	5.518916361162093e-16	0.19167523903870612	0.14529250712731204	0.2380579709501002	snv.ccag	3.1592580993481078e-15
fpc14	1.4275702578753105e-16	-0.18558784619410765	-0.2296119712962873	-0.141563721091928	snv.ccag	8.272586622559492e-16
fpc15	0.001508430100564532	0.07867988050115224	0.030080141586469808	0.12727961941583465	snv.ccag	0.003664071396470166
fpc16	0.5727820407903395	0.013641473762846973	-0.03376764222804072	0.06105058975373467	snv.ccag	0.6414704718464654
fpc17	0.00018368707359892384	0.08351169629104167	0.03975234199918476	0.1272710505828986	snv.ccag	0.0005246875459221029
fpc18	0.8146295540851909	0.005306066690266944	-0.03905030579255015	0.04966243917308404	snv.ccag	0.8513978876399054
fpc19	2.2197379951245262e-05	-0.09402999847827498	-0.13747993438331169	-0.050580062573238264	snv.ccag	7.12991453806343e-05
fpc20	0.5311119022603414	0.01458376593415883	-0.03105445642061226	0.060221988288929926	snv.ccag	0.6026877380540127
fpc21	0.2345541653317692	0.02574493117859224	-0.01670375423818615	0.06819361659537063	snv.ccag	0.30591667454397414
fpc22	0.12470372377443441	-0.0347474733531131	-0.07910534122656712	0.009610394520340924	snv.ccag	0.17928143494288917
fpc23	0.11584556292045783	-0.037507870398561585	-0.08425908112077213	0.009243340323648958	snv.ccag	0.1689539056532232
fpc24	4.047571254507638e-09	0.12439617200637074	0.082947315234051	0.16584502877869048	snv.ccag	1.7564345305659103e-08
fpc25	0.002072269340925601	0.06899121274238737	0.02508388029258566	0.11289854519218909	snv.ccag	0.004917401106678007
fpc26	0.015757240834670047	0.0544701792181144	0.010253978486523832	0.09868637994970497	snv.ccag	0.029894721807790302
fpc27	0.13432246358638564	0.03278570492401495	-0.010131544095133088	0.07570295394316298	snv.ccag	0.19106795550429984
fpc28	0.8804820508133036	-0.003400255923191028	-0.04772361839226744	0.040923106545885386	snv.ccag	0.9063061218873477
fpc29	0.07269449404577158	0.03851062517049354	-0.003545198751797894	0.08056644909278499	snv.ccag	0.11302980454911889
fpc30	0.5545304933968423	0.013133262972767784	-0.03042236678447712	0.05668889273001269	snv.ccag	0.6252439209124245
fpc31	0.4708789848854643	0.016099568457919367	-0.027662432630937924	0.059861569546776655	snv.ccag	0.5435858426985335
fpc32	0.6471540358890868	0.010235185909720265	-0.03359209122384928	0.05406246304328981	snv.ccag	0.7074887563281789
fpc33	0.07276666160055069	-0.04097284023518162	-0.085728830725403	0.0037831502550397522	snv.ccag	0.1131036143172246
fpc34	0.05361534549486402	-0.042520913986695906	-0.08570351754936448	0.0006616895759726724	snv.ccag	0.08702289630737768
fpc35	0.0002519860680484176	0.08055297832198689	0.037418855700373226	0.12368710094360055	snv.ccag	0.0007055110428511196
fpc36	0.0061162637732359556	-0.06118426694134989	-0.10492664504813143	-0.01744188883456834	snv.ccag	0.012846427627800427
fpc37	0.001337020689309717	-0.06912109638350022	-0.11135256320425307	-0.02688962956274738	snv.ccag	0.0032844203889564783
fpc38	0.12467862969905166	-0.03388035087223667	-0.07712838970616354	0.0093676879616902	snv.ccag	0.17928143494288917
fpc39	0.6093162587554757	0.01124830185922257	-0.03189088147802803	0.05438748519647317	snv.ccag	0.6754400594889336
fpc40	0.35028255357104965	0.020667236223342576	-0.022700263310026416	0.06403473575671156	snv.ccag	0.4237893849414198
fpc41	0.20408040686530604	-0.027950952500705215	-0.07108666022018893	0.015184755218778503	snv.ccag	0.2719467685823064
fpc42	0.6114857784435352	-0.011136935879002942	-0.054109338802903084	0.0318354670448972	snv.ccag	0.6772975197423984
fpc43	0.043853212098360246	0.043871876683647906	0.0012086786340622033	0.0865350747332336	snv.ccag	0.0731102532769948
fpc44	2.695809519850364e-05	0.090220705262134	0.04809590814938194	0.13234550237488604	snv.ccag	8.602887897494757e-05
fpc45	0.4532231665487415	0.016401286238287332	-0.026456961768552927	0.05925953424512759	snv.ccag	0.5262455591862699
fpc46	0.5533918780376658	0.012917949653682717	-0.0298007111027717	0.055636610410137136	snv.ccag	0.6242092455405892
fpc47	0.01366721786462952	-0.05393954113810686	-0.09681226947463685	-0.01106681280157687	snv.ccag	0.026399925106036507
fpc48	0.1097359906265029	0.035501168642792576	-0.00800379716230916	0.07900613444789431	snv.ccag	0.161544644877473
fpc49	0.08249663829671047	0.03815565835065714	-0.004913087757808299	0.08122440445912257	snv.ccag	0.126179269090317
fpc50	0.09843130026248278	0.036249045443510625	-0.006744319428441212	0.07924241031546246	snv.ccag	0.14681542937777922
fpc1	5.451622654011163e-37	0.26518295689782434	0.22427830674081356	0.3060876070548351	snv.ccat	4.81276062424423e-36
fpc2	4.584673840295126e-201	-0.6422931358820801	-0.683902849038019	-0.6006834227261413	snv.ccat	4.466104689253011e-199
fpc3	7.938492849933505e-158	0.5706829878273342	0.5288949810025277	0.6124709946521406	snv.ccat	3.3979155001609323e-156
fpc4	7.732257676041168e-145	-0.5673899700250242	-0.6107850621035248	-0.5239948779465237	snv.ccat	2.680199746603227e-143
fpc5	1.1005371316680055e-06	0.1069607783945676	0.06393802143901395	0.14998353535012124	snv.ccat	4.074727912139077e-06
fpc6	1.0780631508931034e-159	0.5627187588920683	0.521758646286925	0.6036788714972117	snv.ccat	4.758638126989089e-158
fpc7	1.033466270073104e-67	0.3864887201187957	0.3429216891192249	0.4300557511183665	snv.ccat	1.3579266106774507e-66
fpc8	1.5794457338185583e-09	0.129381356797056	0.08736988817839639	0.17139282541571563	snv.ccat	7.054441419822019e-09
fpc9	6.116595700350631e-11	-0.1413598276114335	-0.18371819626939492	-0.0990014589534721	snv.ccat	2.933681299404165e-10
fpc10	1.3400550937767494e-35	-0.26256358698627813	-0.3038868409492836	-0.22124033302327267	snv.ccat	1.1559253862349059e-34
fpc11	1.929107865365069e-12	0.15281541393058523	0.11026806113812383	0.19536276672304664	snv.ccat	9.872698767493333e-12
fpc12	1.8256835708049398e-27	0.2352960007987459	0.1928232852203501	0.27776871637714173	snv.ccat	1.409168329924578e-26
fpc13	6.235846070314942e-17	0.18713660914137215	0.1432668436572745	0.2310063746254698	snv.ccat	3.6322196182762284e-16
fpc14	1.2752635430397303e-26	-0.22965913562041476	-0.2718091660257484	-0.18750910521508113	snv.ccat	9.645567628078281e-26
fpc15	0.0008102986688770165	0.07505656537119276	0.03113388176555968	0.11897924897682585	snv.ccat	0.0020659690790411295
fpc16	0.28329246773368144	0.02390436245846627	-0.01976177680285751	0.06757050171979005	snv.ccat	0.35679947451968347
fpc17	3.86488953835135e-06	0.09628297687685829	0.055423304144644504	0.13714264960907208	snv.ccat	1.3546293977472164e-05
fpc18	0.19289402887009421	-0.028046723797572854	-0.07026470179907321	0.014171254203927498	snv.ccat	0.2595501936451613
fpc19	8.188639530857894e-09	-0.12048084189164579	-0.16144483523945202	-0.07951684854383956	snv.ccat	3.5183128022317187e-08
fpc20	0.41658181924055615	-0.01806420310558076	-0.061647022162541636	0.025518615951380115	snv.ccat	0.48973934221996296
fpc21	0.00031425865055583195	0.07315224412176538	0.033361604914308195	0.11294288332922256	snv.ccat	0.0008610869910962417
fpc22	0.5098645141812845	-0.01406630886154272	-0.0558985132521878	0.027765895529102365	snv.ccat	0.5820841594512544
fpc23	3.666445876868052e-05	-0.08867491989856555	-0.13078211181815946	-0.046567727978971615	snv.ccat	0.00011476686539780884
fpc24	1.782078292607342e-29	0.22893415189988608	0.18913115493673582	0.26873714886303635	snv.ccat	1.4201329130086716e-28
fpc25	0.0028944835620720037	0.06308099462927894	0.02157451568967697	0.1045874735688809	snv.ccat	0.006629036127161257
fpc26	2.7363781610831056e-05	0.08942111192736256	0.04763595851647499	0.13120626533825014	snv.ccat	8.719986807738041e-05
fpc27	0.0586197547074172	0.03904900587853159	-0.001423365154452634	0.07952137691151581	snv.ccat	0.09387800853086938
fpc28	0.057403376555203986	0.040533575613096375	-0.0012742511046574534	0.0823414023308502	snv.ccat	0.09227000783411167
fpc29	0.26686037177942323	0.022755494703107493	-0.017412994360292335	0.06292398376650732	snv.ccat	0.3396118148809332
fpc30	0.08215006904694125	0.03646558081344946	-0.004648945627893843	0.07758010725479275	snv.ccat	0.12578533607458484
fpc31	0.008435486701948922	0.0552858311248193	0.0141494724531058	0.0964221897965328	snv.ccat	0.01718114631074672
fpc32	0.8429239381699044	-0.004188050072732874	-0.04561236404950136	0.03723626390403561	snv.ccat	0.8751415381587577
fpc33	0.008846277526675304	-0.05556501857172385	-0.09716471227628928	-0.013965324867158409	snv.ccat	0.01793222069545375
fpc34	0.004261803184420591	-0.060183344322335214	-0.10145447233470395	-0.01891221630996648	snv.ccat	0.009325789307504393
fpc35	7.009396257002466e-07	0.10437050502718008	0.06313724992530245	0.1456037601290577	snv.ccat	2.6384469588317075e-06
fpc36	1.3576411003006808e-06	-0.1024953313986539	-0.14407719509382058	-0.06091346770348721	snv.ccat	4.977723696754605e-06
fpc37	1.0694030702924291e-05	-0.09224932243002729	-0.13331678357971077	-0.05118186128034379	snv.ccat	3.5604757496477456e-05
fpc38	0.06558682818280906	-0.039448794450155665	-0.08144133222659153	0.0025437433262801984	snv.ccat	0.1034232707878513
fpc39	0.977131861720031	-0.000600043112741572	-0.04162804119451629	0.04042795496903314	snv.ccat	0.9823478680993194
fpc40	0.0009944959522460279	0.0690545815707367	0.027942419933735856	0.11016674320773753	snv.ccat	0.0024995116237500254
fpc41	0.06433042498878778	-0.038607779967137844	-0.07951299462519623	0.002297434690920544	snv.ccat	0.10164063232288899
fpc42	0.7423143353243493	-0.006728538822274649	-0.046838302367808095	0.033381224723258794	snv.ccat	0.7902913123389058
fpc43	3.695280761437681e-05	0.08645068547022479	0.045381735901983696	0.1275196350384659	snv.ccat	0.00011554142945281074
fpc44	0.00027208303848540795	0.07499804343456465	0.03462104355182334	0.11537504331730596	snv.ccat	0.000754302829952186
fpc45	0.20484392718153266	0.026089724578518676	-0.014241594495506795	0.06642104365254414	snv.ccat	0.2728192858404061
fpc46	0.7374475168396355	-0.006931441806142167	-0.04745632707951905	0.033593443467234724	snv.ccat	0.7858503338634366
fpc47	0.0079854633159322	-0.05530321855146991	-0.0961645966348533	-0.014441840468086525	snv.ccat	0.016304242955127682
fpc48	0.0568793842810736	0.040339494422651244	-0.0011805344069399093	0.0818595232522424	snv.ccat	0.0916363048725594
fpc49	0.07893742090604361	0.036415789154541474	-0.0042093155756146305	0.07704089388469758	snv.ccat	0.12155803437425632
fpc50	0.568533491192946	0.011918225754386494	-0.029047708760775573	0.052884160269548564	snv.ccat	0.6379770060059872
fpc1	3.5339967674058205e-32	0.24575911977068568	0.20496775272385376	0.2865504868175176	snv.gcaa	2.9106533142628112e-31
fpc2	8.878157647775638e-129	-0.5066661396844228	-0.5477983067595827	-0.46553397260926277	snv.gcaa	2.2595311130600157e-127
fpc3	2.273005232140121e-181	0.6044222046632095	0.5631712464801515	0.6456731628462675	snv.gcaa	1.4593726774536003e-179
fpc4	5.1713509105356205e-167	-0.6004790825981693	-0.6432071656262439	-0.5577509995700947	snv.gcaa	2.5188045383212287e-165
fpc5	2.4498500156261636e-10	0.1369856585553227	0.09457140073552181	0.17939991637512356	snv.gcaa	1.1448844159047e-09
fpc6	4.020611419610134e-68	0.3655376099098654	0.32445995945690326	0.4066152603628275	snv.gcaa	5.332501061220013e-67
fpc7	3.117130067660134e-42	0.29997128625300595	0.2567990368427708	0.34314353566324113	snv.gcaa	2.990116278825086e-41
fpc8	5.612722498589394e-05	0.08591329302231401	0.04411465874634749	0.12771192729828054	snv.gcaa	0.0001715082861926992
fpc9	0.011603441683530908	-0.054085510185747566	-0.096084907036056	-0.01208611333543913	snv.gcaa	0.02284301237350161
fpc10	1.8427560144947326e-39	-0.27686123354737724	-0.31814538645131557	-0.23557708064343888	snv.gcaa	1.70123717024432e-38
fpc11	5.130556719950755e-15	0.16751178771159422	0.12554719699196193	0.20947637843122652	snv.gcaa	2.870063907695224e-14
fpc12	1.0498397846632764e-58	0.34279467197511804	0.30120558482565063	0.38438375912458544	snv.gcaa	1.2566938100312524e-57
fpc13	1.0076912949914544e-12	0.1564385701123935	0.11343190529048873	0.19944523493429828	snv.gcaa	5.204255773950382e-12
fpc14	1.0621372056677948e-14	-0.16275393448975678	-0.20401219539655752	-0.12149567358295604	snv.gcaa	5.883407070610825e-14
fpc15	1.348943747250194e-10	0.1430982334733742	0.09942226465483836	0.18677420229191002	snv.gcaa	6.372518538431101e-10
fpc16	0.13863101124893398	0.03261897887257451	-0.0105518399055151	0.07578979765066413	snv.gcaa	0.19633427905529985
fpc17	0.014840559450298793	0.051464016816868276	0.010061140973124681	0.09286689266061188	snv.gcaa	0.02838495629457961
fpc18	0.07999097507014281	-0.03712721968342986	-0.07869140301944554	0.004436963652585821	snv.gcaa	0.12281223074627905
fpc19	0.036120489973819815	-0.043463023302067895	-0.08411354947566155	-0.0028124971284742423	snv.gcaa	0.06201178011306045
fpc20	0.01698055583178721	-0.05149514725285996	-0.09377549992381197	-0.00921479458190795	snv.gcaa	0.03189499350053117
fpc21	0.04823450826776676	0.040849710285630225	0.0003170812618550206	0.08138233930940543	snv.gcaa	0.07929152508375974
fpc22	0.12718367354194712	-0.032637494088845066	-0.07457561094011256	0.009300622762422418	snv.gcaa	0.18210536125494203
fpc23	0.0022581935717023685	-0.06620462063371879	-0.10869285991820338	-0.023716381349234206	snv.gcaa	0.005311484529589024
fpc24	0.00012330111448457468	0.0802952502371181	0.03930629245696834	0.12128420801726786	snv.gcaa	0.0003583597205956003
fpc25	0.07605261337385959	0.03721158396064506	-0.003899320985788081	0.07832248890707821	snv.gcaa	0.11754045783336356
fpc26	0.34583207629565693	0.020429975895628248	-0.022045706993552183	0.06290565878480868	snv.gcaa	0.4189764466525848
fpc27	0.00035717621594098104	0.07447078979967912	0.03358397898151012	0.11535760061784814	snv.gcaa	0.0009660342843784313
fpc28	0.04187990934522208	0.04323174995642388	0.0015881692947423212	0.08487533061810543	snv.gcaa	0.0702349325617408
fpc29	0.07269916986398195	-0.03827812618934487	-0.08008073103509877	0.0035244786564090427	snv.gcaa	0.11302980454911889
fpc30	0.5371788837251944	0.013093875516516515	-0.02849446063197967	0.0546822116650127	snv.gcaa	0.6087165449352885
fpc31	0.6615245312157825	0.009275226106574419	-0.03224766812527301	0.05079812033842185	snv.gcaa	0.7186336476387563
fpc32	0.9437691514546642	0.0014956182497921076	-0.04006426236454307	0.04305549886412729	snv.gcaa	0.9550950574456122
fpc33	0.2746575917093954	-0.023181986771858887	-0.06477470427458924	0.018410730730871464	snv.gcaa	0.3477847138408974
fpc34	0.6925167305420611	-0.008256016115306006	-0.04917603710087359	0.03266400487026158	snv.gcaa	0.7477010371799436
fpc35	0.13800605959425352	0.03116443243161256	-0.010015991701184019	0.07234485656440914	snv.gcaa	0.1956182229572334
fpc36	0.2723527926482391	-0.023355598577035116	-0.06505896203173543	0.018347764877665203	snv.gcaa	0.34525314751235153
fpc37	0.0006406080697774957	-0.07132037289917535	-0.11226737579348692	-0.030373370004863794	snv.gcaa	0.0016679426701579957
fpc38	0.3439024653407452	-0.019842173659463246	-0.06093108910238842	0.021246741783461927	snv.gcaa	0.41719415072768046
fpc39	0.7897126606906402	-0.0056105265019886575	-0.046844495816170506	0.03562344281219319	snv.gcaa	0.8304255598180006
fpc40	0.0151744405296272	0.05107518892756723	0.009848769567557342	0.09230160828757712	snv.gcaa	0.02895494393529
fpc41	0.04829900893288677	-0.04148849469943752	-0.08266679877698868	-0.0003101906218863637	snv.gcaa	0.07935138135237285
fpc42	0.030588814171759137	-0.04564197033181084	-0.08701146740031349	-0.0042724732633081935	snv.gcaa	0.05358970544819818
fpc43	0.3295927122339638	0.020440468776570915	-0.020652116807994524	0.061533054361136354	snv.gcaa	0.4026375835939233
fpc44	0.004829273545218461	0.05935446341609466	0.01807551192702201	0.1006334149051673	snv.gcaa	0.010414273103238284
fpc45	0.3343768565026025	0.020181682561254348	-0.020794098289260467	0.06115746341176916	snv.gcaa	0.4076006988650926
fpc46	0.016046193154393172	-0.05070249139009797	-0.09197354770165415	-0.009431435078541786	snv.gcaa	0.03037219139776262
fpc47	0.025108265099003657	-0.04668848314812048	-0.08754502609949188	-0.005831940196749069	snv.gcaa	0.045078391423378036
fpc48	0.3037950642221554	0.021876576076757488	-0.019819513960436585	0.06357266611395156	snv.gcaa	0.3775035438999758
fpc49	0.6568447233891257	-0.009318567192273853	-0.05042848805534371	0.03179135367079601	snv.gcaa	0.7148048536874871
fpc50	0.009764981884282745	0.05452973930496082	0.013169609341353444	0.0958898692685682	snv.gcaa	0.01958542692445776
fpc1	2.2431775387244133e-72	0.37651881399041753	0.3355030542610663	0.41753457371976876	snv.gcac	3.1063610524002296e-71
fpc2	7.283781759695511e-133	-0.5222153670826607	-0.5639427876214806	-0.4804879465438408	snv.gcac	1.997736259333963e-131
fpc3	1.5990894228652808e-114	0.48442962615876367	0.44268620159861666	0.5261730507189106	snv.gcac	3.3586822450516123e-113
fpc4	1.1720558852636536e-207	-0.6904452797967829	-0.7344513712891712	-0.6464391883043947	snv.gcac	1.2984540689685574e-205
fpc5	4.0532978127123243e-07	0.11251805236387401	0.06899016301232204	0.15604594171542596	snv.gcac	1.547373827150313e-06
fpc6	7.8699539156385e-84	0.4157392035300529	0.3737352751666115	0.4577431318934943	snv.gcac	1.1953021404128366e-82
fpc7	1.2639935696973501e-59	0.3679286576251546	0.32364663645439595	0.4122106787959132	snv.gcac	1.5194816316574528e-58
fpc8	3.1935929998496794e-06	0.10091157918810804	0.05845026784715066	0.14337289052906543	snv.gcac	1.1326930602103383e-05
fpc9	0.057831545916918574	-0.04139562847375083	-0.08416584990649899	0.0013745929589973338	snv.gcac	0.09285258153753621
fpc10	1.1367184474211607e-37	-0.27294468166655667	-0.31464600791930275	-0.23124335541381058	snv.gcac	1.0114109020361508e-36
fpc11	1.3100921856905704e-09	0.1325348532708865	0.08971307139864987	0.1753566351431231	snv.gcac	5.879285821407246e-09
fpc12	2.937052440475654e-38	0.2820505014852071	0.23930597113451577	0.3247950318358985	snv.gcac	2.6508540397264286e-37
fpc13	4.561158182833069e-20	0.20402334008916395	0.16043474124655493	0.24761193893177297	snv.gcac	2.8602157306333895e-19
fpc14	5.331579296285247e-19	-0.189820335320948	-0.2315985405929101	-0.1480421300489859	snv.gcac	3.27784798955513e-18
fpc15	1.61659992491202e-07	0.12016910149384251	0.07521053181128858	0.16512767117639643	snv.gcac	6.382801939729499e-07
fpc16	0.2918022353376556	-0.023632687555485435	-0.06757146614221057	0.020306091031239697	snv.gcac	0.3651895367541027
fpc17	0.010602924197135603	0.0540614955768149	0.0125988653554516	0.0955241257981782	snv.gcac	0.02106417781779752
fpc18	0.19102207046376474	-0.028036565082365794	-0.07006185897399328	0.013988728809261698	snv.gcac	0.25764495061357623
fpc19	0.02076343088020346	-0.04840782289543891	-0.08944025115388304	-0.00737539463699477	snv.gcac	0.03821282881861549
fpc20	0.3441197761593703	-0.02086925372259151	-0.06410450052433322	0.022365993079150204	snv.gcac	0.41731632009024294
fpc21	0.0005546852429139679	0.0719795727519395	0.031121403565908874	0.11283774193797014	snv.gcac	0.0014576612197506598
fpc22	0.753994584134548	-0.0067981880024173946	-0.04931637536517892	0.035719999360344125	snv.gcac	0.7997126713647825
fpc23	0.006172996682516841	-0.06057299605178849	-0.10392634843592795	-0.017219643667649026	snv.gcac	0.012955955147184305
fpc24	1.8244747596972326e-13	0.1538337180700265	0.11287381477412989	0.1947936213659231	snv.gcac	9.642920853404456e-13
fpc25	0.01499740066407184	0.052011576615529	0.01010273585217996	0.09392041737887805	snv.gcac	0.028655838265811938
fpc26	0.05192702986185069	0.042176138431444216	-0.0003520746947268741	0.0847043515576153	snv.gcac	0.08457414780036217
fpc27	0.0008160187360658863	0.07054183459052621	0.029237105825588014	0.1118465633554644	snv.gcac	0.0020777403599694716
fpc28	0.18033655552809458	0.02850940622023243	-0.013198883777595892	0.07021769621806076	snv.gcac	0.24510501292608478
fpc29	0.9180542265336095	0.00217743623320221	-0.039302815955023294	0.04365768842142772	snv.gcac	0.936451774673207
fpc30	0.9814353249529296	0.0004930880278512954	-0.041039220096724165	0.04202539615242675	snv.gcac	0.9856698233006294
fpc31	0.2361341870832221	0.0252259082024521	-0.016507586826749836	0.06695940323165403	snv.gcac	0.30748056165480636
fpc32	0.4887020888174678	-0.014891692762374656	-0.05704687853135589	0.027263493006606583	snv.gcac	0.5615787736615262
fpc33	0.009126634754694048	-0.056830319324487184	-0.0995513326783739	-0.014109305970600464	snv.gcac	0.018449190112351115
fpc34	0.10340635705121938	-0.03416332630850594	-0.07527874118776276	0.006952088570750879	snv.gcac	0.15326493109637712
fpc35	0.03006746028430519	0.045566467842529206	0.00439524683120885	0.08673768885384955	snv.gcac	0.05285661188746868
fpc36	0.0004236775185355326	-0.07600080516240755	-0.11826009235019014	-0.03374151797462497	snv.gcac	0.0011355683015776847
fpc37	4.270135185908615e-06	-0.0958938240729878	-0.1367718959194611	-0.05501575222651449	snv.gcac	1.4929618688356233e-05
fpc38	0.4893646134831836	-0.014851185560854538	-0.05695585303089324	0.02725348190918416	snv.gcac	0.5622021281374517
fpc39	0.9593982373989727	-0.001082202902651449	-0.042746532511473576	0.040582126706170674	snv.gcac	0.9676187149775429
fpc40	0.37130532901147995	0.019281461667703163	-0.022988853711929248	0.061551777047335575	snv.gcac	0.4450307825445188
fpc41	0.007489832596725782	-0.05618204726787442	-0.09735811842681039	-0.015005976108938467	snv.gcac	0.015405006979068317
fpc42	0.7495617315997645	-0.006678143113297002	-0.04768130796453609	0.03432502173794209	snv.gcac	0.7960571021689228
fpc43	0.02106290791655012	0.0486315644743921	0.007312921943980352	0.08995020700480384	snv.gcac	0.038670375154555146
fpc44	0.0005310598808772296	0.07279467460289399	0.031613655638420515	0.11397569356736746	snv.gcac	0.0014001345436100547
fpc45	0.10320425210239084	0.034107966131911235	-0.0069167718651784935	0.07513270412900097	snv.gcac	0.1530055167616133
fpc46	0.0188720931141683	-0.049191960892750776	-0.09025350432706128	-0.008130417458440273	snv.gcac	0.03505171797996413
fpc47	0.002680927743501413	-0.06277415324977371	-0.10375667306243933	-0.02179163343710811	snv.gcac	0.006187598754404813
fpc48	0.12315737240646968	0.03296747718099057	-0.008945307527091148	0.07488026188907229	snv.gcac	0.17755528300498946
fpc49	0.6952007788153423	0.008259475266737187	-0.033057478259227044	0.04957642879270141	snv.gcac	0.7503122063623083
fpc50	0.016341137040878938	0.05085849787546695	0.009345680298017925	0.09237131545291598	snv.gcac	0.03087873721771438
fpc1	6.914053733897535e-66	0.37318285117997946	0.33052037984056143	0.4158453225193975	snv.gcag	8.91881360651166e-65
fpc2	1.5938218771106072e-106	-0.4937328639014726	-0.5378751683328343	-0.4495905594701109	snv.gcag	3.0016978685583102e-105
fpc3	8.186969442979964e-89	0.4540475528024608	0.4095076503234686	0.498587455281453	snv.gcag	1.306677326351322e-87
fpc4	5.3824887845496506e-179	-0.7233481976676106	-0.7730458349516287	-0.6736505603835925	snv.gcag	3.3055501774679923e-177
fpc5	0.24604682404379286	0.02845581813744078	-0.019623616895559092	0.07653525317044065	snv.gcag	0.3180802694340356
fpc6	1.4389057371522894e-39	0.31199273354467205	0.26553604413384935	0.35844942295549476	snv.gcag	1.3305756816547356e-38
fpc7	4.4838837918357924e-33	0.2979434585338532	0.2492019610712894	0.34668495599641697	snv.gcag	3.7420891320343025e-32
fpc8	0.11632214464900607	0.03680909674433694	-0.009131119893605669	0.08274931338227955	snv.gcag	0.16947398588625176
fpc9	0.00033418911285673354	-0.08523368313712415	-0.13180282084840078	-0.038664545425847525	snv.gcag	0.0009099607169352021
fpc10	3.512116563658934e-35	-0.27993839377924395	-0.32427067993656294	-0.235606107621925	snv.gcag	3.00658463404136e-34
fpc11	4.722873842187703e-22	0.22681732718599673	0.18076914184389764	0.2728655125280958	snv.gcag	3.1430196947421104e-21
fpc12	2.1702150755803648e-29	0.26166910548608313	0.21610457790273851	0.30723363306942775	snv.gcag	1.7245731613261687e-28
fpc13	1.1007323715106097e-17	0.20507376236202005	0.15813432919135678	0.2520131955326833	snv.gcag	6.574141542320238e-17
fpc14	2.1436038032384117e-12	-0.15679604427606778	-0.20054308865732826	-0.1130489998948073	snv.gcag	1.0950598090684472e-11
fpc15	7.76715614963209e-08	0.13917225724469942	0.0883998297918058	0.18994468469759304	snv.gcag	3.1368429053196076e-07
fpc16	0.612600906395349	0.012335279492651351	-0.035410388677952806	0.060080947663255516	snv.gcag	0.6782667295970453
fpc17	0.001537487571684573	0.07058031702163658	0.02690729251264852	0.11425334153062465	snv.gcag	0.0037314453522413393
fpc18	0.44912553979745073	-0.017180556478363904	-0.06167050562005824	0.027309392663330434	snv.gcag	0.5222389997644776
fpc19	0.012802337992741688	-0.05583750773599738	-0.09980287156584969	-0.01187214390614507	snv.gcag	0.02493388819682542
fpc20	0.9455877007921669	-0.0015859572859781995	-0.047131461846987736	0.04395954727503134	snv.gcag	0.9564215018753568
fpc21	0.8903887636242336	-0.003049115821943007	-0.046413584908393084	0.040315353264507074	snv.gcag	0.914173453475726
fpc22	0.06594601980240701	-0.04239911006005128	-0.0875922589834292	0.002794038863326645	snv.gcag	0.10389285991473861
fpc23	0.07708028146493616	-0.043021662828289765	-0.09071761173512867	0.004674286078549139	snv.gcag	0.11899005198822113
fpc24	0.0005907658631632535	0.07462396219547979	0.032054698474462434	0.11719322591649714	snv.gcag	0.0015438608357411572
fpc25	0.007925348582976898	0.060054892669844546	0.015725300294089417	0.10438448504559968	snv.gcag	0.016194654428144478
fpc26	0.6263707626857968	0.011092671472682345	-0.03356507269424278	0.05575041563960747	snv.gcag	0.6894593433030883
fpc27	0.12176959223513811	0.03398727212427337	-0.009061922844078175	0.0770364670926249	snv.gcag	0.1760036316522206
fpc28	0.8993906571805834	0.002926469916954527	-0.04244032685990095	0.048293266693810004	snv.gcag	0.9222205523190227
fpc29	0.18384639414389947	0.029299800423737657	-0.013910393109858282	0.0725099939573336	snv.gcag	0.24915618299664957
fpc30	0.9404434894124765	-0.0016927684027972555	-0.046099884194443864	0.04271434738884935	snv.gcag	0.9534372358120388
fpc31	0.8074801261142667	0.0054560315260700955	-0.03842819417484	0.0493402572269802	snv.gcag	0.8454897539928848
fpc32	0.8302952444134778	-0.00486024076503954	-0.04930670865585738	0.0395862271257783	snv.gcag	0.8650503652841877
fpc33	0.1787442825442208	-0.031034668292411027	-0.07627147442879509	0.01420213784397304	snv.gcag	0.24329202514450676
fpc34	0.43190835817630246	-0.01756800303600833	-0.06137933837887127	0.026243332306854616	snv.gcag	0.5045032507124476
fpc35	0.04230334664039646	0.0445860150015155	0.001549339925014527	0.08762269007801649	snv.gcag	0.07086092751800771
fpc36	0.10636171582191795	-0.037277931184752366	-0.0825250276424602	0.007969165272955471	snv.gcag	0.15719165430129123
fpc37	0.0020518509828699612	-0.06700418950710746	-0.10960615852337871	-0.024402220490836214	snv.gcag	0.004875087490839058
fpc38	0.983794272819616	-0.0004577149939367008	-0.044623393339628906	0.0437079633517555	snv.gcag	0.9872891014974832
fpc39	0.9582276084699772	-0.0011680725773644993	-0.04487699504174824	0.042540849887019234	snv.gcag	0.9666106030807662
fpc40	0.23089428535827838	0.027042069479707134	-0.017197412155380568	0.07128155111479484	snv.gcag	0.3018400537423121
fpc41	0.38630214320875866	-0.019195022618658523	-0.06262072936890602	0.024230684131588975	snv.gcag	0.4602714274840756
fpc42	0.809274298527335	-0.005316208668599122	-0.04848606497559123	0.03785364763839298	snv.gcag	0.8468975341136216
fpc43	0.24163382818724588	0.02608796346742239	-0.017580077978562897	0.06975600491340768	snv.gcag	0.31341394151926977
fpc44	0.027787370197416113	0.04851970390931892	0.005299260922888981	0.09174014689574886	snv.gcag	0.049324109838328946
fpc45	0.3273407668645296	0.021760458001220926	-0.021782573914920018	0.06530348991736187	snv.gcag	0.4005794526282418
fpc46	0.3264521226458805	-0.02177045927680827	-0.06525355310701171	0.02171263455339517	snv.gcag	0.39992508520147985
fpc47	0.043214863564453955	-0.044825221027314066	-0.08828318991321904	-0.0013672521414090921	snv.gcag	0.07222821492763781
fpc48	0.26526867082622596	0.024908108676391694	-0.018914083187140437	0.06873030053992382	snv.gcag	0.3381578028512998
fpc49	0.36420710068558815	0.02026041611148352	-0.02350271155188275	0.06402354377484978	snv.gcag	0.4383816204416617
fpc50	0.007312558815643121	0.0606059704672846	0.016320437329132485	0.10489150360543673	snv.gcag	0.015073315325933468
fpc1	8.580363042293802e-31	0.24140422960569216	0.20039348587202854	0.2824149733393558	snv.gcat	6.955387545044474e-30
fpc2	4.09323670342494e-127	-0.5085604382558732	-0.5501199661704161	-0.46700091034133023	snv.gcat	1.0278572166378182e-125
fpc3	3.753304382153799e-192	0.6285325356652492	0.586870486674521	0.6701945846559775	snv.gcat	3.1185543763483775e-190
fpc4	7.576286620994971e-162	-0.6020945212767219	-0.6456245305314439	-0.558564512022	snv.gcat	3.508690115460786e-160
fpc5	6.598943440786561e-09	0.12741262780706122	0.08436286144873806	0.1704623941653844	snv.gcat	2.8374452389987877e-08
fpc6	5.802485209934772e-68	0.3693576054517718	0.3278006954738535	0.41091451542969015	snv.gcat	7.677761460452334e-67
fpc7	1.9577280008392618e-61	0.3713300832275994	0.32732242785803756	0.4153377385971613	snv.gcat	2.415101136406513e-60
fpc8	7.320326529180053e-12	0.14772386077830413	0.10546396639008579	0.18998375516652247	snv.gcat	3.676430656877093e-11
fpc9	0.08973064312738542	-0.03697487047468343	-0.07968382159606158	0.005734080646694707	snv.gcat	0.1355556507138309
fpc10	9.793733808827065e-50	-0.3134680285418552	-0.3549048531337486	-0.2720312039499618	snv.gcat	1.0440489815070363e-48
fpc11	1.6478806559717553e-09	0.13108941316867956	0.08847494577680712	0.173703880560552	snv.gcat	7.3426858882022215e-09
fpc12	1.578584755587665e-55	0.3388098464052547	0.29650602375588964	0.38111366905461974	snv.gcat	1.8128056644451844e-54
fpc13	1.265970917619774e-14	0.1698851891586361	0.12669415254191219	0.21307622577536	snv.gcat	6.998762900735541e-14
fpc14	1.8744090996660936e-19	-0.19192789163255095	-0.23363032839880327	-0.15022545486629862	snv.gcat	1.165061761618639e-18
fpc15	9.070263587238054e-07	0.11089531775702102	0.06663561497716844	0.1551550205368736	snv.gcat	3.3915942599533422e-06
fpc16	0.281750689747853	0.023902754832843646	-0.0196208063906387	0.06742631605632599	snv.gcat	0.35533290113289495
fpc17	4.624472209215778e-05	0.08677626538405517	0.045027337481781185	0.12852519328632916	snv.gcat	0.00014238838137367382
fpc18	0.04717886477687765	-0.04283540116589603	-0.08513712222880786	-0.0005336801029841992	snv.gcat	0.07780519147383501
fpc19	0.002394506261630593	-0.06298722285401316	-0.10364529780297999	-0.022329147905046344	snv.gcat	0.005597461113117762
fpc20	0.04064217046556772	-0.045287257742208153	-0.08864552124508326	-0.0019289942393330428	snv.gcat	0.0685662177158727
fpc21	0.00020859279121887233	0.07614926358262766	0.035902585417386966	0.11639594174786835	snv.gcat	0.0005922358142646376
fpc22	0.3270864015283137	-0.021109203601070808	-0.06332685971702391	0.0211084525148823	snv.gcat	0.4005280430669637
fpc23	7.481384310657743e-08	-0.11982523874543004	-0.16348466063894146	-0.0761658168519186	snv.gcat	3.0300947208040323e-07
fpc24	9.420754468180446e-15	0.15994407987797946	0.11947794963028008	0.20041021012567883	snv.gcat	5.23375248232247e-14
fpc25	0.062071891431042456	0.0396796650963255	-0.002002975422403193	0.0813623056150542	snv.gcat	0.09862378700376542
fpc26	0.03914479955802122	0.044852860378520834	0.0022331718575364715	0.0874725488995052	snv.gcat	0.06637698604526408
fpc27	0.03064094790257091	0.04516851773393031	0.0042153433894091125	0.08612169207845151	snv.gcat	0.05366440038732971
fpc28	0.09218680542923703	0.03606054153841192	-0.005910051215578582	0.07803113429240242	snv.gcat	0.13893183533614012
fpc29	0.4096794319241396	-0.017384843678275207	-0.058713415821023324	0.023943728464472906	snv.gcat	0.4830318844681529
fpc30	0.022405987619749584	0.04842777460367529	0.006859889843603979	0.0899956593637466	snv.gcat	0.040836719371479084
fpc31	0.0022051474971210598	0.0643465444902851	0.023146873665062975	0.10554621531550722	snv.gcat	0.00520429547148454
fpc32	0.2757978463487719	-0.023207948122359236	-0.06494626677281329	0.01853037052809482	snv.gcat	0.3490720949530827
fpc33	0.13550311921281705	-0.031992514382789286	-0.07399837796316704	0.010013349197588464	snv.gcat	0.1924082994602705
fpc34	0.37331445445064304	-0.01865901138495324	-0.0597369934783873	0.02241897070848082	snv.gcat	0.44705948869142287
fpc35	0.0017528017395143185	0.06605460989672811	0.024681586974362867	0.10742763281909334	snv.gcat	0.00420862723791556
fpc36	0.012553077827469849	-0.053668630780707896	-0.09580806734223196	-0.011529194219183823	snv.gcat	0.02451603516253185
fpc37	3.0173538868751142e-05	-0.08724229004548043	-0.1282263482342257	-0.04625823185673513	snv.gcat	9.556081536347755e-05
fpc38	0.3697430758502437	-0.01897299386034291	-0.06043147950399438	0.02248549178330856	snv.gcat	0.44353468759105663
fpc39	0.6958433962565307	-0.008193234629500215	-0.04926998647458501	0.03288351721558458	snv.gcat	0.7507189591081532
fpc40	0.0014252139216670858	0.06777968672834067	0.026128664565853423	0.10943070889082793	snv.gcat	0.003481391550980992
fpc41	0.01918804224619907	-0.04916194714372546	-0.09030691348261483	-0.008016980804836087	snv.gcat	0.03558005864490474
fpc42	0.12635712673355234	-0.03168109426561363	-0.0723017522494632	0.008939563718235934	snv.gcat	0.1811514250303402
fpc43	0.007000664087487949	0.05652146625448457	0.015443330025388585	0.09759960248358056	snv.gcat	0.014509813680963652
fpc44	0.005098598261798402	0.0588823764371375	0.01767632290885441	0.10008842996542058	snv.gcat	0.010915907608624846
fpc45	0.15541791824853415	0.029543636554398595	-0.011215436539797362	0.07030270964859456	snv.gcat	0.21612385875073048
fpc46	0.250919967072757	-0.023950316026608104	-0.06483615528286087	0.01693552322964466	snv.gcat	0.3234537563223995
fpc47	0.015530803689336872	-0.05038976182878655	-0.09120462207372623	-0.009574901583846877	snv.gcat	0.02956504071588724
fpc48	0.08828700273438893	0.03633158424069288	-0.005445146157707914	0.07810831463909368	snv.gcat	0.13358906412675348
fpc49	0.9158378977957404	0.00218927988061574	-0.038414373462128705	0.04279293322336019	snv.gcat	0.9346972764714475
fpc50	0.16451367707043407	0.02910375189948459	-0.011932400139281134	0.07013990393825031	snv.gcat	0.22643173579730877
fpc1	4.8437362167814244e-24	0.21066822932257714	0.16983891003257945	0.25149754861257484	snv.tcaa	3.451085703003159e-23
fpc2	3.535537300808539e-187	-0.6194230893475392	-0.6610293221815059	-0.5778168565135725	snv.tcaa	2.5942578895543173e-185
fpc3	7.326693586104947e-169	0.587878084373436	0.5462790910197705	0.6294770777271016	snv.tcaa	3.8329461816197175e-167
fpc4	1.553389184022899e-228	-0.7063678079712536	-0.7492629913283477	-0.6634726246141596	snv.tcaa	2.140646070665702e-226
fpc5	3.003918103668125e-25	0.22639957790384627	0.18365752162312265	0.2691416341845699	snv.tcaa	2.2013148230512197e-24
fpc6	1.3625394372401503e-104	0.45398978069672263	0.41302052436945136	0.4949590370239939	snv.tcaa	2.499463578054172e-103
fpc7	2.8963315373542306e-60	0.36300989313377424	0.3195597183737122	0.40646006789383626	snv.tcaa	3.5344002561666095e-59
fpc8	9.476607111492823e-15	0.16512545609205934	0.123344378540475	0.20690653364364367	snv.tcaa	5.259610037321655e-14
fpc9	1.045363069147728e-05	-0.09502027614750204	-0.1372740064402153	-0.05276654585478878	snv.tcaa	3.488659976777711e-05
fpc10	1.220161274643025e-40	-0.27923929985676926	-0.32024226671245426	-0.23823633300108427	snv.tcaa	1.1394894548319159e-39
fpc11	6.985065762599663e-40	0.28172023910396116	0.23994413399450093	0.3234963442134214	snv.tcaa	6.480397628684416e-39
fpc12	2.127750253943789e-34	0.26387077754907967	0.2215860292835936	0.30615552581456573	snv.tcaa	1.807787809741715e-33
fpc13	1.740849363127902e-06	0.10513415469313343	0.0620381007329838	0.14823020865328307	snv.tcaa	6.3130930049246764e-06
fpc14	0.001956012184992887	-0.06498145410378071	-0.10610778658424927	-0.02385512162331216	snv.tcaa	0.004655210128563526
fpc15	3.658400965512676e-05	0.09243279649958323	0.048546552901541286	0.1363190400976252	snv.tcaa	0.0001145785224786398
fpc16	0.028429669105411993	0.048143649659216955	0.005082649908418217	0.09120464941001569	snv.tcaa	0.05029042906874695
fpc17	0.9286026928891776	-0.001904997532677912	-0.0435746532786206	0.03976465821326477	snv.tcaa	0.9445472080601484
fpc18	0.14169837338652652	-0.03100218069707355	-0.07235184608906123	0.010347484694914123	snv.tcaa	0.19972864370705024
fpc19	0.35868521155680255	-0.018976831357498298	-0.05949866240094631	0.021544999685949712	snv.tcaa	0.4325659434996658
fpc20	0.10682152906171619	-0.03489022985446272	-0.0772948317150665	0.007514372006141065	snv.tcaa	0.15778866384279644
fpc21	2.207342617004468e-09	0.12098996086005942	0.08134680955341922	0.16063311216669962	snv.tcaa	9.766237890426974e-09
fpc22	0.29884160164464557	0.022358578867802795	-0.019821741349248172	0.06453889908485376	snv.tcaa	0.3725144049965836
fpc23	0.020860057153215327	-0.0490639253867298	-0.0906840084944541	-0.007443842279005512	snv.tcaa	0.03835318025241347
fpc24	5.001189365802658e-11	0.13546720393921208	0.09506013288883691	0.17587427498958724	snv.tcaa	2.4130418374709663e-10
fpc25	0.5990557826489633	0.011124376919895372	-0.0303459263033495	0.05259468014314025	snv.tcaa	0.6666663722605166
fpc26	0.044345723217698696	0.04337578682469622	0.0010967761276832813	0.08565479752170915	snv.tcaa	0.07382243258102464
fpc27	4.006822944353986e-05	0.0859541701154856	0.04493552989642239	0.12697281033454882	snv.tcaa	0.00012452447544334443
fpc28	0.11953472221525088	0.03246024128661272	-0.008408068818642013	0.07332855139186745	snv.tcaa	0.17330540942164932
fpc29	0.0020565555701717968	-0.06486020766554475	-0.10610813187193405	-0.02361228345915544	snv.tcaa	0.004884211421383208
fpc30	0.0034184275906740083	0.06057278649767463	0.020017438071753935	0.10112813492359532	snv.tcaa	0.007682623662413742
fpc31	5.315255590318862e-06	0.09365272380067749	0.05332797969039194	0.13397746791096304	snv.tcaa	1.8378943748654572e-05
fpc32	0.6469647133511489	-0.009650385474484885	-0.050949759759444956	0.03164898881047518	snv.tcaa	0.7074887563281789
fpc33	0.00486403669323334	-0.06027216786108981	-0.10222364238473022	-0.018320693337449408	snv.tcaa	0.010481238488470011
fpc34	0.08256156036808375	-0.03639641266758966	-0.07748807711131056	0.004695251776131233	snv.tcaa	0.126179269090317
fpc35	0.17655050269051553	0.028484496444630275	-0.012825563764574735	0.06979455665383529	snv.tcaa	0.24071195468180812
fpc36	0.00030677934152812406	-0.07707755780812527	-0.11893070613613248	-0.035224409480118055	snv.tcaa	0.000841409359045583
fpc37	0.10448215553034505	-0.03387082404474682	-0.07476119495940764	0.00701954686991401	snv.tcaa	0.15473766153249005
fpc38	0.1928422241250486	-0.02729386379256584	-0.06837379984251146	0.013786072257379774	snv.tcaa	0.2595422978338553
fpc39	0.1814313283802973	0.027757973324266768	-0.012953055088265993	0.06846900173679953	snv.tcaa	0.2465336713200288
fpc40	0.09382531913994377	0.03484401052592068	-0.005914419422833869	0.07560244047467522	snv.tcaa	0.14098751413316019
fpc41	0.0022811685908818435	-0.06314197135664931	-0.10370504154887408	-0.022578901164424535	snv.tcaa	0.005352409692060804
fpc42	0.6996967147009862	0.007892095506044973	-0.03220908116063506	0.047993272172725004	snv.tcaa	0.7540997433555133
fpc43	8.909187898377976e-07	0.10091855559717336	0.06066948750177744	0.14116762369256927	snv.tcaa	3.335779431798248e-06
fpc44	0.0006881412509450653	0.070552167401762	0.029812897438730154	0.11129143736479384	snv.tcaa	0.0017818506268742523
fpc45	0.05244276376189809	0.0398672971988343	-0.000421035623941822	0.08015563002161041	snv.tcaa	0.08529119610095688
fpc46	0.018525851848170845	-0.048404244896894495	-0.08869007046469138	-0.008118419329097605	snv.tcaa	0.0344766346976829
fpc47	0.003862501951733637	-0.0599440513995499	-0.10060896585746247	-0.019279136941637326	snv.tcaa	0.008558092559723549
fpc48	0.05837410456661457	0.04001095540250274	-0.001418040222685095	0.08143995102769058	snv.tcaa	0.0935907181615699
fpc49	0.3143166347012919	0.020827278728721383	-0.019741679022015988	0.06139623647945876	snv.tcaa	0.38791808345615975
fpc50	0.5547500644719301	0.012139571806716029	-0.028142878905574098	0.052422022519006156	snv.tcaa	0.6253666927905837
fpc1	9.064241442763746e-46	0.2967102663810246	0.2557587953224557	0.3376617374395935	snv.tcac	9.177950564805585e-45
fpc2	1.5183188387845377e-190	-0.6238554015359195	-0.6653833467978321	-0.5823274562740068	snv.tcac	1.1914585332128663e-188
fpc3	1.6916623242750663e-105	0.4621890186303232	0.42066271209838635	0.50371532516226	snv.tcac	3.1337351252964343e-104
fpc4	8.48782917640232e-247	-0.7414432062720872	-0.7847554562245009	-0.6981309563196734	snv.tcac	1.3321176346298085e-244
fpc5	8.205874289076422e-23	0.21549418023541583	0.17253595385705808	0.25845240661377356	snv.tcac	5.606189810554024e-22
fpc6	4.2099917092098367e-137	0.522445103016469	0.4813593221940081	0.5635308838389298	snv.tcac	1.265236870055084e-135
fpc7	9.699187382489426e-56	0.35032170009199415	0.30666637084336934	0.39397702934061896	snv.tcac	1.1183756879809236e-54
fpc8	0.0002918097130975874	0.07788090495627836	0.03574280365110908	0.12001900626144765	snv.tcac	0.0008030807983445537
fpc9	1.264420100761603e-11	-0.14543099501149442	-0.18751782780076312	-0.10334416222222573	snv.tcac	6.283178161216409e-11
fpc10	1.1022091105910321e-26	-0.2250698766896957	-0.2663253531762205	-0.18381440020317089	snv.tcac	8.37027079951523e-26
fpc11	8.310423727959406e-32	0.2536650635347273	0.21130272292816113	0.29602740414129347	snv.tcac	6.834627956764286e-31
fpc12	2.563298265865266e-28	0.23817529752181688	0.19587580994642942	0.28047478509720436	snv.tcac	2.0086872679804095e-27
fpc13	9.473800933348933e-07	0.10946034959429098	0.06569724183651815	0.1532234573520638	snv.tcac	3.535467323211458e-06
fpc14	1.1401719726032074e-06	-0.10192343895836627	-0.1429789422837862	-0.060867935632946346	snv.tcac	4.210438983796158e-06
fpc15	2.203292498975544e-07	0.11670085050662074	0.07255577414225384	0.16084592687098764	snv.tcac	8.591168129200708e-07
fpc16	0.9463158064487824	0.0014916266451643232	-0.04192676967224123	0.04491002296256987	snv.tcac	0.9569866308279257
fpc17	0.04711833184759064	0.042094102489141395	0.0005358361921157725	0.08365236878616703	snv.tcac	0.07772805107704733
fpc18	0.14486658421789148	-0.03081370435300725	-0.0722387140863293	0.010611305380314798	snv.tcac	0.20355538443946453
fpc19	0.006346972707963808	-0.0560576462136756	-0.09631380465573158	-0.01580148777161961	snv.tcac	0.013271797113247783
fpc20	0.3340724318153814	-0.02096330376181794	-0.06349924763675317	0.021572640113117287	snv.tcac	0.40740540465290415
fpc21	0.00240102493976238	0.06222905898993325	0.022049529432595028	0.10240858854727147	snv.tcac	0.0056103353637954705
fpc22	0.661096554588986	0.009421821828922008	-0.03270054028260151	0.05154418394044552	snv.tcac	0.7183068333514944
fpc23	0.000292754771075704	-0.07890664028941652	-0.12160958176068125	-0.03620369881815179	snv.tcac	0.0008052894141079492
fpc24	6.033701945478679e-10	0.1280288039269299	0.08748758038892379	0.168570027464936	snv.tcac	2.76707922012618e-09
fpc25	0.624951557577504	0.010381191528323576	-0.03124093537670993	0.052003318433357086	snv.tcac	0.688718867848811
fpc26	0.07418658448968528	0.038450346802324765	-0.0037579670266775778	0.08065866063132711	snv.tcac	0.11499429420211847
fpc27	1.3906763911137486e-06	0.10100765449824699	0.0599886796669506	0.14202662932954338	snv.tcac	5.095539305961529e-06
fpc28	0.06138784584784089	0.03973609957826224	-0.0018962709732537261	0.08136847012977821	snv.tcac	0.09770178282825381
fpc29	0.1590328155915386	-0.029746215310023385	-0.0711437799841328	0.01165134936408602	snv.tcac	0.22033727515747745
fpc30	0.2534330877228812	0.0239661240320061	-0.017164058693882902	0.0650963067578951	snv.tcac	0.3261724249736398
fpc31	0.001799321224784667	0.0649317047357909	0.024161628053222126	0.10570178141835966	snv.tcac	0.00430952306911122
fpc32	0.752115943730832	-0.006671364166856519	-0.04806952954494999	0.034726801211236946	snv.tcac	0.7981696247331331
fpc33	0.0012938744931592686	-0.06912275221221062	-0.11123154942024699	-0.027013955004174244	snv.tcac	0.0031881338361752585
fpc34	0.03235752132485477	-0.0447225589651786	-0.08568330707881021	-0.00376181085154699	snv.tcac	0.056338981659608454
fpc35	0.10213603497075124	0.034626919156094844	-0.00689279787962651	0.07614663619181619	snv.tcac	0.15154112331532157
fpc36	2.637694839170461e-05	-0.09010969145760879	-0.13213325988053243	-0.048086123034685166	snv.tcac	8.436426346217583e-05
fpc37	0.002806975502510934	-0.06240722529981346	-0.10334126915982411	-0.021473181439802813	snv.tcac	0.006449537043182911
fpc38	0.2035629510582686	-0.027068981827898804	-0.06879580238815455	0.014657838732356945	snv.tcac	0.2714492974933249
fpc39	0.25444003912768787	0.023626084417310126	-0.017006604645534353	0.0642587734801546	snv.tcac	0.3273192670927679
fpc40	0.28940230765059405	0.022061923674567763	-0.018752877414252484	0.06287672476338801	snv.tcac	0.36298687265150714
fpc41	0.0033579340031548053	-0.0609434536975222	-0.10166979031326906	-0.02021711708177535	snv.tcac	0.00755267799276459
fpc42	0.6250704024444189	-0.010146245068120079	-0.050840355184622564	0.03054786504838241	snv.tcac	0.688718867848811
fpc43	0.0004282187589303427	0.07302004844663999	0.0323856028451919	0.11365449404808808	snv.tcac	0.0011455662821763428
fpc44	0.00020113102148080242	0.0794034089251665	0.03754087103949642	0.12126594681083656	snv.tcac	0.0005722005394594833
fpc45	0.05804781052280693	0.03926598875907931	-0.0013388938727717584	0.07987087139093038	snv.tcac	0.09312042290001679
fpc46	0.03211868041417097	-0.04454620000876156	-0.08528898104905025	-0.003803418968472881	snv.tcac	0.05599786776950991
fpc47	0.010377041835665136	-0.05340134894623755	-0.09423806292678176	-0.012564634965693336	snv.tcac	0.020673584757231318
fpc48	0.19542606677647134	0.027623851087557216	-0.014194357918079409	0.06944206009319384	snv.tcac	0.26251956188470355
fpc49	0.21997356556589875	0.025243227351624417	-0.015092562988073523	0.06557901769132235	snv.tcac	0.2899115104845645
fpc50	0.04362385216244007	0.04210210776325926	0.0012044818920699807	0.08299973363444854	snv.tcac	0.07283533236341205
fpc1	1.656989961784351e-35	0.26971279215405203	0.22720651348187365	0.3122190708262304	snv.tcag	1.4271331225734119e-34
fpc2	4.56758522235553e-123	-0.5269253144207281	-0.5706994312065494	-0.4831511976349067	snv.tcag	1.0843217019457456e-121
fpc3	8.87138485534855e-109	0.5039715932323462	0.45939187472570325	0.5485513117389892	snv.tcag	1.6876540213036803e-107
fpc4	1.663341877748069e-176	-0.7326542481560402	-0.7833492391401666	-0.6819592571719137	snv.tcag	9.688537741522258e-175
fpc5	3.8322356298056996e-09	0.14666870042216543	0.09787361036412388	0.19546379048020696	snv.tcag	1.666830739676844e-08
fpc6	3.4087056039030586e-66	0.40683241996462366	0.3604342404939159	0.4532305994353314	snv.tcag	4.417244647259698e-65
fpc7	4.3012166305288265e-39	0.3300109816260018	0.28055957777823715	0.37946238547376643	snv.tcag	3.9451094094947837e-38
fpc8	0.0016919871972119183	0.07234500094280044	0.027181551778107063	0.11750845010749382	snv.tcag	0.004071434269270587
fpc9	0.00014674723541180444	-0.09089820244394096	-0.1378247708894932	-0.04397163399838875	snv.tcag	0.00042345346275622837
fpc10	3.411453453091841e-27	-0.24465501884741536	-0.2890511898401381	-0.2002588478546926	snv.tcag	2.615293352777327e-26
fpc11	1.0740948280998915e-37	0.30562127680133944	0.25894349439873765	0.3522990592039412	snv.tcag	9.571980723603133e-37
fpc12	6.2147547297140744e-30	0.2680326490544641	0.22181058053525904	0.3142547175736692	snv.tcag	4.9735643375190536e-29
fpc13	1.1069875812823307e-07	0.1298348945619368	0.08189574697307656	0.17777404215079706	snv.tcag	4.407667254577286e-07
fpc14	0.001648964323120502	-0.06902417932417497	-0.11201129245391661	-0.02603706619443332	snv.tcag	0.003974679362470493
fpc15	1.8219709929834222e-07	0.14002509571135985	0.08741573358225735	0.19263445784046235	snv.tcag	7.163629861069126e-07
fpc16	0.1416650780779634	0.03589136738001482	-0.011975328856238546	0.08375806361626818	snv.tcag	0.19972864370705024
fpc17	0.2567081523191773	0.02545218040014764	-0.018530444789313785	0.06943480558960906	snv.tcag	0.3292624428157439
fpc18	0.32095386789734004	-0.022063350972524192	-0.06563351734414552	0.02150681539909714	snv.tcag	0.394472341444414
fpc19	0.09452409909490632	-0.036900792797696695	-0.08015687890509149	0.0063552933096980985	snv.tcag	0.1419243050455011
fpc20	0.20939501537336602	-0.029082584588789415	-0.07449321492309458	0.01632804574551574	snv.tcag	0.27765356415384135
fpc21	0.0038102460064906724	0.06267294800569473	0.02021969714433014	0.10512619886705932	snv.tcag	0.00845557342367333
fpc22	0.2895394695081628	-0.02446989206352882	-0.06975233786208519	0.02081255373502755	snv.tcag	0.3630383071050607
fpc23	0.06675285199008332	-0.04522064054007683	-0.0935646989421196	0.0031234178619659464	snv.tcag	0.10496899909378536
fpc24	0.00011112004454641318	0.08356440561310348	0.041187666443891637	0.12594114478231533	snv.tcag	0.0003261445463310309
fpc25	0.25927069038365114	0.025869092971151704	-0.019075278648436826	0.07081346459074023	snv.tcag	0.3317690122634068
fpc26	0.2818205774798941	0.024689514409175772	-0.020273155322501762	0.06965218414085331	snv.tcag	0.35534172344597226
fpc27	0.006663797092257892	0.060211952050566474	0.016715897753907603	0.10370800634722535	snv.tcag	0.01388291060887061
fpc28	0.7699147834438682	0.006649505862312852	-0.037909125111681825	0.05120813683630753	snv.tcag	0.8130875750388514
fpc29	0.311096570011835	-0.02235074790798871	-0.06559848470357428	0.020896988887596862	snv.tcag	0.3852061408211413
fpc30	0.3015528879256131	0.023100590875866474	-0.0207247225756306	0.06692590432736355	snv.tcag	0.37519793366653026
fpc31	0.00043204902920440533	0.07720611817336553	0.03421336968613025	0.12019886666060081	snv.tcag	0.0011550446769265966
fpc32	0.9299030416969717	-0.0019970766173065153	-0.04649337543931302	0.04249922220469998	snv.tcag	0.9456357425464165
fpc33	0.004524698363666688	-0.06609432574658161	-0.11172302185995442	-0.020465629633208804	snv.tcag	0.009836300790579755
fpc34	0.25467315351319475	-0.02544024852066474	-0.06921445582344483	0.018333958782115356	snv.tcag	0.3275445748576259
fpc35	0.11548559156858426	0.03474315093045345	-0.008519223189342146	0.07800552505024905	snv.tcag	0.16847579852528902
fpc36	0.05661334394228549	-0.04411336872405539	-0.08946894280549819	0.0012422053573874006	snv.tcag	0.09125974130496804
fpc37	0.08269219164839048	-0.03769748578665709	-0.08027617484084257	0.004881203267528389	snv.tcag	0.12634150427620502
fpc38	0.9868371963146968	0.00036783830911169994	-0.04333171576062412	0.04406739237884751	snv.tcag	0.9896397158640463
fpc39	0.31332891121503537	0.022418682197347325	-0.021161090541188903	0.06599845493588355	snv.tcag	0.3869323246666359
fpc40	0.045008510991097386	0.04522363884962073	0.001006432054798015	0.08944084564444345	snv.tcag	0.07472761889500448
fpc41	0.20610263475867663	-0.02779936899941896	-0.07089309013066827	0.01529435213183036	snv.tcag	0.27418881242913185
fpc42	0.7901784323982666	0.0059038463808673974	-0.03758447823699891	0.049392170998733706	snv.tcag	0.8307607262839982
fpc43	0.0009212634196590284	0.07360941566436005	0.030069197440040413	0.11714963388867969	snv.tcag	0.002330720739316762
fpc44	0.046374624180169986	0.043502603876535643	0.0006989251314098582	0.08630628262166143	snv.tcag	0.07668031215041277
fpc45	0.11893147034961471	0.034800692102181625	-0.00894279991357274	0.07854418411793598	snv.tcag	0.17256872338924084
fpc46	0.028114843674680177	-0.04911473120728396	-0.09295677419065762	-0.0052726882239103046	snv.tcag	0.04982712257275502
fpc47	0.029870625103146062	-0.04804247919818288	-0.09139889149327135	-0.0046860669030944005	snv.tcag	0.05257602237781161
fpc48	0.4174932448754195	0.018022809639397088	-0.025545298306239615	0.061590917585033794	snv.tcag	0.49060666255118973
fpc49	0.18942180811565457	0.028955181498376812	-0.01429063246044614	0.07220099545719977	snv.tcag	0.2558530279353211
fpc50	0.2539554890871625	0.0255131338466117	-0.01832020125019616	0.06934646894341956	snv.tcag	0.32677032870472966
fpc1	2.6139270205632062e-12	0.14551276974157185	0.1047528132933719	0.1862727261897718	snv.tcat	1.3281193944408378e-11
fpc2	2.6586423897955475e-167	-0.5841645280890787	-0.6256953660827733	-0.5426336900953841	snv.tcat	1.3293211948977738e-165
fpc3	4.786267244999405e-258	0.7327318100721602	0.6908797599752382	0.7745838601690821	snv.tcat	9.014136644748881e-256
fpc4	3.9808853911434455e-210	-0.6762221415979279	-0.7190651852787783	-0.6333790979170776	snv.tcat	4.590204583665401e-208
fpc5	1.933236963874607e-18	0.19067813883483328	0.1480212205482474	0.23333505712141916	snv.tcat	1.1719730521342844e-17
fpc6	7.636624136891936e-109	0.4589703906608046	0.4183836981816099	0.49955708313999925	snv.tcat	1.4576664315351162e-107
fpc7	1.7465028433965604e-63	0.37238551327071107	0.32899256200324384	0.4157784645381783	snv.tcat	2.2026207734800373e-62
fpc8	5.86829121879163e-23	0.21133209249666562	0.16934748777709352	0.25331669721623773	snv.tcat	4.0286567905434643e-22
fpc9	0.0007747087886783733	-0.07244866906785417	-0.11468854248916757	-0.030208795646540776	snv.tcat	0.001982384355087323
fpc10	9.884389113155815e-43	-0.2863344340944739	-0.3272925079267021	-0.24537636026224569	snv.tcat	9.579210718581535e-42
fpc11	2.0189567812336807e-35	0.26841434775357753	0.22605890401158638	0.3107697914955687	snv.tcat	1.7362413719893907e-34
fpc12	5.315127280042846e-44	0.30013112285483357	0.25784942369485975	0.3424128220148074	snv.tcat	5.277762589146236e-43
fpc13	4.861776335843097e-06	0.10077683139354061	0.05756234607710929	0.14399131670997195	snv.tcat	1.6872872418620087e-05
fpc14	4.4755734637803596e-06	-0.09684347321281504	-0.13821456794521236	-0.055472378480417715	snv.tcat	1.5609253129851253e-05
fpc15	0.00027103258179824585	0.08115826735440566	0.03747671102120284	0.12483982368760849	snv.tcat	0.0007524983229287907
fpc16	0.00880312083226359	0.05802004432615382	0.014610018754318325	0.1014300698979893	snv.tcat	0.017865528987891267
fpc17	0.0007755304200886012	0.07117212613498543	0.02967290399593714	0.11267134827403372	snv.tcat	0.0019826908929866955
fpc18	0.5188649448501161	-0.013695110118670932	-0.055304297907548254	0.027914077670206393	snv.tcat	0.5905694879941894
fpc19	3.816863058584122e-05	-0.08573995457270425	-0.12654500450507575	-0.044934904640332764	snv.tcat	0.00011907938310878127
fpc20	0.028557327387862208	-0.0477079625779742	-0.09041360828577859	-0.005002316870169818	snv.tcat	0.05050043810373129
fpc21	1.8214965637122208e-10	0.12853688381673561	0.08902305080308576	0.16805071683038547	snv.tcat	8.554825922671694e-10
fpc22	0.6578015808550297	0.009439227350552077	-0.03232739909162665	0.0512058537927308	snv.tcat	0.7155523549924755
fpc23	6.735776156173451e-08	-0.11574268982708229	-0.1577671680606099	-0.07371821159355468	snv.tcat	2.736434843853925e-07
fpc24	2.392642230188385e-14	0.156240412614585	0.11609308648435909	0.19638773874481089	snv.tcat	1.3111957905494057e-13
fpc25	0.7702788164676655	0.006151870680839266	-0.03513930510363603	0.04744304646531456	snv.tcat	0.8131680330796544
fpc26	0.0007603836648164293	0.07258057892924946	0.030328535796584774	0.11483262206191415	snv.tcat	0.0019492593948334056
fpc27	0.00035945274590603693	0.07519297382262996	0.033890400747427364	0.11649554689783256	snv.tcat	0.000970797330004354
fpc28	0.011394436294463293	0.05371596998441405	0.01210876201149725	0.09532317795733086	snv.tcat	0.02246286289731947
fpc29	0.004104531726216069	-0.06003953540063038	-0.1010411865181093	-0.019037884283151466	snv.tcat	0.009023581421447777
fpc30	7.0963134240439014e-06	0.0929592494715512	0.05238794130096851	0.1335305576421339	snv.tcat	2.4238226168919033e-05
fpc31	8.6561922063905e-10	0.12766158986395282	0.086859941495699	0.16846323823220663	snv.tcat	3.918869067796981e-09
fpc32	0.6909251385326947	-0.008355414716385371	-0.04954333292145825	0.032832503488687506	snv.tcat	0.74642428293168
fpc33	0.010308527867865082	-0.0547179041776102	-0.09652390390111017	-0.012911904454110237	snv.tcat	0.020551581670232077
fpc34	0.08426386202095322	-0.03578613304568911	-0.07641223784775686	0.004839971756378646	snv.tcat	0.12832636668959183
fpc35	0.009587433538030196	0.05465894336725064	0.013302000263711686	0.0960158864707896	snv.tcat	0.01924982213570384
fpc36	0.00010600725208392225	-0.08306478366382941	-0.12506338963456556	-0.041066177693093266	snv.tcat	0.00031259967342075194
fpc37	0.044697524130612135	-0.042144470468983536	-0.08329119999052975	-0.000997740947437327	snv.tcat	0.07432048597350163
fpc38	0.13335320510028226	-0.03162048196846682	-0.07290937581009466	0.009668411873161024	snv.tcat	0.18988044577031118
fpc39	0.02544671112993124	0.04639910816715816	0.005701670238198307	0.087096546096118	snv.tcat	0.04557017999496403
fpc40	0.0009888596170434308	0.0694400133052799	0.028118440603073613	0.11076158600748617	snv.tcat	0.0024886667422251156
fpc41	0.011826899504952778	-0.05223019871868295	-0.0928970360881107	-0.011563361349255202	snv.tcat	0.02324242859234198
fpc42	0.6112423386016764	0.010388366453768819	-0.029668269459913993	0.05044500236745163	snv.tcat	0.6771606300195043
fpc43	1.4774543767447532e-06	0.10043106137257649	0.05954394414028089	0.14131817860487209	snv.tcat	5.399493679565237e-06
fpc44	1.7727001660916875e-05	0.08936500966092706	0.04855364429698126	0.13017637502487286	snv.tcat	5.772769993324516e-05
fpc45	0.015343715335627383	0.049701719794313495	0.00951730177989809	0.0898861378087289	snv.tcat	0.02923844574917191
fpc46	0.34236586080342724	-0.01961284599010234	-0.060097765487879984	0.020872073507675306	snv.tcat	0.41570289903260466
fpc47	0.007576635569089535	-0.055415650554834626	-0.09608882923145826	-0.014742471878211004	snv.tcat	0.01555522927520199
fpc48	0.008379422293630898	0.05550147704090125	0.01424011596091429	0.0967628381208882	snv.tcat	0.017079269826484333
fpc49	0.641283895176219	-0.009621646849805099	-0.050097931772962026	0.03085463807335183	snv.tcat	0.7029984493103681
fpc50	0.2891252745676274	-0.021861902789227988	-0.06228343585449493	0.018559630276038953	snv.tcat	0.3628515773671912
fpc1	1.5564795451722426e-19	0.1897907157214016	0.14864541934635284	0.23093601209645037	snv.acga	9.695820760995778e-19
fpc2	1.664248176167305e-116	-0.4917476161552293	-0.5337532834999559	-0.44974194881050267	snv.acga	3.6305027781255884e-115
fpc3	1.950962481728591e-49	0.3133540949400346	0.271802457294498	0.3549057325855712	snv.acga	2.0758828666227005e-48
fpc4	8.487605118101178e-112	-0.4976006461497574	-0.5410076530360698	-0.45419363926344497	snv.acga	1.7188160902247908e-110
fpc5	8.492665383621257e-15	0.17097939880923915	0.12779469679868372	0.2141641008197946	snv.acga	4.727444277582276e-14
fpc6	6.702587328531301e-113	0.4809283560316485	0.4391847066630413	0.5226720054002557	snv.acga	1.3770770329527945e-111
fpc7	3.1342474955547675e-63	0.3769827147767374	0.33296330198459523	0.42100212756887956	snv.acga	3.943986269462013e-62
fpc8	2.808454216074121e-19	0.19192282696023213	0.15001521231785353	0.23383044160261074	snv.acga	1.7360794661727334e-18
fpc9	0.11958098486021725	-0.03405047139685514	-0.07692628729565498	0.0088253445019447	snv.acga	0.1733280052489039
fpc10	7.465825024832136e-38	-0.27121802319497773	-0.3125507211191452	-0.22988532527081026	snv.acga	6.695541490524059e-37
fpc11	0.00011893538866506088	0.08322996497109411	0.04084052000059798	0.12561940994159024	snv.acga	0.00034727904183854986
fpc12	7.689431796405598e-22	0.20964980751537057	0.1668649571315446	0.25243465789919656	snv.acga	5.051777866243213e-21
fpc13	6.497019045951305e-12	0.15158323263085632	0.10832688765063109	0.19483957761108156	snv.acga	3.2716718012143377e-11
fpc14	7.109050749603578e-22	-0.20399297675409078	-0.24558838969530222	-0.16239756381287934	snv.acga	4.681367917862496e-21
fpc15	7.2563579163662196e-12	0.15574849726761122	0.11120112803340851	0.20029586650181394	snv.acga	3.6475464615186065e-11
fpc16	0.2353139786873093	-0.025852458715361615	-0.06854768559081616	0.01684276816009293	snv.acga	0.30676603128364044
fpc17	0.5877739225307475	-0.011377891727673077	-0.05251736683764619	0.02976158338230004	snv.acga	0.6565683397190042
fpc18	5.919879429965393e-05	-0.08468728080420561	-0.12601814922928886	-0.04335641237912235	snv.acga	0.0001805036091705584
fpc19	0.05594401741485385	-0.040220168490674515	-0.08146069034691851	0.001020353365569479	snv.acga	0.09033543823776058
fpc20	0.6557921644762745	0.00986042449632342	-0.03349781763822321	0.05321866663087005	snv.acga	0.7139312275673176
fpc21	0.06890916040687242	0.03746458091540357	-0.00290299947990056	0.07783216131070769	snv.acga	0.10781965004121549
fpc22	0.22388072098276768	0.02634698932427919	-0.016109864847140564	0.06880384349569894	snv.acga	0.2943742316855102
fpc23	0.17661133116519467	0.029731647294621827	-0.013393174134341337	0.07285646872358499	snv.acga	0.24073679640129067
fpc24	2.5197067010784067e-15	0.1631768536265806	0.12275792576349892	0.2035957814896623	snv.acga	1.4236342861092998e-14
fpc25	0.10000708159957866	0.03485677036701628	-0.00667850021548199	0.07639204094951454	snv.acga	0.14889064849476139
fpc26	0.3195070205967496	-0.02141677994190963	-0.06358385276698494	0.02075029288316569	snv.acga	0.3934082185612807
fpc27	0.03142832965182766	0.04440215447343462	0.003954884883523253	0.08484942406334597	snv.acga	0.05492423833369201
fpc28	0.18374405152900797	-0.028426431836416112	-0.07033883075943592	0.013485967086603698	snv.acga	0.2490772291600036
fpc29	0.23045185845279947	-0.025253985552564678	-0.0665290685960108	0.016021097490881455	snv.acga	0.30147094240757516
fpc30	0.8483826296248128	0.004107349606165806	-0.03800036503993855	0.04621506425227016	snv.acga	0.8793545876683531
fpc31	0.657940955369509	0.009644691895705763	-0.033049644040960634	0.05233902783237216	snv.acga	0.7155661978513428
fpc32	0.009433955481833848	-0.054691385857193936	-0.09598440578143061	-0.01339836593295727	snv.acga	0.018988902198917437
fpc33	0.17773915011045227	-0.029100559264561673	-0.07142004993546448	0.013218931406341134	snv.acga	0.2420405394369861
fpc34	0.0015862400864884844	-0.06723521608446359	-0.10895809807136464	-0.025512334097562532	snv.acga	0.003843163159802717
fpc35	0.843221383895846	0.0041611832250000825	-0.03707650532188463	0.04539887177188479	snv.acga	0.8752895129545343
fpc36	1.876464156446726e-05	-0.09076122066284965	-0.13233270064974706	-0.049189740675952234	snv.acga	6.082629078556513e-05
fpc37	0.0002729811340857608	-0.07567305122961304	-0.11642295547373903	-0.034923146985487055	snv.acga	0.0007560506899924258
fpc38	0.6576183730166336	-0.009430361731729028	-0.05113391166428955	0.03227318820083149	snv.acga	0.7154908160107799
fpc39	0.24892866790100998	-0.024343844199697862	-0.06572710632220849	0.01703941792281276	snv.acga	0.3211799437407414
fpc40	0.9428238130557527	-0.001558843042611054	-0.04415821048740014	0.041040524402178036	snv.acga	0.954651351929212
fpc41	8.086598129371055e-06	-0.09275541915770308	-0.13349085224294144	-0.052019986072464726	snv.acga	2.734247721780159e-05
fpc42	0.826806289451079	-0.004627916324358953	-0.046083916650709135	0.03682808400199123	snv.acga	0.8618921652026931
fpc43	0.1258311091888595	0.032444404239827876	-0.009097225696292538	0.07398603417594829	snv.acga	0.18062874122753525
fpc44	0.0003807823709761391	0.07330428218376384	0.032867620227029194	0.11374094414049848	snv.acga	0.0010230244393795464
fpc45	0.06335628359985769	0.03899286762915095	-0.00216904361532428	0.08015477887362618	snv.acga	0.10025294241822705
fpc46	0.6019550291324856	-0.010977087926594988	-0.0522252899843864	0.03027111413119642	snv.acga	0.669102088254681
fpc47	2.7163040960807568e-05	-0.08750030711323237	-0.12837163513143718	-0.04662897909502755	snv.acga	8.66090188648774e-05
fpc48	0.06193518186923142	0.0399329033276463	-0.0019937898088433215	0.08185959646413592	snv.acga	0.09846195204309441
fpc49	0.009347682326416385	0.05442807797438684	0.01338374683062362	0.09547240911815005	snv.acga	0.01882195479125181
fpc50	0.00043217069858811065	0.07473228577674808	0.03311622447161359	0.11634834708188257	snv.acga	0.0011550446769265966
fpc1	6.742687245047846e-22	0.20407181497669666	0.16248388618927528	0.24565974376411803	snv.acgc	4.455693910470214e-21
fpc2	6.992590971051369e-121	-0.506078888690127	-0.5485057241442722	-0.4636520532359817	snv.acgc	1.6325677267124063e-119
fpc3	1.1729153572764e-55	0.3400367071638181	0.29763058311313	0.38244283121450623	snv.acgc	1.3496887512447373e-54
fpc4	2.0353448572803927e-121	-0.5413938182988235	-0.5866793053125284	-0.49610833128511855	snv.acgc	4.7716591052424144e-120
fpc5	4.6355940813180284e-23	0.22508250396107263	0.18047302425228445	0.2696919836698608	snv.acgc	3.2018467676585406e-22
fpc6	4.619506019640327e-105	0.4764734857617522	0.43357329302249265	0.5193736785010118	snv.acgc	8.501696746243598e-104
fpc7	4.809139434290439e-54	0.36076142072058287	0.3150814970055631	0.40644134443560265	snv.acgc	5.380522337374451e-53
fpc8	1.294440382068607e-22	0.2155206531509152	0.17235519018563672	0.2586861161161937	snv.acgc	8.769290358138646e-22
fpc9	0.20966615302773284	-0.0279865654022842	-0.07171184374907313	0.01573871294450473	snv.acgc	0.2778826564876121
fpc10	1.065269371912336e-25	-0.22441987245671416	-0.26638998671087205	-0.18244975820255627	snv.acgc	7.898650854730575e-25
fpc11	7.800501055116596e-05	0.08903402680981101	0.04486094028822826	0.13320711333139376	snv.acgc	0.00023368415143907087
fpc12	4.6917172237693886e-17	0.1877770615183092	0.14393282180739142	0.23162130122922697	snv.acgc	2.744120322390998e-16
fpc13	9.126514076398439e-07	0.11280278326873527	0.06777067019524496	0.15783489634222558	snv.acgc	3.41037067008275e-06
fpc14	4.6420800626521567e-17	-0.17954801788274447	-0.22146461004592735	-0.13763142571956158	snv.acgc	2.717901798340382e-16
fpc15	2.801502494179229e-10	0.1512381952173849	0.1042571479876125	0.19821924244715733	snv.acgc	1.3049042944857912e-09
fpc16	0.02039071285753766	-0.05334361043754224	-0.09842681877880508	-0.008260402096279394	snv.acgc	0.037612643697384186
fpc17	0.41512199312543097	0.017636033814072617	-0.024780742391779194	0.06005281001992443	snv.acgc	0.48832797442404435
fpc18	0.00042762869146050674	-0.0748396930932887	-0.11648241895291919	-0.0331969672336582	snv.acgc	0.0011445296573907452
fpc19	0.015146025935039248	-0.05204019911922255	-0.09403379296168418	-0.010046605276760927	snv.acgc	0.02891241750924762
fpc20	0.7861454035741353	0.006085214962516292	-0.037873319226021725	0.05004374915105431	snv.acgc	0.8271362253619859
fpc21	0.1323073800194621	0.03174334354584408	-0.009594281279308198	0.07308096837099635	snv.acgc	0.18867660199645656
fpc22	0.6737736161441082	-0.00934807945404697	-0.05287065363854369	0.03417449473044975	snv.acgc	0.7305355845738268
fpc23	0.5724357190408238	-0.012956358682019052	-0.05794385042589761	0.0320311330618595	snv.acgc	0.6414159256709805
fpc24	3.691726639030109e-13	0.15373596007828436	0.1122688489149309	0.19520307124163783	snv.acgc	1.9313199546777886e-12
fpc25	0.13610795580833043	0.03215233410156177	-0.010128681006121132	0.07443334920924467	snv.acgc	0.19321858048167512
fpc26	0.11080882316470436	-0.035164520694806294	-0.07838700128276732	0.008057959893154727	snv.acgc	0.16283529408854694
fpc27	0.00036364864889288224	0.07547613788222303	0.033982644804332836	0.11696963096011323	snv.acgc	0.0009807230865130237
fpc28	0.15244236792683025	-0.031579780671506845	-0.07483419495429255	0.011674633611278858	snv.acgc	0.21277158566862425
fpc29	0.8579472556967742	-0.0038563953353241494	-0.046084941617648104	0.038372150946999806	snv.acgc	0.8874774798035105
fpc30	0.34109590495370534	-0.020872142986180044	-0.0638433166045261	0.02209903063216602	snv.acgc	0.41436075316887444
fpc31	0.5937359980021335	0.011785792071949897	-0.03151835405738554	0.05508993820128533	snv.acgc	0.6617889896847612
fpc32	0.004119240904399716	-0.06189686570571506	-0.10418357654356153	-0.019610154867868587	snv.acgc	0.009052396386564916
fpc33	0.11948838766960382	-0.0342136363057137	-0.07728411952865277	0.008856846917225367	snv.acgc	0.17328269772414312
fpc34	0.0012329831284128507	-0.07005452838363202	-0.11254864175377621	-0.027560415013487834	snv.acgc	0.0030473992456398103
fpc35	0.9693446678389764	0.0008288242786293715	-0.041441706469916594	0.04309935502717533	snv.acgc	0.9762562162727659
fpc36	2.1153349145786243e-05	-0.09389990426864482	-0.13717954554581324	-0.0506202629914764	snv.acgc	6.82950986706813e-05
fpc37	0.011006119669527676	-0.05373629111869654	-0.09516048404667155	-0.012312098190721536	snv.acgc	0.021765689930987528
fpc38	0.4816141895631796	-0.015240521182807472	-0.05768830082275957	0.027207258457144626	snv.acgc	0.5544254627204491
fpc39	0.42279141812665955	-0.017157215995390076	-0.05910835852952284	0.024793926538742694	snv.acgc	0.496007373840454
fpc40	0.8422640155173555	0.004418822795125026	-0.039102806566742324	0.04794045215699237	snv.acgc	0.8747558360490321
fpc41	6.428410844046937e-05	-0.08403607152817738	-0.1252489839141464	-0.04282315914220837	snv.acgc	0.00019506187577263798
fpc42	0.8486604590048529	-0.00405570926395135	-0.04571128304771927	0.03759986451981657	snv.acgc	0.8794812166869806
fpc43	0.04159523367943659	0.04361646282173428	0.0016607746963920728	0.08557215094707649	snv.acgc	0.06988197153993957
fpc44	0.002824142131343304	0.06355107582034798	0.02184074221508142	0.10526140942561454	snv.acgc	0.006483707046765407
fpc45	0.044609526775736125	0.04297387139228085	0.0010346731664691577	0.08491306961809254	snv.acgc	0.07419600420456553
fpc46	0.2252268882599554	-0.0257003695868604	-0.06723568895109822	0.01583494977737742	snv.acgc	0.29573133131971835
fpc47	0.00045155359982990736	-0.0744122102803919	-0.1159877044017743	-0.03283671615900949	snv.acgc	0.0012011665908846405
fpc48	0.05918888297610223	0.04113990556561052	-0.0015955501648966877	0.08387536129611772	snv.acgc	0.09462851975522853
fpc49	0.10800197245512054	0.03448657975534024	-0.007568434223783685	0.07654159373446416	snv.acgc	0.1591993593455338
fpc50	0.00032525351109771077	0.0774577325619491	0.03522030621898255	0.11969515890491565	snv.acgc	0.0008894880627793156
fpc1	2.1694859580525156e-05	0.0950396651465788	0.05117628561005459	0.138903044683103	snv.acgg	6.98438499316052e-05
fpc2	2.43450830853556e-127	-0.5557018397673607	-0.6010728666992008	-0.5103308128355205	snv.acgg	6.140612474654426e-126
fpc3	1.8471538324127484e-14	0.1770312402888603	0.1317392511257128	0.2223232294520078	snv.acgg	1.0152158709272401e-13
fpc4	1.4554844746924176e-86	-0.5076584304626136	-0.5581147112219669	-0.4572021497032603	snv.acgg	2.2530102142499065e-85
fpc5	5.4747141807175755e-08	0.1335755437628463	0.0854070937657439	0.1817439937599487	snv.acgg	2.2479749361231325e-07
fpc6	7.32994756918518e-106	0.5167712841583884	0.4704221399438606	0.5631204283729161	snv.acgg	1.3713312505263664e-104
fpc7	3.756936968007541e-38	0.32161723136555204	0.2728049151929653	0.3704295475381388	snv.acgg	3.380046794465383e-37
fpc8	1.695005978217738e-17	0.20368588867872833	0.15679086418938476	0.2505809131680719	snv.acgg	1.00808250283476e-16
fpc9	0.0006208758855238354	-0.0824917148831392	-0.12973465484478108	-0.0352487749214973	snv.acgg	0.00161805754299339
fpc10	1.9589266988586156e-53	-0.3550420625137672	-0.4002625417123489	-0.3098215833151855	snv.acgg	2.1701834997159174e-52
fpc11	0.0007620499767440341	0.08151228363038777	0.03405222918222413	0.1289723380785514	snv.acgg	0.0019517599132383464
fpc12	3.609523282443308e-08	0.13045900628480148	0.08404465908445194	0.176873353485151	snv.acgg	1.5028597307151577e-07
fpc13	4.78483615753267e-07	0.12426154207013258	0.07588806664811099	0.17263501749215418	snv.acgg	1.8192681218075089e-06
fpc14	1.2248815064831153e-15	-0.1825646932738035	-0.2272814565502579	-0.13784792999734913	snv.acgg	6.9623546394664e-15
fpc15	0.0005787067858835905	0.08921400258986242	0.038404419238515744	0.14002358594120912	snv.acgg	0.001515149833291143
fpc16	0.0016384065774489387	-0.0793192633742254	-0.1286885300687151	-0.029949996679735698	snv.acgg	0.003950916415956681
fpc17	0.327227866689753	0.022694601540610492	-0.022707069286330813	0.0680962723675518	snv.acgg	0.4005280430669637
fpc18	0.0003673693457446351	-0.0822170016427777	-0.1274502124227898	-0.036983790862765605	snv.acgg	0.000989593735483085
fpc19	0.025123873608542215	-0.052408448078494124	-0.09827538445665052	-0.006541511700337739	snv.acgg	0.04509208573324762
fpc20	0.033427981021013194	0.05078455817015597	0.003986084775766091	0.09758303156454586	snv.acgg	0.05791723175980513
fpc21	0.8340234847426093	-0.004635980908205091	-0.047998471503319366	0.03872650968690918	snv.acgg	0.8681342462777714
fpc22	0.7100168089211768	-0.00880204113998508	-0.05519829900629273	0.037594216726322564	snv.acgg	0.7626606407613401
fpc23	0.011304158820474978	0.06332425425403818	0.014328691856665403	0.11231981665141094	snv.acgg	0.0223160368049209
fpc24	0.0016052647277379835	0.07023210653491013	0.026601472915980993	0.11386274015383926	snv.acgg	0.0038809352638937127
fpc25	0.26433548416945185	-0.026068965361087926	-0.07184402437771237	0.01970609365553652	snv.acgg	0.33720828303395867
fpc26	0.42238474217446065	-0.01858091841111513	-0.06397334875513712	0.02681151193290686	snv.acgg	0.49565188187209475
fpc27	0.005291313793111086	0.0628138072007887	0.018667456135407087	0.10696015826617032	snv.acgg	0.01128573912082961
fpc28	0.006931849724070273	-0.06311382932511866	-0.10892724426278975	-0.017300414387447574	snv.acgg	0.014388299390520588
fpc29	0.11319942376815176	-0.03646596234799322	-0.08158787142080207	0.008655946724815615	snv.acgg	0.16547910589652198
fpc30	0.5369666343325423	-0.014728702182300386	-0.06148513528747443	0.03202773092287366	snv.acgg	0.6085980910689798
fpc31	0.7261816718083041	0.008364625735822693	-0.038448431290589585	0.055177682762234975	snv.acgg	0.7770694025979011
fpc32	0.033867993718018956	-0.0489920040387065	-0.09425065794296639	-0.003733350134446617	snv.acgg	0.0585718287440487
fpc33	0.290201982893337	-0.025411220132397036	-0.0725002649821333	0.021677824717339235	snv.acgg	0.36363743698100554
fpc34	0.007059319174463239	-0.06080607994398116	-0.10504374526875504	-0.016568414619207293	snv.acgg	0.014593909014166594
fpc35	0.6163095797138043	-0.011296333395597857	-0.05548104939034095	0.032888382599145234	snv.acgg	0.6813048572457433
fpc36	0.001246988315172326	-0.07377689663222879	-0.11857372342345968	-0.028980069840997914	snv.acgg	0.003076630559267966
fpc37	0.004304382085033952	-0.06347450449741793	-0.1070506834848487	-0.019898325509987158	snv.acgg	0.009404392413163895
fpc38	0.8420207559557332	-0.004649952961495895	-0.05037655719299818	0.04107665127000639	snv.acgg	0.8747558360490321
fpc39	0.4617312060317189	0.016902243951755686	-0.02810839055027145	0.06191287845378282	snv.acgg	0.5346959036850198
fpc40	0.4758425737296581	-0.017143699124918137	-0.06426963237446473	0.029982234124628464	snv.acgg	0.5483399024214906
fpc41	3.524220903018506e-05	-0.0920068358802366	-0.1356001643882533	-0.04841350737221989	snv.acgg	0.00011062137834474755
fpc42	0.3178813173115045	-0.02274330233876685	-0.06737196435845406	0.02188535968092036	snv.acgg	0.3917185262399128
fpc43	0.6481790536704587	0.01051322957573958	-0.03464533312496607	0.05567179227644523	snv.acgg	0.7078105243985489
fpc44	0.00028263785646381943	0.0823017872956915	0.03787291649400731	0.1267306580973757	snv.acgg	0.0007805004345164124
fpc45	0.4223995356457937	0.018478674707378726	-0.026665417762240143	0.0636227671769976	snv.acgg	0.49565188187209475
fpc46	0.4276452073247762	-0.018190298273695324	-0.06313619746424878	0.02675560091685813	snv.acgg	0.5005584050932226
fpc47	0.0011944060374844247	-0.07316827071102537	-0.11742684028328146	-0.028909701138769284	snv.acgg	0.002958882326793449
fpc48	0.06924472584907493	0.04194419754635778	-0.0033047155423230404	0.0871931106350386	snv.acgg	0.10825475955928981
fpc49	0.005535045749854382	0.06373610892008516	0.018705516715753025	0.1087667011244173	snv.acgg	0.011739117299803776
fpc50	0.00022704445737168808	0.08497519194345315	0.039801620431388	0.13014876345551832	snv.acgg	0.0006401203513722743
fpc1	3.3320853528455914e-24	0.21379777804966513	0.17251124414184227	0.255084311957488	snv.acgt	2.3830737017186823e-23
fpc2	1.7197881692508067e-129	-0.5197958657218816	-0.5618757996837198	-0.47771593176004346	snv.acgt	4.416728707394117e-128
fpc3	1.2930018597510443e-72	0.3853459086520343	0.3434396176386368	0.42725219966543176	snv.acgt	1.7949534416691402e-71
fpc4	2.8891462578889917e-144	-0.5751861871134188	-0.6192659792170709	-0.5311063950097668	snv.acgt	9.833539974140242e-143
fpc5	6.649511372235702e-27	0.23924211269639417	0.19557979034953712	0.2829044350432512	snv.acgt	5.063307176971929e-26
fpc6	5.735721487914069e-127	0.5126618132815349	0.4707425705174035	0.5545810560456664	snv.acgt	1.4339303719785171e-125
fpc7	2.1263520766452866e-70	0.40106378225681855	0.3567486581578714	0.4453789063557657	snv.acgt	2.8810285930565635e-69
fpc8	5.075952570237703e-23	0.21367230264871234	0.17128527011485004	0.2560593351825746	snv.acgt	3.5017255215925547e-22
fpc9	0.002612589609269526	-0.06610875731997211	-0.1091557166180552	-0.02306179802188902	snv.acgt	0.006042215019391249
fpc10	2.6338263222393584e-39	-0.2783066432568188	-0.3198919002005557	-0.23672138631308193	snv.acgt	2.4196941009190854e-38
fpc11	5.290510199972948e-05	0.08888931762410583	0.045791276375023844	0.13198735887318783	snv.acgt	0.00016218872832255644
fpc12	2.8382655397544006e-22	0.21307850762055097	0.1700515885668374	0.2561054266742645	snv.acgt	1.904536852685554e-21
fpc13	5.545673606613561e-06	0.10199205162289178	0.057990218620003656	0.1459938846257799	snv.acgt	1.911806059473827e-05
fpc14	4.936006964901809e-13	-0.15449596652614303	-0.19639502029029268	-0.11259691276199338	snv.acgt	2.5727342575364596e-12
fpc15	1.062507454901308e-08	0.1312814401554545	0.0863011496737062	0.17626173063720282	snv.acgt	4.5341141391181193e-08
fpc16	0.01322162085368986	-0.05522779757437668	-0.09891452313438057	-0.011541072014372794	snv.acgt	0.02567966924143957
fpc17	0.8822740191358924	0.0031112517594474127	-0.038066817319169804	0.044289320838064625	snv.acgt	0.9074910264186768
fpc18	0.003545493952611126	-0.06166342286064264	-0.10310994125803255	-0.02021690446325273	snv.acgt	0.007933481517723906
fpc19	0.005343806308179477	-0.0581633131384892	-0.09908818019088253	-0.017238446086095864	snv.acgt	0.01137194186109757
fpc20	0.8501464496352912	-0.004162513006686499	-0.0473441557869808	0.0390191297736078	snv.acgt	0.8808596076360526
fpc21	0.12188316673929453	0.032184948147880865	-0.008593789976992283	0.07296368627275401	snv.acgt	0.17610499464874843
fpc22	0.7024223127304696	0.008295563889752139	-0.03426141478963852	0.050852542569142796	snv.acgt	0.7556523356677749
fpc23	0.2424192588697578	0.026006838656322084	-0.017598087276752987	0.06961176458939716	snv.acgt	0.31400018629393206
fpc24	1.9887029334549284e-15	0.16396479827508179	0.12350104029644504	0.20442855625371853	snv.acgt	1.1269981518576074e-14
fpc25	0.3850904075448923	0.018444309087526707	-0.02317673810924112	0.06006535628429453	snv.acgt	0.4590212663773505
fpc26	0.41407937205270007	-0.01761409031588448	-0.059883546992385794	0.02465536636061683	snv.acgt	0.4872029263010736
fpc27	0.0022575740663579678	0.06317285739404956	0.02263141005728233	0.10371430473081678	snv.acgt	0.005311484529589024
fpc28	0.3663252938245122	-0.019480782520640737	-0.06174618048338794	0.02278461544210646	snv.acgt	0.44027609234386167
fpc29	0.45188924478187276	-0.015974229018347545	-0.0575935291535814	0.02564507111688631	snv.acgt	0.5249124656697329
fpc30	0.9740616893688282	-0.0007037732984774316	-0.043126905841254295	0.041719359244299425	snv.acgt	0.9801333116534068
fpc31	0.47475134498970295	-0.015678240284481545	-0.05866940959707671	0.027312929028113622	snv.acgt	0.5473056721468724
fpc32	0.002072271156637227	-0.0655826637383286	-0.10732073369343681	-0.02384459378322041	snv.acgt	0.004917401106678007
fpc33	0.6213602348828553	-0.010739146573186758	-0.05335372589218863	0.03187543274581511	snv.acgt	0.6859486766487167
fpc34	0.002394524515116041	-0.06470532975236166	-0.10647246947882585	-0.02293819002589747	snv.acgt	0.005597461113117762
fpc35	0.9323145649701443	0.0017894964451013516	-0.03950592271905844	0.04308491560926114	snv.acgt	0.947077539141825
fpc36	6.418200180207918e-08	-0.11597420001061218	-0.15801528782216373	-0.07393311219906064	snv.acgt	2.6182549471606304e-07
fpc37	0.04382256001207029	-0.04219783647145962	-0.08322715153102853	-0.0011685214118907078	snv.acgt	0.07308071548648086
fpc38	0.7527197394687803	-0.006768617139560569	-0.04887630377721983	0.035339069498098695	snv.acgt	0.7985104258352627
fpc39	0.09639221745071362	-0.03545352519166951	-0.07724804404870822	0.0063409936653692	snv.acgt	0.14434562114935912
fpc40	0.5074827743922201	-0.014481649196332992	-0.05730772574733657	0.02834442735467059	snv.acgt	0.5800683138409961
fpc41	1.9054836485903444e-07	-0.10806193204135989	-0.14872708125770207	-0.06739678282501771	snv.acgt	7.471188490309122e-07
fpc42	0.6658636981400894	-0.009152045613420498	-0.05069062997877474	0.032386538751933744	snv.acgt	0.7229304178500202
fpc43	0.2551787734759201	0.024239369916707106	-0.017512932455828103	0.06599167228924231	snv.acgt	0.3280455222159155
fpc44	0.004361427303357096	0.05937500311355865	0.01855336671036021	0.10019663951675709	snv.acgt	0.009514310526628414
fpc45	0.04293545611710638	0.04292472464393948	0.0013649937219759184	0.08448445556590305	snv.acgt	0.07184097879873232
fpc46	0.3019190241203037	-0.021742013127757382	-0.0630211510565789	0.019537124801064138	snv.acgt	0.37548811056124054
fpc47	0.0002263570650899477	-0.07675059670774535	-0.11754335970174312	-0.03595783371374759	snv.acgt	0.0006385009574429378
fpc48	0.09589180372174794	0.036095143590673104	-0.0063917748020374116	0.07858206198338362	snv.acgt	0.143710528124105
fpc49	0.010356837612603802	0.054137164492543834	0.01274868835517002	0.09552564062991764	snv.acgt	0.02064061111506578
fpc50	2.8853766689683155e-05	0.08980125294937269	0.04771771294662711	0.13188479295211827	snv.acgt	9.168941608363881e-05
fpc1	3.1092385599678754e-36	0.2682723248564812	0.22644037744927742	0.31010427226368503	snv.ccga	2.7109873246633484e-35
fpc2	6.43375912317856e-189	-0.6433032294103981	-0.6863118056956421	-0.6002946531251541	snv.ccga	4.846765206127848e-187
fpc3	3.0897814008615186e-42	0.29604960670888997	0.2534437841125665	0.3386554293052134	snv.ccga	2.9689226045693164e-41
fpc4	2.610717765069635e-172	-0.6567392921927897	-0.7027379964181975	-0.610740587967382	snv.ccga	1.4048147973946131e-170
fpc5	3.498396115670097e-23	0.23046321983562879	0.18491692728953757	0.27600951238172	snv.ccga	2.425268472826509e-22
fpc6	2.274461117346279e-105	0.48535770261183164	0.4417226624846748	0.5289927427389886	snv.ccga	4.199576899675319e-104
fpc7	5.529291163525998e-54	0.36735649332897985	0.32081449394846084	0.41389849270949886	snv.ccga	6.174010884174287e-53
fpc8	7.8350583118789e-10	0.13664730465606326	0.09308620841376769	0.18020840089835882	snv.ccga	3.5642576056453934e-09
fpc9	0.12376016680421063	-0.034998075449551067	-0.07956396920301867	0.00956781830391653	snv.ccga	0.17824240184649248
fpc10	9.677135798052661e-37	-0.2752190946399175	-0.31782259550773956	-0.23261559377209542	snv.ccga	8.50323752083943e-36
fpc11	5.808705712635716e-05	0.09040865791496329	0.0463345592976611	0.1344827565322655	snv.ccga	0.0001773051716714846
fpc12	1.0274021280267895e-20	0.2116818233158898	0.16722873153952822	0.2561349150922514	snv.ccga	6.573977376388858e-20
fpc13	6.202589365762567e-08	0.12347346330821682	0.07876446855690847	0.16818245805952517	snv.ccga	2.535790876740847e-07
fpc14	6.096886620075201e-20	-0.19642037652070748	-0.23852840786071056	-0.1543123451807044	snv.ccga	3.819003259803202e-19
fpc15	9.174472722801303e-09	0.14058479012636288	0.09262559951862412	0.18854398073410164	snv.ccga	3.9299295590468055e-08
fpc16	0.005326117976125003	-0.06371224604304758	-0.10852416351515723	-0.01890032857093793	snv.ccga	0.011347121630884716
fpc17	0.19930917361256106	-0.027849577653651335	-0.07037643660367673	0.014677281296374065	snv.ccga	0.26679331562464376
fpc18	0.00011001272358045075	-0.08281230877096175	-0.12478111176932372	-0.0408435057725998	snv.ccga	0.00032356683406014925
fpc19	0.25868401810061925	-0.02450616281721731	-0.06703019896829185	0.018017873333857234	snv.ccga	0.3313795114825909
fpc20	0.36578453233578345	0.020665451605693705	-0.02411964543722441	0.06545054864861183	snv.ccga	0.43990689819011847
fpc21	0.018524543840124332	0.05073246099193582	0.008509381017245417	0.09295554096662623	snv.ccga	0.0344766346976829
fpc22	0.35016250496660006	0.020832496906238222	-0.022870889816178068	0.0645358836286545	snv.ccga	0.4237348796447398
fpc23	0.20488004067625543	0.030384453409558587	-0.01658970339195636	0.07735861021107354	snv.ccga	0.2728192858404061
fpc24	5.927117261685554e-10	0.1340703040089719	0.09163525486256002	0.1765053531553838	snv.ccga	2.7226189047579982e-09
fpc25	0.5597739400902655	0.012656943274482704	-0.029880981807068045	0.055194868356033454	snv.ccga	0.6295228426572452
fpc26	0.021066799066499244	-0.05127311419358868	-0.09483740368445803	-0.007708824702719323	snv.ccga	0.038670375154555146
fpc27	0.003000003983448069	0.06332158128779339	0.021502512704435053	0.10514064987115172	snv.ccga	0.006854032554177755
fpc28	0.913553063722712	0.0024325900072494555	-0.04148668062901549	0.0463518606435144	snv.ccga	0.9329487429889604
fpc29	0.13329015370852199	-0.03341595069039439	-0.07704221674342948	0.010210315362640707	snv.ccga	0.1898385098192965
fpc30	0.4139063394094701	-0.018435354067461242	-0.06265924714510122	0.025788539010178736	snv.ccga	0.48710077435190713
fpc31	0.7269888155510046	-0.007899196633894023	-0.05224362314390317	0.03644522987611512	snv.ccga	0.777491351100355
fpc32	0.0024697916955592147	-0.06630460900312075	-0.10923618105948589	-0.023373036946755618	snv.ccga	0.00575673394385708
fpc33	0.14352337789670402	-0.03338770798132475	-0.07812308663062054	0.011347670667971023	snv.ccga	0.20181858763473812
fpc34	0.003017347816389186	-0.06455072685757463	-0.10720702856684275	-0.0218944251483065	snv.ccga	0.006879747846085109
fpc35	0.8901911253992372	-0.002993454147604131	-0.04548919229691502	0.03950228400170676	snv.ccga	0.914173453475726
fpc36	1.0505291645025128e-07	-0.11815044147598716	-0.1616970928483657	-0.07460379010360862	snv.ccga	4.1946924236319416e-07
fpc37	9.789208660724848e-05	-0.08317573741358315	-0.12502162437484554	-0.04132985045232076	snv.ccga	0.0002895760677125413
fpc38	0.817380655180201	0.005055636954968118	-0.03785563468419436	0.0479669085941306	snv.ccga	0.8539572303565339
fpc39	0.04709360375641067	-0.04294564172774569	-0.08533985805606414	-0.0005514253994272286	snv.ccga	0.07770994778730149
fpc40	0.20306371156050795	-0.028516603439694945	-0.07242639642435685	0.015393189544966952	snv.ccga	0.2708474906319334
fpc41	2.211636850572378e-10	-0.13351777450064545	-0.17475558622004514	-0.09227996278124576	snv.ccga	1.0361316920177393e-09
fpc42	0.486048662151617	-0.015159404548165252	-0.057811688153986185	0.027492879057655684	snv.ccga	0.5591885443202274
fpc43	0.45594494976516264	0.01624847659820577	-0.02646740906815571	0.05896436226456725	snv.ccga	0.5288624442975095
fpc44	0.0009212171712918416	0.07264894392883893	0.029677030047120037	0.11562085781055782	snv.ccga	0.002330720739316762
fpc45	0.022587772439375348	0.048986794001345375	0.006882316874750667	0.09109127112794008	snv.ccga	0.04110174373026432
fpc46	0.05153749461767679	-0.042007796127261916	-0.08429579867998274	0.0002802064254589093	snv.ccga	0.08408514137738199
fpc47	3.6554888942642228e-06	-0.09797777140935264	-0.13945296765710236	-0.05650257516160293	snv.ccga	1.2852216709765314e-05
fpc48	0.10772864983134439	0.034909171162981416	-0.007628154568458188	0.07744649689442101	snv.ccga	0.15883791011145507
fpc49	0.0104631487888338	0.05486745443086113	0.012862547808284344	0.09687236105343791	snv.ccga	0.02080844444101055
fpc50	3.355363771974127e-06	0.10343670111530147	0.05981749488470012	0.14705590734590282	snv.ccga	1.1878324130108908e-05
fpc1	1.1019490096737239e-51	0.32263341715246113	0.2808261582635532	0.36444067604136904	snv.ccgc	1.192722587098954e-50
fpc2	1.1907121115198642e-176	-0.6193101939865576	-0.6621446809487375	-0.5764757070243778	snv.ccgc	7.007836906340867e-175
fpc3	2.618907850917094e-33	0.2619738635033173	0.2192753221747864	0.3046724048318482	snv.ccgc	2.1986373488382736e-32
fpc4	8.067114395239937e-155	-0.6281774224921439	-0.6746258723339844	-0.5817289726503034	snv.ccgc	3.2556568809361175e-153
fpc5	9.88733870855179e-29	0.26114861086556684	0.21512485195956704	0.30717236977156664	snv.ccgc	7.8222362429296225e-28
fpc6	1.3654357651460204e-109	0.4930485533193875	0.44960001928075344	0.5364970873580216	snv.ccgc	2.6420246825599367e-108
fpc7	9.899480808661552e-55	0.37150416707867145	0.32477002472739724	0.41823830942994566	snv.ccgc	1.1164085143500552e-53
fpc8	4.9525154389459325e-11	0.14605926492259974	0.10250245167664379	0.1896160781685557	snv.ccgc	2.391599335901241e-10
fpc9	0.0022236893361153314	-0.06920807786343504	-0.11355681467156561	-0.024859341055304462	snv.ccgc	0.005243674770054934
fpc10	3.172772640998714e-22	-0.21047294913536574	-0.253023559252995	-0.16792233901773648	snv.ccgc	2.1264727665056624e-21
fpc11	0.0010077220405545668	0.07533208673352731	0.03043186570684847	0.12023230776020616	snv.ccgc	0.0025282546754588375
fpc12	5.012258620929765e-17	0.19151803715093244	0.14675888643279156	0.2362771878690733	snv.ccgc	2.928568894338487e-16
fpc13	1.7034709767846467e-08	0.13008969009442486	0.08487963885238667	0.17529974133646306	snv.ccgc	7.22026332995743e-08
fpc14	1.0669736291052781e-20	-0.202216385137625	-0.2446999700536565	-0.15973280022159347	snv.ccgc	6.811752547395278e-20
fpc15	7.527514724927461e-10	0.15085621090964652	0.1028151453459445	0.19889727647334854	snv.ccgc	3.4271118610668944e-09
fpc16	0.001604453900406783	-0.07324583102831685	-0.11874656953684048	-0.027745092519793214	snv.ccgc	0.0038806355039804467
fpc17	0.27200406117591847	-0.023775663444626154	-0.06619822011375968	0.01864689322450738	snv.ccgc	0.34502923674834013
fpc18	0.01914422444778108	-0.05054962099135819	-0.09284056173323549	-0.008258680249480906	snv.ccgc	0.035510462288234776
fpc19	0.0022609190438120192	-0.06658229115140935	-0.10931797252314754	-0.02384660977967116	snv.ccgc	0.005313398479879122
fpc20	0.3324196798366129	0.02194519541751535	-0.022431097998364076	0.06632148883339478	snv.ccgc	0.4055649300533066
fpc21	0.08301211533683586	0.03723555934417283	-0.00486516546592896	0.07933628415427463	snv.ccgc	0.12672749301624497
fpc22	0.7858080562478229	-0.006077945477976428	-0.04991309170269551	0.03775720074674265	snv.ccgc	0.8270893289493665
fpc23	0.09004625288265188	0.04053461405934006	-0.006332156829207944	0.08740138494788806	snv.ccgc	0.1359275591897924
fpc24	3.4416811425700334e-09	0.1270675627595682	0.08492043280846356	0.16921469271067285	snv.ccgc	1.5015828923182e-08
fpc25	0.15896742334122627	0.0307045594780883	-0.01202002121586591	0.07342914017204251	snv.ccgc	0.22030069705124564
fpc26	0.12135601570505646	-0.03492586095865244	-0.07911482428500463	0.009263102367699762	snv.ccgc	0.17549564595177092
fpc27	3.9944193638400395e-05	0.08842979503121583	0.04623710792505684	0.13062248213737482	snv.ccgc	0.0001242073164870458
fpc28	0.9324005047666103	-0.0019077615676462377	-0.04598843622374554	0.042172913088453064	snv.ccgc	0.947077539141825
fpc29	0.220749601297197	-0.027380924510573935	-0.07120615185015597	0.016444302829008096	snv.ccgc	0.2907986121075223
fpc30	0.16380649374713774	-0.03131565255746985	-0.07539659695129203	0.01276529183635234	snv.ccgc	0.22579151865225405
fpc31	0.109327674990045	-0.0361688503910564	-0.08044105472738355	0.008103353945270751	snv.ccgc	0.1609855000504963
fpc32	0.003968798115731402	-0.06336689983022027	-0.10648135480320392	-0.020252444857236623	snv.ccgc	0.008766109989789843
fpc33	0.32504112779016114	-0.022472466839011728	-0.06722699365814462	0.022282059980121168	snv.ccgc	0.39845571100334354
fpc34	0.004260362336101705	-0.062226854238755	-0.10489773089555893	-0.019555977581951066	snv.ccgc	0.009325789307504393
fpc35	0.8713194231479169	0.0035091955190476314	-0.03895147410604083	0.04596986514413609	snv.ccgc	0.8980924789893768
fpc36	1.0566919249700348e-07	-0.11776573512070045	-0.16117928734408163	-0.07435218289731926	snv.ccgc	4.2133446549616773e-07
fpc37	0.002329539807830014	-0.06476031983283108	-0.10644919784681978	-0.023071441818842388	snv.ccgc	0.005454579326249308
fpc38	0.2703115654213004	-0.024192365797826482	-0.0672062598886934	0.018821528293040433	snv.ccgc	0.3431553961194077
fpc39	0.059496616511552684	-0.04092284355410649	-0.08348429788396172	0.0016386107757487348	snv.ccgc	0.09506670907530336
fpc40	0.3055568112624686	-0.023068447729918028	-0.06719667320464079	0.021059777744804734	snv.ccgc	0.37926098058720287
fpc41	1.3407827253733076e-08	-0.12005296839445233	-0.16147321440355475	-0.0786327223853499	snv.ccgc	5.7086830432247086e-08
fpc42	0.6484038767411603	-0.00991455599963135	-0.05253077607462129	0.03270166407535859	snv.ccgc	0.707919208422716
fpc43	0.3116146214708423	0.02206554706583031	-0.02067607506971094	0.06480716920137156	snv.ccgc	0.38567855669447076
fpc44	0.013051599319586613	0.054517216898049406	0.011472751930958605	0.0975616818651402	snv.ccgc	0.025367021619536755
fpc45	0.004802036504529852	0.06071306259742521	0.018516434941248015	0.10290969025360241	snv.ccgc	0.010367407814518023
fpc46	0.3218266717924746	-0.021624934009505842	-0.06440641898074298	0.02115655096173129	snv.ccgc	0.3953178001869893
fpc47	0.00011047069612040901	-0.08265559501996671	-0.12455595716997855	-0.040755232869954854	snv.ccgc	0.00032474476226863213
fpc48	0.21635226590185896	0.026938620346506167	-0.01576891240468347	0.06964615309769581	snv.ccgc	0.2855384962264665
fpc49	0.06738723059515607	0.03956201486049612	-0.0028308890936862147	0.08195491881467845	snv.ccgc	0.10581930318583428
fpc50	1.00191473274232e-07	0.11868872422057551	0.07501444868889293	0.1623629997522581	snv.ccgc	4.0090780736502175e-07
fpc1	1.8004541995425658e-07	0.11690857257343214	0.07300293249374425	0.16081421265312001	snv.ccgg	7.088896325725084e-07
fpc2	1.0117855287640967e-123	-0.5381193363002783	-0.5827030419646114	-0.4935356306359452	snv.ccgg	2.442986426289379e-122
fpc3	1.5465911180454213e-13	0.1748429073115346	0.1284279415592837	0.2212578730637855	snv.ccgg	8.204920015921718e-13
fpc4	9.028858548909801e-141	-0.6725872271958504	-0.7247764988176142	-0.6203979555740866	snv.ccgg	2.849891106220133e-139
fpc5	2.5427307895999437e-08	0.13920115941446368	0.09022205247184438	0.18818026635708296	snv.ccgg	1.0705237676035531e-07
fpc6	2.6519690156691238e-135	0.6087850532104884	0.560587350385311	0.6569827560356657	snv.ccgg	7.567487342692197e-134
fpc7	6.692579670678208e-19	0.22673741738055925	0.17669207757476738	0.27678275718635115	snv.ccgg	4.1012012081704856e-18
fpc8	7.846130359537408e-11	0.15906594483228942	0.11112829560831503	0.2070035940562638	snv.ccgg	3.7568336043547757e-10
fpc9	3.1039732011515936e-05	-0.10193974813167146	-0.14990244048942336	-0.05397705577391958	snv.ccgg	9.813905196702017e-05
fpc10	8.686660837281642e-46	-0.332267287317378	-0.3781166553983655	-0.2864179192363905	snv.ccgg	8.811424368158219e-45
fpc11	1.4702232745761476e-13	0.18000973816738047	0.13226671180064337	0.22775276453411758	snv.ccgg	7.814451083118753e-13
fpc12	0.0038543442542911706	0.07015393235459748	0.022573774252094406	0.11773409045710055	snv.ccgg	0.008547314844335983
fpc13	2.9799576071512447e-08	0.13613501292326935	0.08799528935224576	0.18427473649429293	snv.ccgg	1.2499450987679682e-07
fpc14	8.360011891547697e-13	-0.164367634648343	-0.20939199073574502	-0.11934327856094099	snv.ccgg	4.33737990700133e-12
fpc15	2.1422599535127377e-05	0.11372039969487124	0.061270306879544954	0.16617049251019753	snv.ccgg	6.904602816512816e-05
fpc16	0.9235168716091255	0.0025282738470916977	-0.04908719658310011	0.05414374427728351	snv.ccgg	0.9404957326228477
fpc17	0.03677600778841467	0.0489662999580623	0.0030079373614618835	0.09492466255466273	snv.ccgg	0.06296498303167966
fpc18	0.0523854032719723	-0.045877368502189195	-0.09222797103184374	0.00047323402746535237	snv.ccgg	0.08522243837795666
fpc19	0.19302491814189682	-0.03136201342488202	-0.07858429165425257	0.01586026480448853	snv.ccgg	0.25960266305682383
fpc20	0.004763487730544868	0.06902973948144853	0.02109682203798218	0.11696265692491487	snv.ccgg	0.010299925632444893
fpc21	0.035581974775309395	-0.04804676847736212	-0.09285390951255541	-0.0032396274421688243	snv.ccgg	0.061124401787928884
fpc22	0.38255046008820115	-0.020872977281094433	-0.0677236105381878	0.025977655975998937	snv.ccgg	0.45657163065026124
fpc23	0.40333862014213284	0.021884948141491195	-0.02944336528812594	0.07321326157110833	snv.ccgg	0.47754886919594525
fpc24	0.030344988239276036	0.04827055449718482	0.004582713426006614	0.09195839556836302	snv.ccgg	0.053294741545511226
fpc25	0.020773891326160098	-0.054091295657064054	-0.09994503090987585	-0.008237560404252262	snv.ccgg	0.03821963073682988
fpc26	0.1999303733244544	-0.029905535664683302	-0.07563502636471375	0.015823955035347146	snv.ccgg	0.2674398908769714
fpc27	0.0011809986515442965	0.07398528570589936	0.02927690613937793	0.1186936652724208	snv.ccgg	0.0029291669803447216
fpc28	0.6996951719024593	-0.009386714890371482	-0.05708206768955047	0.03830863790880751	snv.ccgg	0.7540997433555133
fpc29	0.39051389267875847	0.01993487113883279	-0.02556678959736069	0.06543653187502627	snv.ccgg	0.4645059986599969
fpc30	0.2391809758462109	-0.02819153145819569	-0.07513518253594027	0.018752119619548896	snv.ccgg	0.31080324598231174
fpc31	0.5790547445409459	-0.013411863371281044	-0.06079539169047487	0.03397166494791278	snv.ccgg	0.6475968540491576
fpc32	0.005644947752716252	-0.06417310667253817	-0.10961732025567231	-0.01872889308940403	snv.ccgg	0.011945301424287201
fpc33	0.12220776799675488	-0.03724603536577112	-0.08447828907861567	0.00998621834707343	snv.ccgg	0.1764563989730808
fpc34	0.00035109910839959725	-0.08313065251593311	-0.12871462943416012	-0.03754667559770611	snv.ccgg	0.0009518471137961627
fpc35	0.40515253062255296	0.01891971998218669	-0.025625628852381014	0.0634650688167544	snv.ccgg	0.4788936815936034
fpc36	0.0007796840348977389	-0.07752017538219022	-0.122740683598008	-0.03229966716637245	snv.ccgg	0.0019915075936583295
fpc37	0.004796556723562154	-0.0638000830840519	-0.10813648330331904	-0.019463682864784754	snv.ccgg	0.010359535737051288
fpc38	0.4559249645853003	-0.017433887113786024	-0.06326408479360388	0.028396310566031827	snv.ccgg	0.5288624442975095
fpc39	0.9197897038902503	0.0023456776302000133	-0.04330979909999341	0.04800115436039344	snv.ccgg	0.9377141513857659
fpc40	0.16577771573436462	-0.0333723596808611	-0.08056816423941987	0.013823444877697662	snv.ccgg	0.227838504962092
fpc41	8.00449964507046e-05	-0.08813369637492047	-0.13192863828405385	-0.04433875446578709	snv.ccgg	0.00023903500525712527
fpc42	0.7926694083303973	0.006080869821980498	-0.039262386165094816	0.051424125809055816	snv.ccgg	0.8327597911987253
fpc43	0.9109206006098154	-0.0025825734691041014	-0.0478262964464461	0.0426611495082379	snv.ccgg	0.9308557412634214
fpc44	0.00021553834658674849	0.08593816444602408	0.04041588559652353	0.13146044329552461	snv.ccgg	0.0006101160612300246
fpc45	0.09522728016500648	0.03830939281437972	-0.0066935878761912315	0.08331237350495067	snv.ccgg	0.1428662063017224
fpc46	0.7929034859496371	-0.006169151029798733	-0.052223902135709835	0.039885600076112374	snv.ccgg	0.8328508450670105
fpc47	0.0002831931746142888	-0.08273348220719787	-0.1274016268278603	-0.03806533758653543	snv.ccgg	0.0007816518986666985
fpc48	0.10697967757747033	0.03691887279103332	-0.007971524192231579	0.08180926977429823	snv.ccgg	0.15796524117827707
fpc49	0.03938363462171578	0.04713297553824181	0.0022922271550369355	0.09197372392144669	snv.ccgg	0.06670189916447666
fpc50	1.3089246329582582e-05	0.10196198418458524	0.056112064338674696	0.1478119040304958	snv.ccgg	4.327340068001263e-05
fpc1	2.7252693561148553e-42	0.2883183366214337	0.24685306183396968	0.32978361140889767	snv.ccgt	2.62312978910544e-41
fpc2	1.2157265619665686e-192	-0.6389070546089446	-0.6812023389524265	-0.5966117702654626	snv.ccgt	1.025202250016584e-190
fpc3	1.3973612648502175e-43	0.29707861727308127	0.2550174504218766	0.3391397841242859	snv.ccgt	1.3802606899307218e-42
fpc4	2.947653678827309e-182	-0.6596953685558627	-0.7046076740913754	-0.6147830630203501	snv.ccgt	1.936539916903988e-180
fpc5	4.891891973795658e-35	0.28079623940586534	0.2362322106107419	0.3253602682009888	snv.ccgt	4.175104177031037e-34
fpc6	6.241044482316664e-110	0.48303403105021303	0.4405350724282605	0.5255329896721656	snv.ccgt	1.2243715737878178e-108
fpc7	5.226554543327752e-65	0.39550948251319185	0.3499812870613051	0.4410376779650786	snv.ccgt	6.696152646213559e-64
fpc8	1.6265239283703284e-08	0.12415120973592407	0.08106572461463894	0.1672366948572092	snv.ccgt	6.90447798293941e-08
fpc9	0.0022626613703697644	-0.06745770395350978	-0.11075854436171528	-0.024156863545304268	snv.ccgt	0.005313398479879122
fpc10	4.378213019003019e-30	-0.24459341870858128	-0.2866603441987842	-0.20252649321837835	snv.ccgt	3.5087806464350436e-29
fpc11	0.008408876797983732	0.05875606490702224	0.015055413785554132	0.10245671602849035	snv.ccgt	0.01713312438103429
fpc12	1.6834264295162865e-18	0.19463506903508385	0.1511702399609335	0.23809989810923418	snv.ccgt	1.0216282842929128e-17
fpc13	0.00019328749353761482	0.08492247366238284	0.04027080222425283	0.12957414510051285	snv.ccgt	0.0005518313989325537
fpc14	4.5204546432067095e-17	-0.18116446949902945	-0.22344272645472626	-0.13888621254333264	snv.ccgt	2.6494365906761315e-16
fpc15	1.75463943446558e-08	0.13285276572942617	0.08664068632769664	0.1790648451311557	snv.ccgt	7.426002100921744e-08
fpc16	0.03424006359697956	-0.04829716183441226	-0.09300678527588507	-0.003587538392939446	snv.ccgt	0.05913119139535572
fpc17	0.15888348207403102	-0.030142629469143613	-0.07207685167294153	0.01179159273465431	snv.ccgt	0.22023838903784967
fpc18	0.003856124874019898	-0.06113010278958043	-0.10259215645686433	-0.019668049122296527	snv.ccgt	0.008547314844335983
fpc19	0.042793223449452154	-0.043211325137970935	-0.0850199334076062	-0.0014027168683356656	snv.ccgt	0.07163902592278656
fpc20	0.7628122266417259	0.006763104330412092	-0.03715964018474368	0.050685848845567864	snv.ccgt	0.806944220281923
fpc21	0.000997569413615664	0.07014426909550121	0.028372341575213407	0.11191619661578903	snv.ccgt	0.002506121470399512
fpc22	0.8820566328079171	0.003267828630746134	-0.039902265712261235	0.04643792297375351	snv.ccgt	0.907432624793287
fpc23	0.11869730300256263	0.03580809402381803	-0.009173098773700969	0.08078928682133703	snv.ccgt	0.1724009670859843
fpc24	1.4010081271029479e-10	0.13725363889121817	0.09532388762089278	0.17918339016154355	snv.ccgt	6.607425641178344e-10
fpc25	0.6221236673059211	0.01061118860100349	-0.03158796201661227	0.05281033921861925	snv.ccgt	0.6863891271779836
fpc26	0.12586566300606605	-0.03370503363739393	-0.07686470630832926	0.009454639033541393	snv.ccgt	0.18062874122753525
fpc27	2.639077779545889e-05	0.08897749936216665	0.04748076904600623	0.13047422967832706	snv.ccgt	8.436426346217583e-05
fpc28	0.6797560992161025	-0.00906320189975816	-0.05209547522624433	0.03396907142672802	snv.ccgt	0.7363155599254178
fpc29	0.10150363904616297	-0.03621837879609008	-0.07956620581942847	0.007129448227248307	snv.ccgt	0.15068196547840798
fpc30	0.24351237236481027	-0.025742975278539353	-0.06900573738125498	0.01751978682417627	snv.ccgt	0.31519929068984603
fpc31	0.17366955695973918	-0.03016499922998783	-0.073621089140702	0.013291090680726352	snv.ccgt	0.23752916892339057
fpc32	0.0025183278562384667	-0.06541416993198416	-0.10785173315020413	-0.022976606713764204	snv.ccgt	0.005852962726346086
fpc33	0.2918284528220838	-0.0235698122709144	-0.06739407173239065	0.020254447190561842	snv.ccgt	0.3651895367541027
fpc34	0.0007233706536859357	-0.07259772274789766	-0.1146880059586588	-0.03050743953713652	snv.ccgt	0.0018653784542791128
fpc35	0.8046560369171987	-0.005312607377386359	-0.04741301118496791	0.03678779643019518	snv.ccgt	0.8433656312481533
fpc36	9.310735420765566e-08	-0.11661134234220598	-0.15941423416329523	-0.07380845052111673	snv.ccgt	3.7361970971111824e-07
fpc37	0.00963423624709963	-0.05447068383564545	-0.09571187692824268	-0.013229490743048217	snv.ccgt	0.019336921774818085
fpc38	0.98979249556953	0.0002749233044671696	-0.04184312939419363	0.04239297600312797	snv.ccgt	0.9920751463487395
fpc39	0.20540873249828118	-0.027161520037614264	-0.06920207726874235	0.014879037193513824	snv.ccgt	0.2733300373564033
fpc40	0.17667905607223167	-0.029881134188869035	-0.07322956544133051	0.01346729706359244	snv.ccgt	0.24077102431454628
fpc41	7.95120054425233e-10	-0.1288841375757219	-0.16998606246030643	-0.08778221269113737	snv.ccgt	3.614182065569241e-09
fpc42	0.3622363151990883	-0.019607598653377946	-0.0617870269252935	0.02257182961853761	snv.ccgt	0.43628974224575756
fpc43	0.5133594502537204	0.01404259676684226	-0.028066222605184092	0.056151416138868614	snv.ccgt	0.5854826188804038
fpc44	0.007782839060644494	0.057603176424590626	0.015181014326252351	0.1000253385229289	snv.ccgt	0.01593803577116397
fpc45	0.002280134945607765	0.06522586483682609	0.02332594827779115	0.10712578139586103	snv.ccgt	0.005352207080466918
fpc46	0.0521180383054848	-0.0420184218315406	-0.0844220858826176	0.0003852422195363969	snv.ccgt	0.08483633432036565
fpc47	2.4881713073999714e-05	-0.08893149181245434	-0.1302758699020313	-0.04758711372287739	snv.ccgt	7.969482929030521e-05
fpc48	0.10004002108550006	0.03565665449475812	-0.006835881393284678	0.07814919038280091	snv.ccgt	0.14890045288015683
fpc49	0.005295259052158659	0.05986399610686969	0.017787167721229173	0.10194082449251021	snv.ccgt	0.011289891941394877
fpc50	2.7430402731635554e-07	0.11309461843871492	0.06997233115788518	0.15621690571954466	snv.ccgt	1.0607924396559951e-06
fpc1	2.6314750159325004e-23	0.2133070752993034	0.1712716727252355	0.25534247787337133	snv.gcga	1.8287618499407906e-22
fpc2	9.35220987651729e-133	-0.5420246547363561	-0.5853529036977414	-0.49869640577497076	snv.gcga	2.5403839328039756e-131
fpc3	1.8681921414658057e-51	0.32971067960330414	0.2868878422626558	0.3725335169439525	snv.gcga	2.0143674807789698e-50
fpc4	1.5204782713817411e-115	-0.5415001492605896	-0.5879509684282261	-0.4950493300929532	snv.gcga	3.266426704679406e-114
fpc5	1.3940791503883486e-13	0.17236964786158201	0.12669664607338477	0.21804264964977926	snv.gcga	7.430704905371858e-13
fpc6	1.8637559277273063e-87	0.4451848285615787	0.4011692506564515	0.48920040646670593	snv.gcga	2.933209189877237e-86
fpc7	2.2364804428546155e-55	0.374382198820872	0.3275708455299247	0.42119355211181925	snv.gcga	2.557917915410643e-54
fpc8	8.585456690940927e-14	0.16544344238435088	0.12198247521952535	0.2089044095491764	snv.gcga	4.633030592532592e-13
fpc9	0.8319862173500382	0.004879462628676511	-0.04019879186583847	0.0499577171231915	snv.gcga	0.8664925581617909
fpc10	1.3880887180035227e-43	-0.3032394563895747	-0.34617140707407246	-0.260307505705077	snv.gcga	1.373502847061279e-42
fpc11	0.0006446103728941348	0.07715582811760589	0.03283649313395506	0.12147516310125672	snv.gcga	0.0016768179589557375
fpc12	2.209178172925259e-20	0.21017548539771577	0.16565008072813744	0.2547008900672941	snv.gcga	1.391511335231629e-19
fpc13	6.0446010014268785e-15	0.17777668004530667	0.13312266482611523	0.2224306952644981	snv.gcga	3.3747031282669827e-14
fpc14	4.3489146285822456e-24	-0.2209120909753042	-0.2636821442766273	-0.17814203767398112	snv.gcga	3.1024454105416273e-23
fpc15	4.554520957969782e-11	0.16041561135179896	0.1126680557775348	0.20816316692606313	snv.gcga	2.2088449281141003e-10
fpc16	0.17890927717325167	-0.030711298912191775	-0.07549375662072427	0.014071158796340726	snv.gcga	0.24344205214050232
fpc17	0.44123770169615195	-0.01661955711457346	-0.0589173475468269	0.025678233317679978	snv.gcga	0.5144434615318322
fpc18	0.000942929578736986	-0.07193438085962948	-0.1145675199243052	-0.029301241794953768	snv.gcga	0.002380496925765849
fpc19	0.01691055921856521	-0.05190456434217841	-0.09449398543936938	-0.009315143244987452	snv.gcga	0.03181640345817297
fpc20	0.3659806376132274	0.02077691579294927	-0.02426816436755789	0.06582199595345642	snv.gcga	0.4399554473435606
fpc21	0.026338569305856974	0.04706873996462005	0.005535451069815796	0.08860202885942431	snv.gcga	0.04701829907680629
fpc22	0.27930992005808375	0.02429879912764208	-0.019721955519520946	0.06831955377480511	snv.gcga	0.35280595759628286
fpc23	0.6302502757589186	0.011352605623175221	-0.034870642353479385	0.05757585359982983	snv.gcga	0.692650079369362
fpc24	2.3455882402508827e-13	0.1568760362694749	0.11491450288986546	0.19883756964908436	snv.gcga	1.2350953921171938e-12
fpc25	0.17514530182991261	0.030201282380160798	-0.013456354274497078	0.07385891903481867	snv.gcga	0.2390845506979962
fpc26	0.10371730199247534	-0.0362237921004143	-0.07985824848887482	0.007410664288046216	snv.gcga	0.1536854855120602
fpc27	0.20857043416825838	0.027013016469307496	-0.015089792968427745	0.06911582590704274	snv.gcga	0.2767191906948875
fpc28	0.33775993161294104	-0.021472988184160154	-0.06537686053593814	0.02243088416761783	snv.gcga	0.41106512196351946
fpc29	0.3526780920645861	-0.02038092697471639	-0.06336088490957145	0.022599030960138676	snv.gcga	0.4263224690126041
fpc30	0.28772319097448984	0.02362577836823967	-0.019930224118849347	0.0671817808553287	snv.gcga	0.3613327470562053
fpc31	0.39099110550083294	0.019189473813703325	-0.02465494263479153	0.06303389026219819	snv.gcga	0.46497574112391205
fpc32	0.05021723699198493	-0.042621013765846115	-0.08528240632346543	4.037879177320319e-05	snv.gcga	0.082097045429605
fpc33	0.5710798920695352	-0.01278113325423815	-0.05700399301404286	0.03144172650556656	snv.gcga	0.6403257372877306
fpc34	0.005524245212723708	-0.06077959563778969	-0.10371153102397698	-0.017847660251602393	snv.gcga	0.011720610383735994
fpc35	0.5614140980125961	0.012598894279925492	-0.029921472955733212	0.055119261515584196	snv.gcga	0.6311161268943828
fpc36	1.3000965255767828e-05	-0.09718111225647315	-0.14086634142411097	-0.05349588308883531	snv.gcga	4.3031900231451804e-05
fpc37	2.3883031284561636e-05	-0.08994763640274804	-0.13167302877885972	-0.04822224402663635	snv.gcga	7.653949333963315e-05
fpc38	0.5463982513876495	-0.013247415455974635	-0.05629436503555106	0.029799534123601788	snv.gcga	0.6174300240680439
fpc39	0.23624445652524195	-0.02576903857968492	-0.06841111646463893	0.016873039305269087	snv.gcga	0.3074824186518353
fpc40	0.9193538305578941	0.0023063734017488924	-0.04234065280307311	0.04695339960657089	snv.gcga	0.9374389356888831
fpc41	3.715214009020518e-06	-0.09817248537658707	-0.13976025826569483	-0.05658471248747932	snv.gcga	1.3054079073983785e-05
fpc42	0.85375458559099	0.004001096435755008	-0.03854219649843044	0.046544389369940445	snv.gcga	0.8837384670771542
fpc43	0.1147517140658641	0.034609345110926566	-0.008399456237544962	0.0776181464593981	snv.gcga	0.1674882935861876
fpc44	0.00026648191082413616	0.07825053350724305	0.03618431809772539	0.12031674891676071	snv.gcga	0.0007416861064809702
fpc45	0.040024907693839595	0.044315207985989175	0.002018368455826959	0.0866120475161514	snv.gcga	0.06762581593008185
fpc46	0.2740098922638706	-0.023884897828501894	-0.0666809650804099	0.018911169423406107	snv.gcga	0.34704234281346535
fpc47	5.670636352343711e-06	-0.0970016630499901	-0.13889384080115352	-0.05510948529882668	snv.gcga	1.9512238362205827e-05
fpc48	0.05302091456470097	0.04263843331682293	-0.0005556590085046761	0.08583252564215055	snv.gcga	0.08615708003754975
fpc49	0.08354032978230182	0.03758768820934314	-0.0049840308269625405	0.08015940724564882	snv.gcga	0.12736180876146933
fpc50	0.00024327144557014725	0.080499358661981	0.037499775387793734	0.12349894193616828	snv.gcga	0.0006834826790011597
fpc1	3.9090218589378774e-35	0.2651085266779384	0.22309557490266874	0.30712147845320803	snv.gcgc	3.341297050378065e-34
fpc2	5.070814041019705e-122	-0.5138706313263696	-0.5567457167020953	-0.4709955459506438	snv.gcgc	1.1987489260151186e-120
fpc3	1.0901652761851612e-65	0.37346087522066557	0.3307005483934319	0.41622120204789925	snv.gcgc	1.4030600934957087e-64
fpc4	7.713520811224773e-122	-0.5558306223391206	-0.602241893363324	-0.5094193513149172	snv.gcgc	1.815891357642499e-120
fpc5	3.7928173240003094e-20	0.2141830928086858	0.16852273873640475	0.2598434468809669	snv.gcgc	2.3836949811570354e-19
fpc6	1.6445911993183506e-109	0.4926271323971414	0.44919943426678205	0.5360548305275007	snv.gcgc	3.1713106744534745e-108
fpc7	3.749187553861935e-49	0.35178562174302125	0.30499838858913475	0.39857285489690775	snv.gcgc	3.974279489553458e-48
fpc8	6.557711932029834e-13	0.16118969532226787	0.11723999513963801	0.20513939550489774	snv.gcgc	3.4117009591131274e-12
fpc9	0.1524349206563434	-0.03277315128779137	-0.0776612946639003	0.012114992088317567	snv.gcgc	0.21277158566862425
fpc10	2.9030704849744555e-27	-0.23471032003341188	-0.27724357851726295	-0.19217706154956082	snv.gcgc	2.2316120054565544e-26
fpc11	5.8127632175215135e-06	0.1031941133537326	0.058576238427432176	0.14781198828003303	snv.gcgc	1.997695388016822e-05
fpc12	1.921244282946822e-24	0.23247678116399256	0.18781898533152377	0.2771345769964614	snv.gcgc	1.379292274288379e-23
fpc13	1.7243598775691418e-08	0.13004935723195285	0.08483649458312856	0.17526221988077714	snv.gcgc	7.303323319539469e-08
fpc14	2.220048572249175e-26	-0.2306215426308414	-0.27315368124219763	-0.18808940401948515	snv.gcgc	1.6657734971059549e-25
fpc15	5.1364236858658016e-08	0.13351592565196654	0.08546941028123192	0.18156244102270117	snv.gcgc	2.1167610375741633e-07
fpc16	0.4458993339720577	-0.017689819478585535	-0.06317428567742384	0.027794646720252766	snv.gcgc	0.5193426586151569
fpc17	0.532877320796049	0.013370465717261082	-0.028651343606587526	0.05539227504110969	snv.gcgc	0.6044482759481383
fpc18	0.5209534511261198	-0.013917872690671212	-0.05641597673880902	0.028580231357466596	snv.gcgc	0.5924692026696008
fpc19	0.00025639712155409026	-0.07917378923639945	-0.12162098332555876	-0.03672659514724014	snv.gcgc	0.0007159758441782861
fpc20	0.7823703619851409	-0.006371594283834035	-0.051580417511898666	0.0388372289442306	snv.gcgc	0.8237779622094755
fpc21	0.028732704206805217	0.04641045928977175	0.004820503451149649	0.08800041512839385	snv.gcgc	0.05073118086514046
fpc22	0.3271838571388357	-0.022102007261245556	-0.06631414148973061	0.022110126967239494	snv.gcgc	0.4005280430669637
fpc23	0.5596975856225754	0.013611377510752365	-0.03212534900299707	0.0593481040245018	snv.gcgc	0.6295228426572452
fpc24	1.771498036114098e-16	0.17088735563769233	0.1302234398601993	0.21155127141518537	snv.gcgc	1.0234114421313552e-15
fpc25	0.08134019691709694	0.03797334137816954	-0.004727743224439786	0.08067442598077887	snv.gcgc	0.12474813045103088
fpc26	0.9363210175441877	-0.0017623499626696526	-0.044996045427795055	0.04147134550245574	snv.gcgc	0.9502808961962746
fpc27	0.004789524183506589	0.05939620175098999	0.018127065584029788	0.10066533791795018	snv.gcgc	0.010348302729182498
fpc28	0.29266280032523984	-0.023377431356640967	-0.06691920268894644	0.0201643399756645	snv.gcgc	0.3660714681951749
fpc29	0.2887685275499018	0.02286376882877308	-0.01937889965338951	0.06510643731093567	snv.gcgc	0.3624843769511098
fpc30	0.9131378998640244	0.002394172992619271	-0.040624080710743395	0.04541242669598194	snv.gcgc	0.9327841501051777
fpc31	0.6715940643373436	0.009385704196619573	-0.03400420854128783	0.05277561693452697	snv.gcgc	0.7284519991372608
fpc32	0.002622472992778847	-0.0653227918910023	-0.10787418216744912	-0.022771401614555487	snv.gcgc	0.006062591002127858
fpc33	0.18024705364909266	-0.029872365860287978	-0.07356564262323803	0.013820910902662076	snv.gcgc	0.2450423130696279
fpc34	0.004700791903517228	-0.06100434429928862	-0.10330096276043596	-0.018707725838141273	snv.gcgc	0.010176043775813156
fpc35	0.16412835466468012	0.029929585888423812	-0.012232463450107058	0.07209163522695468	snv.gcgc	0.22606598646559184
fpc36	5.727587828185115e-07	-0.11091810621983444	-0.15439561225087253	-0.06744060018879636	snv.gcgc	2.1718705522983824e-06
fpc37	0.007171179210448997	-0.057215095662389456	-0.0989214321084968	-0.015508759216282121	snv.gcgc	0.01481431902707014
fpc38	0.6765265216739922	-0.009188999294317325	-0.052357208629817874	0.033979210041183226	snv.gcgc	0.7330983596965969
fpc39	0.2583625339352086	-0.024419168066947248	-0.06676364877155852	0.017925312637664028	snv.gcgc	0.33115887403219796
fpc40	0.9404076906546526	0.0016799867024196538	-0.04236529679754621	0.045725270202385516	snv.gcgc	0.9534372358120388
fpc41	1.3858175627670973e-07	-0.11096597824487674	-0.1522578764264453	-0.06967408006330816	snv.gcgc	5.502367694753408e-07
fpc42	0.7333364860383025	0.007290433409838392	-0.03465080374729132	0.0492316705669681	snv.gcgc	0.782946172735527
fpc43	0.034638273798052704	0.045443259230209046	0.0032825314976070163	0.08760398696281108	snv.gcgc	0.059739391623625696
fpc44	0.013496327468863143	0.052013848466224824	0.010747088441566285	0.09328060849088336	snv.gcgc	0.026123415621472
fpc45	0.003726122051725277	0.062370144656272754	0.020224028433891372	0.10451626087865414	snv.gcgc	0.008294952558017264
fpc46	0.932494221282473	-0.0017866723670869585	-0.04312691341096276	0.03955356867678884	snv.gcgc	0.947077539141825
fpc47	0.00035830654596239305	-0.07551439234107456	-0.11698378993487751	-0.03404499474727161	snv.gcgc	0.0009681645072632812
fpc48	0.22717587208554524	0.026201968062387258	-0.016322145383589278	0.06872608150836379	snv.gcgc	0.29773687712440977
fpc49	0.05891060983300859	0.04065750077458783	-0.0015305085557137457	0.08284551010488941	snv.gcgc	0.09423696080308565
fpc50	1.582602283162006e-05	0.09341405000868383	0.05100175893457687	0.1358263410827908	snv.gcgc	5.180592641868675e-05
fpc1	5.414832272900311e-12	0.16188500826002322	0.11586279893248594	0.2079072175875605	snv.gcgg	2.7364760592027512e-11
fpc2	7.632080534594382e-120	-0.5724848293335174	-0.620689636956986	-0.5242800217100488	snv.gcgg	1.760051225324827e-118
fpc3	2.3426116902491993e-17	0.20951058385182303	0.16106060985850626	0.2579605578451398	snv.gcgg	1.3844933106598302e-16
fpc4	3.9401733268263637e-75	-0.5270158448925909	-0.5833359403246748	-0.47069574946050696	snv.gcgg	5.551615784680537e-74
fpc5	1.1484872725525446e-07	0.14689358331146038	0.09258714413160235	0.2012000224913184	snv.gcgg	4.5664694510358036e-07
fpc6	1.3501734006506404e-90	0.5269335959381468	0.47576609387664676	0.5781010979996469	snv.gcgg	2.1920918717460107e-89
fpc7	3.35416361823034e-29	0.3153070248181518	0.2602143260069413	0.37039972362936235	snv.gcgg	2.6616607363766047e-28
fpc8	5.998673579936421e-07	0.12745383015236744	0.07740536045248168	0.1775022998522532	snv.gcgg	2.267057239240186e-06
fpc9	0.07918856606951896	-0.046626298303033505	-0.09868574394543353	0.005433147339366513	snv.gcgg	0.12174568661028085
fpc10	2.5847084343338922e-36	-0.31457913908215607	-0.3635748398554293	-0.2655834383088828	snv.gcgg	2.2571256033982214e-35
fpc11	1.477052962847668e-06	0.1235324911834142	0.07324097336161228	0.1738240090052161	snv.gcgg	5.399493679565237e-06
fpc12	4.1375193299842556e-07	0.13239171635506944	0.08113601241010521	0.18364742030003367	snv.gcgg	1.5784594337887267e-06
fpc13	2.728108980702794e-15	0.20255274149304667	0.15231757631813198	0.25278790666796136	snv.gcgg	1.539841732364714e-14
fpc14	5.678003686528857e-25	-0.24783324771278437	-0.2948980841230506	-0.20076841130251818	snv.gcgg	4.1234859677233985e-24
fpc15	8.381706105860407e-07	0.1467403351301997	0.08835819885490392	0.2051224714054955	snv.gcgg	3.142444558600617e-06
fpc16	0.853863414473307	-0.004909178428410279	-0.05714734017568929	0.04732898331886873	snv.gcgg	0.8837384670771542
fpc17	0.7259416430779428	0.008420873799786718	-0.03866397197125286	0.0555057195708263	snv.gcgg	0.7769597051317252
fpc18	0.04077554485829255	-0.049785903755538825	-0.09748281084232346	-0.0020889966687541936	snv.gcgg	0.06872966242522462
fpc19	0.010728058545565205	-0.06281132186297729	-0.11106180373058941	-0.014560839995365164	snv.gcgg	0.021282840864621986
fpc20	0.0172118965301101	0.05933717446968066	0.010516261821742375	0.10815808711761896	snv.gcgg	0.032297314976792446
fpc21	0.10116107672065301	-0.03895373090939169	-0.0855286164081199	0.007621154589336522	snv.gcgg	0.15029189678456206
fpc22	0.26829614491923415	-0.027691733431369207	-0.076720686960554	0.02133722009781558	snv.gcgg	0.34102884562287356
fpc23	0.0013813805436557359	0.08671564354042559	0.03357860440231161	0.13985268267853956	snv.gcgg	0.0033830949595383213
fpc24	0.00045226610767475447	0.08174412277581412	0.03606669002684438	0.12742155552478387	snv.gcgg	0.001202495768641112
fpc25	0.4166887537241061	0.02009526784130994	-0.028398951449670057	0.06858948713228993	snv.gcgg	0.4897631492700643
fpc26	0.146030989827102	0.03621390433117876	-0.012611995651415638	0.08503980431377317	snv.gcgg	0.20473327357893953
fpc27	0.0018258136547532932	0.07418344002605848	0.027539930000074563	0.12082695005204239	snv.gcgg	0.004367420469668123
fpc28	0.3201204888383039	-0.024896807693038207	-0.07397781784133282	0.024184202455256407	snv.gcgg	0.39363888211722053
fpc29	0.9040961377030934	-0.0028879199799555126	-0.04986515109942319	0.04408931113951216	snv.gcgg	0.9257236640127723
fpc30	0.08152464321474763	-0.043182947630385556	-0.09177165018047737	0.005405754919706254	snv.gcgg	0.1249631671631373
fpc31	0.6271064176717801	-0.01224773810812562	-0.06166096869723895	0.03716549248098771	snv.gcgg	0.6901346435227032
fpc32	0.02642909431040593	-0.054263533928064996	-0.10217428145925278	-0.006352786396877211	snv.gcgg	0.04716499774282802
fpc33	0.1425947568193332	-0.03746800183236262	-0.08755401229505	0.012618008630324772	snv.gcgg	0.20081265603919057
fpc34	0.013413289925257582	-0.05941696986355195	-0.106515149976388	-0.012318789750715903	snv.gcgg	0.025989399203602652
fpc35	0.23606314815004015	0.028151995423572947	-0.018415328933674084	0.07471931978081997	snv.gcgg	0.3074589181760551
fpc36	0.006036577332398061	-0.06677761765241763	-0.11444398140151325	-0.01911125390332201	snv.gcgg	0.012693212477874598
fpc37	0.0017987053681629431	-0.07224600767379188	-0.11760720952140717	-0.026884805826176597	snv.gcgg	0.00430952306911122
fpc38	0.08142264130543544	-0.04257621371313672	-0.09046619787642873	0.005313770450155304	snv.gcgg	0.1248406847695279
fpc39	0.34657695388034837	-0.022760058919594723	-0.0701533272132612	0.02463320937407176	snv.gcgg	0.4196656213939066
fpc40	0.1256084524266253	-0.03877994214997837	-0.0884043437114288	0.010844459411472059	snv.gcgg	0.1803985145425605
fpc41	9.14431747933792e-05	-0.09020227282010314	-0.1353920136383056	-0.045012532001900675	snv.gcgg	0.00027120941605385436
fpc42	0.6695340434299633	-0.010191820976162017	-0.05699637278467927	0.036612730832355236	snv.gcgg	0.7263570171619225
fpc43	0.07808237093297367	0.04155335737869298	-0.004670626931613749	0.0877773416889997	snv.gcgg	0.12037255000581205
fpc44	0.0005397159636551006	0.08194105072925272	0.035527503205821806	0.12835459825268364	snv.gcgg	0.001420967005895302
fpc45	0.1353250105361752	0.0353327459355004	-0.011037670332831255	0.08170316220383206	snv.gcgg	0.1922520265349233
fpc46	0.39651081972717084	-0.02037069560261866	-0.067460305374355	0.026718914169117678	snv.gcgg	0.47015448718961494
fpc47	0.0016193641376171678	-0.07362123215343992	-0.1193943383144972	-0.027848125992382643	snv.gcgg	0.003910003152793589
fpc48	0.2361932170988531	0.027909839352482677	-0.01826974213079616	0.07408942083576152	snv.gcgg	0.3074824186518353
fpc49	0.12633072899493594	0.03673117987661901	-0.010361284969991578	0.08382364472322959	snv.gcgg	0.1811514250303402
fpc50	1.984037327947607e-05	0.10263249861732508	0.055486704401878945	0.14977829283277122	snv.gcgg	6.420281158593346e-05
fpc1	4.411882025873537e-27	0.23047221189848566	0.1885579922632044	0.2723864315337669	snv.gcgt	3.368531546781822e-26
fpc2	1.0604920002354094e-144	-0.5601874944013753	-0.6030523211146503	-0.5173226676881002	snv.gcgt	3.6535242691036967e-143
fpc3	1.181056089815123e-70	0.3872453525545384	0.3445365698011791	0.4299541353078977	snv.gcgt	1.607943833121794e-69
fpc4	9.395786971244769e-118	-0.5419590050897908	-0.5880035543907414	-0.4959144557888402	snv.gcgt	2.0656107543787137e-116
fpc5	1.1261438088772545e-35	0.29102619899036475	0.24527434361582348	0.33677805436490604	snv.gcgt	9.728918226538972e-35
fpc6	7.896539206351686e-118	0.5104769999129871	0.4671212780045152	0.553832721821459	snv.gcgt	1.756513642357757e-116
fpc7	1.3839477938091284e-63	0.4031318030554366	0.3561945328056629	0.45006907330521034	snv.gcgt	1.7532074069555103e-62
fpc8	1.500608581397962e-16	0.18466590928006207	0.14082887937624747	0.22850293918387668	snv.gcgt	8.686924677150088e-16
fpc9	0.07389531489783878	0.04053771953880816	-0.003917158896909412	0.08499259797452573	snv.gcgt	0.11460569013801514
fpc10	5.075105412037881e-44	-0.30215341742650653	-0.34470990531766565	-0.2595969295353474	snv.gcgt	5.0483002778193716e-43
fpc11	0.014022000378405411	0.055903104786950646	0.011303396391933708	0.10050281318196758	snv.gcgt	0.027020566895631166
fpc12	5.591546849457443e-21	0.2122196659121006	0.16795828930214068	0.2564810425220605	snv.gcgt	3.606420057013077e-20
fpc13	1.833334389241978e-06	0.11006386161995559	0.0648485622704135	0.15527916096949768	snv.gcgt	6.6272164422374775e-06
fpc14	6.034701859481865e-25	-0.22587525379459286	-0.26879448346978496	-0.18295602411940076	snv.gcgt	4.371290449496479e-24
fpc15	3.150064530126129e-06	0.11385294220104852	0.06597523671109437	0.16173064769100268	snv.gcgt	1.118658994042277e-05
fpc16	0.12336069656611708	-0.03562041545403967	-0.08093054207227607	0.00968971116419673	snv.gcgt	0.17777601874987808
fpc17	0.25257348866186335	-0.024571735009938037	-0.06666493895721931	0.017521468937343233	snv.gcgt	0.32514300276256575
fpc18	0.041789541680360344	-0.043762753634017285	-0.08589922608857073	-0.001626281179463833	snv.gcgt	0.07012501054173921
fpc19	0.02229741204928648	-0.04926954774679821	-0.09152575187447201	-0.00701334361912441	snv.gcgt	0.040678197635927865
fpc20	0.55606581212765	0.01345162336116168	-0.031333353492978416	0.058236600215301776	snv.gcgt	0.6264749428756177
fpc21	0.0031190806329746894	0.06203218929302972	0.02089853921210242	0.10316583937395701	snv.gcgt	0.007083121212342039
fpc22	0.3935879981791859	0.01896085704527182	-0.02459951280579508	0.06252122689633871	snv.gcgt	0.4673754076738966
fpc23	0.15661054084020987	0.03307139854204104	-0.012686340479830319	0.0788291375639124	snv.gcgt	0.21730097145068414
fpc24	2.380233634138853e-13	0.1537384402535315	0.11260512181113363	0.19487175869592938	snv.gcgt	1.2521713252220223e-12
fpc25	0.4371328813930112	0.01695747384800628	-0.025814934261721847	0.059729881957734404	snv.gcgt	0.5102894173286184
fpc26	0.3917178326252101	-0.018870362780271033	-0.06205187210946163	0.024311146548919558	snv.gcgt	0.4657419516692839
fpc27	0.003413287706575835	0.061964500833559914	0.020483986820802595	0.10344501484631724	snv.gcgt	0.007674124768067436
fpc28	0.46551317216730315	0.01600211857779122	-0.0269735285067933	0.05897776566237574	snv.gcgt	0.5384133925783547
fpc29	0.6257999443260744	-0.010549946482943637	-0.052952581760292244	0.03185268879440496	snv.gcgt	0.6890995294177198
fpc30	0.865139630248638	0.0037759535771891783	-0.039799976184398914	0.04735188333877727	snv.gcgt	0.893118748566564
fpc31	0.8811531586953503	0.003321863147464307	-0.0402259876754974	0.04686971397042601	snv.gcgt	0.906668247428288
fpc32	0.0003065856030742263	-0.07856549137451597	-0.12122465151297454	-0.03590633123605741	snv.gcgt	0.0008412863804610872
fpc33	0.3513327566212181	-0.02061790466411707	-0.06397631065222648	0.022740501323992333	snv.gcgt	0.4247870907147191
fpc34	0.00047096736291605656	-0.07640289088501555	-0.11922751975794577	-0.03357826201208532	snv.gcgt	0.001249279624636488
fpc35	0.6534194658723541	0.009675340930411986	-0.03255763468701779	0.05190831654784177	snv.gcgt	0.7127065602661777
fpc36	1.212368300770293e-08	-0.1253955500505597	-0.16852852991701647	-0.0822625701841029	snv.gcgt	5.169721433473325e-08
fpc37	0.0027793646800810742	-0.06301704967981053	-0.10430935849610545	-0.021724740863515606	snv.gcgt	0.006399107759762864
fpc38	0.4722635635496176	-0.015749840292588375	-0.05869513568902099	0.027195455103844236	snv.gcgt	0.5445488028684367
fpc39	0.3747153753402618	-0.01911887188788846	-0.06133283860235854	0.02309509482658162	snv.gcgt	0.44845199548241454
fpc40	0.8421006207686175	-0.004455085687036187	-0.04828786319351878	0.0393776918194464	snv.gcgt	0.8747558360490321
fpc41	4.255602143016722e-09	-0.12379642567626467	-0.16510372200488854	-0.08248912934764081	snv.gcgt	1.845291796473099e-08
fpc42	0.7662190343662268	-0.006408064547769326	-0.04865009261917212	0.035833963523633466	snv.gcgt	0.8100931033250715
fpc43	0.16016778133835563	0.03056077791532725	-0.012086217034233245	0.07320777286488775	snv.gcgt	0.22147527277574872
fpc44	0.00023968637549035468	0.07829935896641266	0.036518131219663325	0.12008058671316199	snv.gcgt	0.0006737452843385591
fpc45	0.02034476429046921	0.049693257954767776	0.0077104940817015535	0.09167602182783399	snv.gcgt	0.03755240713529926
fpc46	0.1455524956935293	-0.0315551937509478	-0.07404943067877867	0.010939043176883066	snv.gcgt	0.20417357997671734
fpc47	0.0011767543567893276	-0.06866020015708599	-0.11013758296961543	-0.027182817344556548	snv.gcgt	0.0029212047960719247
fpc48	0.07921767320245432	0.03843098108378308	-0.004482347226611005	0.08134430939417717	snv.gcgt	0.12175730511258621
fpc49	0.004006642913288316	0.06132810571320301	0.019557435616571174	0.10309877580983484	snv.gcgt	0.008835883083559324
fpc50	0.00043334810477900666	0.07714803945787138	0.03417790911729114	0.12011816979845162	snv.gcgt	0.001157643873286708
fpc1	0.07358556908270279	0.037691911405606356	-0.0035977975946005145	0.07898162040581322	snv.tcga	0.11421935860364581
fpc2	0.0	-0.8208332155412392	-0.863452530459597	-0.7782139006228814	snv.tcga	0.0
fpc3	1.0778845845323807e-52	0.32757048247907755	0.28554653585957535	0.36959442909857976	snv.tcga	1.1825335733219322e-51
fpc4	0.0	-0.8557104951386858	-0.8998651688251564	-0.8115558214522152	snv.tcga	0.0
fpc5	2.7640428439569707e-44	0.3161312224903635	0.271744403535308	0.36051804144541905	snv.tcga	2.759159376034785e-43
fpc6	1.2280060653906601e-73	0.3930552706837639	0.3506161400665709	0.4354944013009569	snv.tcga	1.7131442640635134e-72
fpc7	5.013325463560052e-57	0.3646604382677027	0.31975083768858326	0.4095700388468222	snv.tcga	5.901101847732145e-56
fpc8	0.0010217116479930926	0.07167437880173899	0.028903757557113156	0.11444500004636482	snv.tcga	0.0025576742628094697
fpc9	0.089935647835225	0.037840144938206255	-0.0058961830647223795	0.08157647294113489	snv.tcga	0.13582903241620453
fpc10	9.913729271140227e-78	-0.39847289987438533	-0.4403201556097389	-0.35662564413903175	snv.tcga	1.4216388421812762e-76
fpc11	5.174068738671211e-25	0.22671419121829975	0.1836971497869853	0.26973123264961424	snv.tcga	3.762353716022181e-24
fpc12	1.4928023199124311e-30	0.255997965511151	0.21232725752577947	0.29966867349652254	snv.tcga	1.2031858926540992e-29
fpc13	0.04677237064834091	-0.044889139417472954	-0.08913730838938416	-0.0006409704455617518	snv.tcga	0.07729274470989357
fpc14	3.2140913774382704e-09	-0.1255136266535288	-0.16706613945535387	-0.08396111385170374	snv.tcga	1.4055430559230826e-08
fpc15	0.00016925968518416518	0.08789268997749479	0.04208887486826021	0.13369650508672937	snv.tcga	0.00048519392252183326
fpc16	0.5150764018037615	0.014549772183765521	-0.029258307060030853	0.05835785142756189	snv.tcga	0.5872037268343931
fpc17	2.2227001853563373e-07	-0.10934724848083631	-0.15072370008486713	-0.06797079687680549	snv.tcga	8.660866239491934e-07
fpc18	5.042582783323451e-15	-0.1635463592373487	-0.20450614997726352	-0.12258656849743388	snv.tcga	2.8236464544873634e-14
fpc19	3.827281942158256e-08	0.11467143365297701	0.07379736010979694	0.15554550719615706	snv.tcga	1.5900105127348635e-07
fpc20	0.02872096671025098	-0.04786447004702818	-0.0907542588039551	-0.004974681290101257	snv.tcga	0.050726308819292916
fpc21	3.1551263784014255e-08	0.11434548137195298	0.0738377825585824	0.15485318018532357	snv.tcga	1.3195014091760217e-07
fpc22	0.012885204496906135	0.053646589071930706	0.01136733966859909	0.09592583847526231	snv.tcga	0.025077990150712937
fpc23	0.006494269544116829	0.06115117152648828	0.01711504960427434	0.10518729344870223	snv.tcga	0.01354971304440919
fpc24	4.887770719449267e-21	0.1969985782031559	0.1559735327411986	0.23802362366511318	snv.tcga	3.159714481108508e-20
fpc25	0.5686839986332901	0.011963564893673655	-0.029174221884809965	0.05310135167215728	snv.tcga	0.6380191803570471
fpc26	0.010395890219076477	-0.05535456578867894	-0.09769533993624968	-0.013013791641108212	snv.tcga	0.02069653972437706
fpc27	0.19031187403423688	0.02736126608295635	-0.01358616778364256	0.06830869994955525	snv.tcga	0.25680967000082117
fpc28	0.0007713312827800445	-0.07142820380111546	-0.11305817398567455	-0.029798233616556376	snv.tcga	0.0019746360433653158
fpc29	0.07534095124636651	-0.038897323565455486	-0.0817662374328274	0.003971590301916433	snv.tcga	0.11651895192015652
fpc30	0.8017094790713564	0.005508611878296105	-0.03748287301722661	0.04850009677381882	snv.tcga	0.8408499270007729
fpc31	0.01970362248937004	0.051282830227989414	0.008180385187877802	0.09438527526810103	snv.tcga	0.03645234677961386
fpc32	6.685352320709936e-07	-0.1042928673951609	-0.14541930994023547	-0.06316642485008633	snv.tcga	2.5181493741340754e-06
fpc33	0.6347017541339947	0.010365777389985963	-0.03239514399002853	0.053126698770000466	snv.tcga	0.6964585183253195
fpc34	0.1725761949020278	-0.028596871545311545	-0.0696892212101767	0.012495478119553618	snv.tcga	0.23609092038655136
fpc35	0.11976165101351462	0.032965532569803016	-0.008564421708148633	0.07449548684775467	snv.tcga	0.17347302033035736
fpc36	7.045129007920177e-10	-0.13158579355079442	-0.17341879019355844	-0.0897527969080304	snv.tcga	3.210078943124919e-09
fpc37	0.036310651140291646	-0.04372307872660718	-0.0846585756699876	-0.0027875817832267585	snv.tcga	0.06230038838221919
fpc38	0.06972250155706204	0.03860571302578456	-0.0031131057350296115	0.08032453178659874	snv.tcga	0.10894140868290944
fpc39	0.06397206870053525	-0.03908014685379165	-0.08043014469638736	0.0022698509888040563	snv.tcga	0.10113099836542365
fpc40	0.16776917203995068	-0.029570058552028846	-0.07158538255258395	0.012445265448526265	snv.tcga	0.23023945154863282
fpc41	2.3219492537572295e-08	-0.11465095377736371	-0.1548777342561284	-0.07442417329859902	snv.tcga	9.790308420692797e-08
fpc42	0.4092300165938182	0.017262368800302588	-0.023735687572860598	0.058260425173465774	snv.tcga	0.4830123471427977
fpc43	0.005992499258510342	0.05786006273560521	0.016595238979396992	0.09912488649181343	snv.tcga	0.012614612820634662
fpc44	0.005906362396826202	0.058249702982026835	0.016778574725807203	0.09972083123824646	snv.tcga	0.012461145460070218
fpc45	0.2970208772978197	0.021843670220742795	-0.019210251555615572	0.06289759199710115	snv.tcga	0.3706201317872529
fpc46	0.15585052487979364	-0.029665446175941385	-0.070635418611466	0.011304526259583218	snv.tcga	0.21651228560876176
fpc47	2.6399295186040154e-05	-0.08658238740982296	-0.12696280309049468	-0.04620197172915124	snv.tcga	8.436426346217583e-05
fpc48	0.23264583577902886	0.025521769020603866	-0.016387551336764686	0.06743108937797242	snv.tcga	0.30384858348393734
fpc49	0.008666990052769866	0.05481928151242953	0.013887020919067149	0.0957515421057919	snv.tcga	0.017595578080542486
fpc50	8.942250066918036e-14	0.1608854048307315	0.11859138749873752	0.20317942216272547	snv.tcga	4.820964969283102e-13
fpc1	1.983616853733393e-17	0.1792194630011133	0.1378687760318688	0.2205701499703578	snv.tcgc	1.1772515991169824e-16
fpc2	1.594550807828851e-245	-0.7260874143656639	-0.768613488419214	-0.6835613403121139	snv.tcgc	2.4349221795224345e-243
fpc3	2.6344296206643044e-31	0.2491730769022908	0.20721046819002742	0.29113568561455416	snv.tcgc	2.144744575901055e-30
fpc4	3.1760505231792842e-214	-0.7077456884458067	-0.7521506977881359	-0.6633406791034774	snv.tcgc	3.738476136658949e-212
fpc5	3.3187797614385745e-40	0.3001116068754046	0.2557955861355818	0.34442762761522744	snv.tcgc	3.0942418567867894e-39
fpc6	1.6517172108371274e-101	0.46064650793730894	0.418437720781182	0.5028552950934359	snv.tcgc	2.9254552480344107e-100
fpc7	5.047484629733598e-52	0.3497026127124685	0.30454089871940265	0.39486432670553434	snv.tcgc	5.505461034361936e-51
fpc8	4.979860814077612e-06	0.09908175977115592	0.05654732428943195	0.14161619525287988	snv.tcgc	1.7240326960501538e-05
fpc9	0.039596780860651735	-0.04555725577422765	-0.08894578101641117	-0.0021687305320441386	snv.tcgc	0.06700263907238165
fpc10	1.168040501354168e-38	-0.27601377438129665	-0.31761605628807005	-0.23441149247452328	snv.tcgc	1.0592983680017736e-37
fpc11	2.42682049399229e-14	0.16827665819626655	0.12502614188764818	0.21152717450488492	snv.tcgc	1.3286371890558566e-13
fpc12	2.6638652455780044e-17	0.18715567897432384	0.14379875036457118	0.2305126075840765	snv.tcgc	1.5710687513064431e-16
fpc13	0.49001953657685693	0.015724751413637456	-0.02892386486453889	0.0603733676918138	snv.tcgc	0.5628400857205208
fpc14	6.455163102238832e-08	-0.11447926639318395	-0.15598633524427072	-0.07297219754209719	snv.tcgc	2.629775953617079e-07
fpc15	1.3933363035008041e-07	0.12352503397566847	0.07755107212042164	0.1694989958309153	snv.tcgc	5.528335754760915e-07
fpc16	0.3787150896420606	-0.019744100933833504	-0.06370548942951407	0.02421728756184706	snv.tcgc	0.4527592586706818
fpc17	0.0002113468063181123	-0.07863308398778758	-0.12022979693201047	-0.03703637104356469	snv.tcgc	0.0005991517590051853
fpc18	1.4679539758676958e-07	-0.11077966349221921	-0.15208523436894147	-0.06947409261549695	snv.tcgc	5.816227183487013e-07
fpc19	0.4502584826754584	0.01590926390258757	-0.025391713865595456	0.0572102416707706	snv.tcgc	0.5233409642288295
fpc20	0.4256489954946816	-0.017583085521891882	-0.06084150154480763	0.025675330501023864	snv.tcgc	0.4986350455204128
fpc21	6.976508328074693e-05	0.0823878259608694	0.041785940152792196	0.1229897117689466	snv.tcgc	0.0002110132336917667
fpc22	0.24153368562942656	0.0255626209604177	-0.01721695904591757	0.06834220096675298	snv.tcgc	0.31341394151926977
fpc23	0.036397521991351246	0.047411375654156374	0.003002088908556508	0.09182066239975624	snv.tcgc	0.062392596860174315
fpc24	2.604794926746965e-16	0.17107032635415687	0.13013289348687132	0.2120077592214424	snv.tcgc	1.495639363426865e-15
fpc25	0.9004301562218132	0.0026669778319154615	-0.03911103736911881	0.044444993032949735	snv.tcgc	0.9228061640945483
fpc26	0.1395284169846269	-0.03200773808530332	-0.07446588693605125	0.010450410765444597	snv.tcgc	0.19718248023090093
fpc27	0.04692841839848038	0.04140066071482169	0.0005621992696722977	0.08223912215997108	snv.tcgc	0.0775052803131874
fpc28	0.1184692095715548	-0.03355236362540261	-0.07567387915150062	0.008569151900695383	snv.tcgc	0.17220247853853476
fpc29	0.16981170632835663	-0.029997973100518077	-0.07282617668482605	0.012830230483789902	snv.tcgc	0.2326469788446205
fpc30	0.3425881635260606	-0.020832955796495706	-0.0638562414646693	0.02219032987167788	snv.tcgc	0.4158159235063893
fpc31	0.2999863450200082	0.022925309586240377	-0.020426739952009155	0.06627735912448991	snv.tcgc	0.3734955595775774
fpc32	0.00033481898363785706	-0.07646316596171593	-0.11824607637779093	-0.03468025554564093	snv.tcgc	0.0009107979092700492
fpc33	0.30477921419441445	-0.022425696903254282	-0.0652554694610869	0.020404075654578333	snv.tcgc	0.3783789409357156
fpc34	0.05795888675122222	-0.04024737547328691	-0.08185235549343847	0.001357604546864656	snv.tcgc	0.09300417783141311
fpc35	0.3333159749306377	0.02049690288776192	-0.021027651017274048	0.062021456792797885	snv.tcgc	0.4065706516317148
fpc36	4.21334620165308e-11	-0.14246721973449275	-0.18479814429056096	-0.10013629517842453	snv.tcgc	2.052190175805164e-10
fpc37	0.010756913302236349	-0.05364247750665822	-0.09486474972769612	-0.012420205285620323	snv.tcgc	0.021332593947923962
fpc38	0.8846219955275155	0.0031045138043725145	-0.038826625115562396	0.04503565272430743	snv.tcgc	0.9094094386336359
fpc39	0.17091076424356044	-0.028911828300586234	-0.07029562807348583	0.012471971472313357	snv.tcgc	0.23403921909261186
fpc40	0.28593146823700744	-0.023236603901177127	-0.065916164579318	0.01944295677696374	snv.tcgc	0.3594190475570795
fpc41	2.326172767334539e-09	-0.12327272530509434	-0.16372161917187128	-0.08282383143831738	snv.tcgc	1.0251853459781704e-08
fpc42	0.7135780873222282	0.00779178976403875	-0.03381405292002436	0.04939763244810186	snv.tcgc	0.7661946395611153
fpc43	0.0828138637007221	0.03707022506643763	-0.004816562775926937	0.0789570129088022	snv.tcgc	0.1264931954336523
fpc44	0.007796862049883812	0.056544653816052545	0.014892560098100804	0.09819674753400429	snv.tcgc	0.01595518673735731
fpc45	0.007499983574203328	0.05672024046088671	0.015142663473002041	0.09829781744877138	snv.tcgc	0.015420271904748473
fpc46	0.02916772929162781	-0.0463046470525249	-0.08791244799238376	-0.004696846112666027	snv.tcgc	0.051418929952479604
fpc47	7.254145768255738e-06	-0.09381464006351665	-0.13480205612978563	-0.052827223997247694	snv.tcgc	2.468006831805326e-05
fpc48	0.19123128808877732	0.02807582401597646	-0.014028159771166917	0.07017980780311983	snv.tcgc	0.257804050990597
fpc49	0.004155099998228414	0.06027023848617769	0.019055405037745124	0.10148507193461026	snv.tcgc	0.009117015530093413
fpc50	8.175703271409612e-10	0.13340512695732112	0.09083080943162679	0.17597944448301545	snv.tcgc	3.70862710706887e-09
fpc1	0.00020071359181670658	0.0846648253742984	0.04003470097217956	0.12929494977641723	snv.tcgg	0.0005713006517704747
fpc2	4.1027119757602545e-178	-0.6659662531065804	-0.7118359474242157	-0.6200965587889451	snv.tcgg	2.4659917726644085e-176
fpc3	1.5592577110073516e-16	0.1969835309614127	0.15019652445180223	0.24377053747102315	snv.tcgg	9.017201706439649e-16
fpc4	7.95137577692723e-136	-0.6895837594589592	-0.7440715091815695	-0.6350960097363489	snv.tcgg	2.3157357288473635e-134
fpc5	8.380481119248705e-13	0.18642599919693348	0.13535691769084485	0.2374950807030221	snv.tcgg	4.344010855390384e-12
fpc6	2.1847825059361676e-88	0.49159672043684627	0.4432547127385375	0.5399387281351551	snv.tcgg	3.467421673747008e-87
fpc7	3.573456030147581e-26	0.27822876532502333	0.2267009785331048	0.3297565521169419	snv.tcgg	2.6706384352293433e-25
fpc8	3.718037852791148e-08	0.13715177985158553	0.08831004221821517	0.18599351748495588	snv.tcgg	1.5469008739521344e-07
fpc9	0.002315256965554393	-0.07755335727971298	-0.1274473325266433	-0.027659382032782655	snv.tcgg	0.005427884587295568
fpc10	1.0772841957752008e-59	-0.3917248126429446	-0.43884253464177525	-0.344607090644114	snv.tcgg	1.3005674585747617e-58
fpc11	2.1117948989612216e-21	0.23610530027029555	0.18739067404496135	0.28481992649562976	snv.tcgg	1.3746130390703804e-20
fpc12	8.562884817371294e-09	0.14219439353920035	0.0937843618389657	0.190604425239435	snv.tcgg	3.6735230993278524e-08
fpc13	0.9532445838647479	0.0015135127373386683	-0.04907984769785853	0.05210687317253587	snv.tcgg	0.9626151740546605
fpc14	0.0003426665652413774	-0.08257684657967436	-0.12777676757201803	-0.037376925587330696	snv.tcgg	0.0009308010065450877
fpc15	4.334598353334048e-05	0.11446052555929492	0.05959501877318937	0.16932603234540047	snv.tcgg	0.00013412092385726927
fpc16	0.2803469149728578	0.02785813331950819	-0.022719816663507378	0.07843608330252376	snv.tcgg	0.35374611917839277
fpc17	0.014682138156385223	-0.05678457316951246	-0.10239521633883675	-0.01117393000018816	snv.tcgg	0.028120027316466612
fpc18	0.0006474750856431653	-0.0808685730768795	-0.1273370216897991	-0.03440012446395991	snv.tcgg	0.0016827204387690358
fpc19	0.07367417078910211	0.04225924042732206	-0.004047998493888955	0.08856647934853308	snv.tcgg	0.11432547787927133
fpc20	0.5931900262070953	0.01307193628333047	-0.03488690529764599	0.061030777864306926	snv.tcgg	0.661346756762732
fpc21	0.46329134692189544	0.016657614386789206	-0.02785647614852494	0.06117170492210335	snv.tcgg	0.5362827515076233
fpc22	0.572587511116984	0.013607211744478135	-0.033658873409754105	0.06087329689871037	snv.tcgg	0.6414159256709805
fpc23	0.0003237210554224283	0.0943620529540772	0.042924356652095146	0.14579974925605924	snv.tcgg	0.0008857258901388475
fpc24	6.341777076820234e-08	0.12220119770306623	0.07792037532326443	0.16648202008286803	snv.tcgg	2.5889480118521906e-07
fpc25	0.7365922672665983	-0.008031566469865472	-0.0548300494436702	0.03876691650393926	snv.tcgg	0.7852351528408076
fpc26	0.13473337492909004	-0.03574047404671949	-0.08257494339629673	0.011093995302857748	snv.tcgg	0.19160422057622922
fpc27	0.11615065271366033	0.03606486466101035	-0.008925356767352156	0.08105508608937287	snv.tcgg	0.16926778123089525
fpc28	0.0971028316386709	-0.03971901084964914	-0.08664174297480923	0.007203721275510951	snv.tcgg	0.14509495967746974
fpc29	0.40442687217622963	-0.019790158268747977	-0.06631298865441457	0.02673267211691862	snv.tcgg	0.4785365084388895
fpc30	0.24813666856712935	-0.02769623642456661	-0.0746996418418449	0.019307168992711676	snv.tcgg	0.3203775542514353
fpc31	0.08698950021738554	0.041284156123166625	-0.005993451528679222	0.08856176377501247	snv.tcgg	0.13183762774362348
fpc32	0.004358131659483193	-0.06644124943002937	-0.11211723624159381	-0.02076526261846493	snv.tcgg	0.00951079330864428
fpc33	0.07627296096240058	-0.04325110773849542	-0.09107027379049482	0.004568058313503973	snv.tcgg	0.11784036900124781
fpc34	0.2904708612346264	-0.024477465015864196	-0.06986147615457994	0.020906546122851546	snv.tcgg	0.36381298292521375
fpc35	0.18531194972119358	0.030672067845546117	-0.014713146736058627	0.07605728242715086	snv.tcgg	0.25084152274191274
fpc36	5.904064215554117e-07	-0.11832677906403156	-0.16476269070323857	-0.07189086742482456	snv.tcgg	2.2327953693360612e-06
fpc37	0.06486421000590589	-0.04197221092753551	-0.08653094819561008	0.002586526340539068	snv.tcgg	0.10242671507360768
fpc38	0.16380874954966185	0.03290026366370164	-0.013411479438957916	0.0792120067663612	snv.tcgg	0.22579151865225405
fpc39	0.786087082439319	-0.0062746355842001715	-0.05158884569151183	0.03903957452311148	snv.tcgg	0.8271362253619859
fpc40	0.02694176381392602	-0.05316837783565084	-0.1002710558422871	-0.00606569982901458	snv.tcgg	0.047973830932455726
fpc41	0.0002467000392577577	-0.08222728810032466	-0.12619275573442465	-0.03826182046622468	snv.tcgg	0.0006917395641718766
fpc42	0.18003719714956734	0.031073199896288765	-0.014354602790132422	0.07650100258270995	snv.tcgg	0.24481592392179433
fpc43	0.3197499295915671	0.023332842341732513	-0.022629792870625835	0.06929547755409086	snv.tcgg	0.3935648614472567
fpc44	0.00012390279928688349	0.0888476288275163	0.04347874470349172	0.13421651295154088	snv.tcgg	0.00035973834325328454
fpc45	0.12456821495626184	0.035863143520877216	-0.00990250512761038	0.0816287921693648	snv.tcgg	0.17926908163598557
fpc46	0.3803211393634218	-0.020294782823023143	-0.0656348359167058	0.025045270270659514	snv.tcgg	0.4542948070620155
fpc47	0.0010173343593393896	-0.07540205305002359	-0.12038054294057052	-0.03042356315947666	snv.tcgg	0.0025478453591611483
fpc48	0.18160723971585468	0.030921034005074725	-0.014447347706286987	0.07628941571643644	snv.tcgg	0.2467133696548639
fpc49	0.003977900231659692	0.06570044137434633	0.020987049110382093	0.11041383363831056	snv.tcgg	0.00878278089444207
fpc50	3.703192628538055e-10	0.14672300326316232	0.10082937657901482	0.19261662994730983	snv.tcgg	1.7164100370172281e-09
fpc1	0.00013377376293902249	0.07983209752498961	0.03886550180707847	0.12079869324290075	snv.tcgt	0.00038740223506175144
fpc2	4.64869744210483e-287	-0.7765297339416659	-0.8185644683482297	-0.7344949995351021	snv.tcgt	1.1419626325170562e-284
fpc3	4.7743547605708765e-54	0.32681920598161407	0.2854383234703221	0.36820008849290603	snv.tcgt	5.352203253417748e-53
fpc4	3.469568006373965e-309	-0.8182084846570248	-0.8608734340412357	-0.7755435352728138	snv.tcgt	1.0890588464451612e-306
fpc5	4.521835484677515e-46	0.31241811866046937	0.2694458890724688	0.35539034824846993	snv.tcgt	4.595030663386324e-45
fpc6	3.111783318854745e-95	0.43716722248870893	0.39578469400086097	0.4785497509765569	snv.tcgt	5.201649630629973e-94
fpc7	8.185568188361916e-62	0.3700020545452875	0.3262904306868841	0.4137136784036909	snv.tcgt	1.0142206198299304e-60
fpc8	0.020492909319326437	0.04946306844330205	0.007625554920702521	0.09130058196590157	snv.tcgt	0.03778881777225664
fpc9	0.6551264583723825	-0.009657988274402831	-0.05203844529768161	0.032722468748875945	snv.tcgt	0.7139312275673176
fpc10	1.1584550680173235e-64	-0.355619015343516	-0.39666777560391014	-0.3145702550831218	snv.tcgt	1.4808305733705606e-63
fpc11	3.685247109917175e-20	0.19768306529929477	0.15555442271098535	0.2398117078876042	snv.tcgt	2.318668838644993e-19
fpc12	4.00169999834997e-27	0.23406386889982353	0.19153188099618104	0.276595856803466	snv.tcgt	3.059486466938746e-26
fpc13	0.03520959703709977	-0.047010194913260826	-0.09076182378552833	-0.0032585660409933243	snv.tcgt	0.06061371823876102
fpc14	1.5029220289660295e-05	-0.09089451608519689	-0.13205424100480695	-0.04973479116558682	snv.tcgt	4.928328185524124e-05
fpc15	0.0028179460226274676	0.06675095540695326	0.022950301933966466	0.11055160887994006	snv.tcgt	0.00647211179993707
fpc16	0.5983057589607499	0.011503216748648919	-0.031291475398549914	0.05429790889584775	snv.tcgt	0.6660940961829038
fpc17	0.0015612807598430255	-0.0657902836710968	-0.10655687959337808	-0.025023687748815512	snv.tcgt	0.0037843141540596717
fpc18	5.174468488486602e-11	-0.135493464627423	-0.17593959424713324	-0.09504733500771279	snv.tcgt	2.4923910451789686e-10
fpc19	0.0005569925315134334	0.07147350802897401	0.030889435595195976	0.11205758046275205	snv.tcgt	0.00146304407394277
fpc20	0.015324065807091775	-0.0523967567014557	-0.09475201352027819	-0.010041499882633212	snv.tcgt	0.02922071272698904
fpc21	3.557926282453588e-09	0.12055800489569077	0.08053294865975635	0.16058306113162518	snv.tcgt	1.549906206311702e-08
fpc22	0.026682868096882143	0.0472934604055485	0.005466652968079133	0.08912026784301787	snv.tcgt	0.04752780729740987
fpc23	0.1407666238993807	0.03226027273751962	-0.01066671586293727	0.07518726133797651	snv.tcgt	0.19873348951311864
fpc24	1.0293155849111536e-22	0.20127643031637907	0.16105902938381006	0.24149383124894808	snv.tcgt	7.015238908019321e-22
fpc25	0.3939087514725813	-0.01777581348155767	-0.058641385311335704	0.023089758348220364	snv.tcgt	0.4675729423544277
fpc26	0.0589774440912767	-0.04013433399242308	-0.08179047431173225	0.0015218063268860813	snv.tcgt	0.09431716929400322
fpc27	0.009477083755392838	0.05259135223598265	0.01285990381269364	0.09232280065927166	snv.tcgt	0.019055346340914422
fpc28	0.01357458935545093	-0.05182939542362858	-0.09298427872322014	-0.010674512124037014	snv.tcgt	0.026247922607220316
fpc29	0.2802409920558161	-0.023166483581457103	-0.06521722732737464	0.018884260164460435	snv.tcgt	0.3537447732608045
fpc30	0.7953916924831148	0.005599079482629154	-0.03671997618100581	0.04791813514626411	snv.tcgt	0.8349987109865475
fpc31	0.033677084758199624	0.04616051658587702	0.0035633011119811167	0.08875773205977291	snv.tcgt	0.05831306432234995
fpc32	2.751562653590109e-06	-0.09781105671591893	-0.13869926505568914	-0.056922848376148735	snv.tcgt	9.802225090027818e-06
fpc33	0.9415245858601939	-0.0015655374036626902	-0.04339564294272203	0.040264568135396646	snv.tcgt	0.953848648038389
fpc34	0.05464985700372006	-0.03961788820627572	-0.08002568789258145	0.0007899114800300061	snv.tcgt	0.08839727800487213
fpc35	0.1072405112304499	0.03376450998790424	-0.007320952295365564	0.07484997227117404	snv.tcgt	0.1582420706325521
fpc36	4.758635053006127e-11	-0.1369973516379085	-0.17781488098023543	-0.09617982229558156	snv.tcgt	2.3038807240346716e-10
fpc37	0.05442922256970136	-0.03985131899117547	-0.08046011174819027	0.000757473765839331	snv.tcgt	0.08811607665295493
fpc38	0.20111843210188018	0.027009753981975408	-0.01440085381764411	0.06842036178159493	snv.tcgt	0.2688876340216808
fpc39	0.09742341218254885	-0.03465664206981929	-0.07563810887110803	0.006324824731469454	snv.tcgt	0.1454272863491152
fpc40	0.11923390202692316	-0.0328221682034244	-0.07411252858306729	0.008468192176218484	snv.tcgt	0.17295803503263565
fpc41	4.501947149771509e-11	-0.1337342416780844	-0.17352968852876965	-0.09393879482739914	snv.tcgt	2.1852234876468236e-10
fpc42	0.6078413203254982	0.01063202036104546	-0.0299761491391102	0.051240189861201116	snv.tcgt	0.674715807434001
fpc43	0.02221332670300432	0.047781126928813256	0.006827228820707541	0.08873502503691896	snv.tcgt	0.04055098412664763
fpc44	0.004141748180985371	0.05967707494699252	0.01888236635269811	0.10047178354128694	snv.tcgt	0.009091249892217304
fpc45	0.1432297786323671	0.0304500875539619	-0.010319325523404452	0.07121950063132826	snv.tcgt	0.20150603816555632
fpc46	0.04372342034805355	-0.04192343045254838	-0.08266676529502469	-0.0011800956100720683	snv.tcgt	0.07298000737562853
fpc47	9.856190635396708e-06	-0.08982927758938514	-0.129659598722274	-0.04999895645649628	snv.tcgt	3.2990211546203434e-05
fpc48	0.07248581034211647	0.03809321344504025	-0.003476413813101299	0.0796628407031818	snv.tcgt	0.11282226678593886
fpc49	0.001617238912506395	0.0649125086720049	0.02455885333314651	0.1052661640108633	snv.tcgt	0.003906541195237765
fpc50	2.677940447793275e-10	0.1339409568392715	0.09237913818910516	0.17550277548943788	snv.tcgt	1.2494106961215525e-09
fpc1	1.0548480903747311e-20	0.19397354012282697	0.1532269833992067	0.23472009684644723	snv.acta	6.741958948662026e-20
fpc2	5.827371086776007e-91	-0.42835640641475337	-0.46986632489395586	-0.3868464879355509	snv.acta	9.515793826671802e-90
fpc3	2.106122386442467e-100	0.4460350530587863	0.4049363049441593	0.48713380117341337	snv.acta	3.684084050588216e-99
fpc4	4.967984825584779e-90	-0.4342498109201069	-0.476552482656023	-0.3919471391841908	snv.acta	8.019746932729716e-89
fpc5	1.3836489217868717e-11	0.14485653797097597	0.10285505404260915	0.1868580218993428	snv.acta	6.845548518472701e-11
fpc6	7.489089886594369e-110	0.4640565454075931	0.4232123126130767	0.5049007782021095	snv.acta	1.4641300297321172e-108
fpc7	6.164363412043685e-72	0.38536380132811693	0.34325321880760784	0.427474383848626	snv.acta	8.474124885169543e-71
fpc8	0.2274905615367262	0.02554464604175325	-0.015940754573948335	0.06703004665745484	snv.acta	0.29801105325353655
fpc9	0.24109694854122998	-0.024923600049898666	-0.06659507313711546	0.016747873037318138	snv.acta	0.31300499982949204
fpc10	4.119252154395911e-15	-0.16351980542555267	-0.20434045270030582	-0.12269915815079951	snv.acta	2.3089062174937398e-14
fpc11	0.03543935480066842	0.04486095088164553	0.0030572362535134026	0.08666466550977767	snv.acta	0.060916444972247207
fpc12	4.180011659138487e-20	0.1952579671236895	0.15358473935823214	0.23693119488914688	snv.acta	2.624118430459161e-19
fpc13	3.734787994449646e-09	0.13011487617077463	0.08685830112241762	0.17337145121913167	snv.acta	1.6256973935778504e-08
fpc14	9.942316321466936e-11	-0.136597252761215	-0.17799071531697194	-0.09520379020545808	snv.acta	4.736432311660049e-10
fpc15	3.397465378312199e-07	0.11142977256357163	0.06860613306660918	0.15425341206053408	snv.acta	1.3058285297594507e-06
fpc16	0.0023248217904521754	0.06553990158200898	0.023357622558764363	0.1077221806052536	snv.acta	0.005448047746186143
fpc17	0.003108140210437586	0.060870539980550094	0.020521974304201336	0.10121910565689884	snv.acta	0.007061114671882735
fpc18	0.6216221792337404	0.01029469401914643	-0.03058692483184018	0.05117631287013304	snv.acta	0.6861037922779123
fpc19	0.8076883308510923	-0.00496696541824891	-0.04496162813763445	0.035027697301136626	snv.acta	0.8454947312077239
fpc20	0.7090561425356074	-0.008034890474774943	-0.050240953683226314	0.034171172733676425	snv.acta	0.7618515925932283
fpc21	0.08310378480652222	0.035152416956934315	-0.0046048170555096635	0.0749096509693783	snv.acta	0.12679891551629774
fpc22	0.6913903224341382	-0.008408072411541663	-0.04992143793256364	0.033105293109480315	snv.acta	0.7466713515709813
fpc23	0.11815761375330802	-0.032560651786175315	-0.07340258010204628	0.00828127652969566	snv.acta	0.17179375133972988
fpc24	5.459726616013106e-22	0.19332709121081323	0.15401749563708125	0.23263668678454522	snv.acta	3.616348813654637e-21
fpc25	0.6472245200466896	-0.009530531625871736	-0.05034921231155366	0.031288149059810186	snv.acta	0.7074887563281789
fpc26	0.0022049363724659446	0.06311881136779238	0.022705609399075108	0.10353201333650965	snv.acta	0.00520429547148454
fpc27	0.710463197186189	0.007502982180992453	-0.03210969331706741	0.04711565767905232	snv.acta	0.7629950701581387
fpc28	0.5159098896713096	-0.013722889147612343	-0.05512337830037681	0.027677600005152125	snv.acta	0.587798119911857
fpc29	0.006694307478133959	0.054710998634365855	0.015166669839073471	0.09425532742965824	snv.acta	0.013936196481745345
fpc30	0.7913510839451703	0.005467559405940152	-0.035038785630721374	0.04597390444260168	snv.acta	0.831684081899221
fpc31	0.6172705719412056	-0.010536838059496009	-0.05186343047191	0.03078975435291798	snv.acta	0.6819669009518599
fpc32	0.07773324838309208	-0.036570911652733455	-0.07720468491531444	0.0040628616098475345	snv.acta	0.11989976886826924
fpc33	0.20700021173036953	-0.02625935400207757	-0.06704637192680869	0.014527663922653557	snv.acta	0.27518851677096184
fpc34	0.2245264621377524	-0.024965816385480087	-0.06525308926434742	0.015321456493387245	snv.acta	0.29500595521973155
fpc35	0.017353819798231838	0.049342607843036894	0.008693310343664128	0.08999190534240967	snv.acta	0.03252042516086563
fpc36	0.0009215628551563975	-0.06810492381142279	-0.1083903213828051	-0.027819526240040464	snv.acta	0.002330720739316762
fpc37	0.049037844925527235	-0.040634080099580555	-0.08109684076208457	-0.0001713194370765378	snv.acta	0.08040157394928289
fpc38	0.08945173778034589	0.03526063535078083	-0.0054328234800972985	0.07595409418165897	snv.acta	0.13518455371674135
fpc39	0.43186472479919025	0.016242209827246428	-0.02425900559730568	0.05674342525179854	snv.acta	0.5045032507124476
fpc40	0.4879428874920988	0.014607552516402089	-0.026671169077531948	0.05588627411033613	snv.acta	0.5609109489990556
fpc41	0.011350269736599954	-0.052710953094371855	-0.0935177292035619	-0.011904176985181814	snv.acta	0.022383603494516485
fpc42	0.5251606519906542	0.012941038127790344	-0.026976407967538654	0.05285848422311934	snv.acta	0.5967734681711979
fpc43	0.11183956617266883	0.033365364893421075	-0.0077640579076261595	0.07449478769446831	snv.acta	0.16404746797206074
fpc44	0.005035909998667657	0.057291843399946835	0.017255889565402104	0.09732779723449156	snv.acta	0.010810369108082167
fpc45	0.17707336730584622	0.02776089832740039	-0.012548413727837222	0.068070210382638	snv.acta	0.24125018694912737
fpc46	0.011791737392314646	-0.051106064501836884	-0.09088107037303204	-0.011331058630641724	snv.acta	0.023181390489414665
fpc47	0.007505755700862334	-0.055327181398567356	-0.09588751994428203	-0.01476684285285268	snv.acta	0.015426525903918582
fpc48	0.23595665333883675	0.024961136358021156	-0.016318678447501865	0.06624095116354417	snv.acta	0.30739107479004557
fpc49	0.2632266087892281	0.023267845493127035	-0.017493906191242165	0.06402959717749623	snv.acta	0.3360972519003703
fpc50	0.0169666014905253	0.04857727433638233	0.008697704875435745	0.0884568437973289	snv.acta	0.03189499350053117
fpc1	2.838833500368471e-09	0.12447458451968203	0.08340745441920228	0.1655417146201618	snv.actc	1.2462633470926077e-08
fpc2	1.2857165170783233e-182	-0.6154774336774194	-0.6573375320617172	-0.5736173352931215	snv.actc	8.647974192253008e-181
fpc3	9.947174090668738e-88	0.42105809387086285	0.3794941249060167	0.462622062835709	snv.actc	1.569875240566435e-86
fpc4	1.937605963240611e-41	-0.29784741515676594	-0.3411403274203825	-0.25455450289314935	snv.actc	1.8337476871540122e-40
fpc5	2.8108134614339777e-28	0.24154350152802126	0.19861358400872473	0.2844734190473178	snv.actc	2.1965554712450865e-27
fpc6	0.0	0.7889646836160007	0.7479970870548776	0.8299322801771238	snv.actc	0.0
fpc7	9.666501917185017e-52	0.33472125241294903	0.2913723438677877	0.37807016095811036	snv.actc	1.048286676239834e-50
fpc8	0.21511694289859207	-0.026727162659425818	-0.06898558558506589	0.01553126026621425	snv.actc	0.2841736561554934
fpc9	1.247852145528317e-12	-0.15256214689412823	-0.19467730670584257	-0.11044698708241388	snv.actc	6.421097105860648e-12
fpc10	0.23820234036921706	-0.024730992828710132	-0.0658265299822438	0.016364544324823527	snv.actc	0.30988791689755385
fpc11	9.612743822565628e-06	0.09721482034135004	0.054162355262575866	0.1402672854201242	snv.actc	3.2251783015140025e-05
fpc12	0.0010305215431817589	0.07073723301786757	0.028494713231784874	0.11297975280395026	snv.actc	0.002578585792283852
fpc13	0.00028481899661486864	0.08293145379155399	0.0381381885836895	0.12772471899941848	snv.actc	0.0007856415195333756
fpc14	6.326139888186902e-06	-0.09685920477769672	-0.13890411246481224	-0.05481429709058119	snv.actc	2.1675373176625833e-05
fpc15	1.6164407209087825e-10	0.1444596848025987	0.10017792612769402	0.18874144347750335	snv.actc	7.610741727612184e-10
fpc16	6.235954507661699e-06	0.10027416983137741	0.0567761888858359	0.1437721507769189	snv.actc	2.137933432541784e-05
fpc17	0.0224670185737179	0.04811323717713483	0.00679659203588822	0.08942988231838145	snv.actc	0.04093474844937315
fpc18	3.89549407700388e-06	0.09750625639296281	0.056112786044360874	0.13889972674156476	snv.actc	1.3636642834617051e-05
fpc19	4.570712648275691e-10	-0.12951434984964214	-0.17023892570642052	-0.08878977399286375	snv.actc	2.1098469332318342e-09
fpc20	0.13300148169488452	0.032664983759186327	-0.009949136299143124	0.07527910381751578	snv.actc	0.1894751315118753
fpc21	0.8796672374401726	0.0030562086212861436	-0.036510583730012675	0.042623000972584965	snv.actc	0.9056340910235012
fpc22	0.9314964557344709	-0.0018609480299575886	-0.044291115808417415	0.04056921974850224	snv.actc	0.946744913635503
fpc23	0.0002253323930245371	-0.07826581718020056	-0.11985089504516704	-0.03668073931523409	snv.actc	0.0006359280822121052
fpc24	3.0497961564380573e-14	0.15385818006933183	0.11415978632498086	0.1935565738136828	snv.actc	1.6632575563585932e-13
fpc25	0.01864797499684237	-0.050046992936094645	-0.0917432908652458	-0.0083506950069435	snv.actc	0.03464684601517902
fpc26	0.001208738514952161	0.06770169014753535	0.0267067372568773	0.1086966430381934	snv.actc	0.0029927136763714768
fpc27	0.004643018974429069	0.058400927579656065	0.017965968715561643	0.09883588644375049	snv.actc	0.010070271480047693
fpc28	0.03257822439462928	0.045969836771220386	0.0038130860629311467	0.08812658747950963	snv.actc	0.056670864479573715
fpc29	0.39762670359738084	0.017420370502449104	-0.022944463937567276	0.05778520494246549	snv.actc	0.4713786981378938
fpc30	0.628205501290886	-0.010077964025444024	-0.050867384131434656	0.03071145608054661	snv.actc	0.6910749770820689
fpc31	0.08254623199922438	0.03656241293447399	-0.004714604899103539	0.07783943076805151	snv.actc	0.126179269090317
fpc32	0.025515431895510397	-0.046689890998347534	-0.08766153078127785	-0.005718251215417219	snv.actc	0.04567876749354681
fpc33	0.000529598456445565	-0.07339443165811964	-0.1149058623289365	-0.031883000987302776	snv.actc	0.0013969333701762102
fpc34	0.29810990069479637	-0.021395200020801062	-0.06169699300831766	0.01890659296671553	snv.actc	0.3718147768047681
fpc35	0.015919057987252534	0.05053334511382633	0.009449500323192132	0.09161718990446052	snv.actc	0.030161863725008994
fpc36	1.3253442645979944e-05	-0.09122688283001197	-0.13227518448063683	-0.05017858117938711	snv.actc	4.376502101097994e-05
fpc37	0.19060319542793447	-0.02733255403756913	-0.06826390566437002	0.01359879758923175	snv.actc	0.25714136919002617
fpc38	0.22433119638675747	-0.025856618044439207	-0.06756379834070203	0.015850562251823623	snv.actc	0.29489791986625863
fpc39	0.037064455400683004	0.04370108815172316	0.0026217758959424034	0.08478040040750393	snv.actc	0.06340120285009354
fpc40	0.9964379263169385	-9.499220148789599e-05	-0.04179842102791672	0.041608436624940924	snv.actc	0.9967907726081272
fpc41	0.007987636194653704	-0.05586701632547583	-0.09714639167362911	-0.014587640977322555	snv.actc	0.016304242955127682
fpc42	0.6605574234466611	0.008989513750254252	-0.031132030940101897	0.0491110584406104	snv.actc	0.7178590964557867
fpc43	0.058688682668875294	0.039609567074175414	-0.001455006131304011	0.08067414027965483	snv.actc	0.09396176171129085
fpc44	1.2040879702491987e-05	0.08999624207255083	0.0496956741521004	0.13029680999300125	snv.actc	4.000592043980334e-05
fpc45	0.10979679694615219	0.032997468040249396	-0.00744625648820358	0.07344119256870238	snv.actc	0.1615791812262574
fpc46	0.4118365194004028	-0.016892673648549773	-0.05723677261634487	0.023451425319245323	snv.actc	0.48508290485948047
fpc47	0.09337843281233044	-0.03495477252475869	-0.0757871015971599	0.005877556547642528	snv.actc	0.14046542742003912
fpc48	0.27677370083650565	0.02305213157049003	-0.018490285634601363	0.06459454877558142	snv.actc	0.3500719520318462
fpc49	0.6183960720377417	0.01035073002604187	-0.030376126994854313	0.05107758704693806	snv.actc	0.6829920663359789
fpc50	0.07910741623732277	0.03588995921680089	-0.004171251842334196	0.07595117027593598	snv.actc	0.1216871499430639
fpc1	5.177483277755232e-45	-0.2917692097403547	-0.33238951141252576	-0.25114890806818363	snv.actg	5.205121088846452e-44
fpc2	0.08595553037096479	-0.03605327468494193	-0.07720516437702983	0.005098615007145965	snv.actg	0.1306209646573295
fpc3	9.20687384850684e-156	0.5515504240345971	0.5108931207110448	0.5922077273581494	snv.actg	3.796995419274719e-154
fpc4	5.5891557820978514e-89	-0.42309073029480776	-0.4645543865409964	-0.3816270740486191	snv.actg	8.945815911856334e-88
fpc5	0.0009232296350459382	0.06980528982229053	0.02850779370509412	0.11110278593948694	snv.actg	0.0023338914711452125
fpc6	3.89951474256433e-64	0.3500911670556364	0.3095098693774265	0.3906724647338463	snv.actg	4.962220336821726e-63
fpc7	7.320958785717555e-82	0.40508942796245645	0.36366078196183477	0.44651807396307813	snv.actg	1.0913830379763637e-80
fpc8	0.004509532313529167	-0.0601915998625808	-0.10172963441837946	-0.018653565306782145	snv.actg	0.0098071045309622
fpc9	0.9819331714529751	0.00047707797263967254	-0.040814214501928396	0.041768370447207735	snv.actg	0.985946760033643
fpc10	3.864209113361395e-05	-0.08496613582577582	-0.12543084154113704	-0.04450143011041461	snv.actg	0.0001204235051874897
fpc11	0.13403666981896722	0.031745337038625504	-0.009779547386035523	0.07327022146328653	snv.actg	0.1907574771982783
fpc12	1.1519771579716215e-22	0.20458545065748193	0.16365943630689186	0.245511465008072	snv.actg	7.832335670926186e-22
fpc13	0.031406853236796935	0.04635804761916027	0.004134443798362128	0.08858165143995841	snv.actg	0.05490368836259365
fpc14	0.04821923092798935	-0.041273976074668386	-0.0822247847467036	-0.000323167402633176	snv.actg	0.0792894804258265
fpc15	0.04895219194696733	0.042051425665487106	0.00019314630829647683	0.08390970502267774	snv.actg	0.08028443671998997
fpc16	0.032511374717876775	0.045601787921294004	0.003798655718660518	0.08740492012392749	snv.actg	0.05658942303019217
fpc17	7.528300640977637e-05	0.0821225961372805	0.0414659272097184	0.1227792650648426	snv.actg	0.00022624946075278538
fpc18	0.06321222031614378	-0.03864406108372173	-0.07941551920612673	0.002127397038683268	snv.actg	0.10006977999053301
fpc19	0.8054436172087812	-0.0050068957548474215	-0.04484857787809897	0.03483478636840412	snv.actg	0.8439830187740381
fpc20	0.034351718704447455	-0.04452796533248608	-0.08577397654045554	-0.003281954124516616	snv.actg	0.05928137161885404
fpc21	0.011612354300120507	0.0512297463886777	0.011443700692686617	0.09101579208466878	snv.actg	0.022852595540118727
fpc22	0.22982544540735828	-0.025120191048895922	-0.06612145362851682	0.01588107153072498	snv.actg	0.30076306854711354
fpc23	1.0922357431911281e-10	-0.13346740597970874	-0.1740015717415808	-0.0929332402178367	snv.actg	5.190186668654224e-10
fpc24	1.0136630142234582e-10	0.1296079191494941	0.09031467689424152	0.16890116140474667	snv.actg	4.824933471240554e-10
fpc25	0.5718653790142363	0.011722813848515838	-0.028921150382315595	0.052366778079347275	snv.actg	0.6410570954264454
fpc26	0.5177087496869417	0.013329488902968634	-0.027057081173352208	0.05371605897928948	snv.actg	0.5896098439288895
fpc27	0.2421123852985323	0.023896524217217052	-0.016143997743902697	0.0639370461783368	snv.actg	0.3137465543432815
fpc28	0.2637246182218336	-0.02346823035362342	-0.06462393003728921	0.017687469330042376	snv.actg	0.3365810013447842
fpc29	0.09921933782836521	0.033533055611768316	-0.006332032288706643	0.07339814351224327	snv.actg	0.14779574445828195
fpc30	0.09553652380833438	0.03383223276191133	-0.0059484405630972	0.07361290608691987	snv.actg	0.14321606779439885
fpc31	0.9927377919461882	-0.00018721317446740866	-0.040500654840214395	0.04012622849127957	snv.actg	0.9936170991135452
fpc32	0.016499555076098234	-0.049448345984320984	-0.08986959948557416	-0.009027092483067815	snv.actg	0.0311364349298447
fpc33	0.15923276012017673	-0.029116790377123045	-0.06965782710593929	0.011424246351693194	snv.actg	0.22045211827468722
fpc34	0.6556625388023359	-0.008992724651654724	-0.04851960626176831	0.03053415695845886	snv.actg	0.7139312275673176
fpc35	0.016728832253654288	0.0488778363575898	0.008838448200439178	0.08891722451474042	snv.actg	0.031505967411048906
fpc36	0.18368197707082023	-0.02722403366811937	-0.06735791330222995	0.01290984596599121	snv.actg	0.24905283668109773
fpc37	0.40461831967509554	-0.01720191614222548	-0.05765676945404022	0.02325293716958926	snv.actg	0.4785625928750868
fpc38	0.1112854417477696	0.032933049520709363	-0.007600667811815634	0.07346676685323436	snv.actg	0.16344235660901954
fpc39	0.19961304040267303	0.026280781141343246	-0.013877634303251334	0.06643919658593783	snv.actg	0.2671278252664857
fpc40	0.08315183775222999	0.03602630344269841	-0.004725648133403121	0.07677825501879994	snv.actg	0.12683798145251066
fpc41	0.29489698500604156	-0.021668281251793885	-0.062213874975520944	0.01887731247193317	snv.actg	0.36845819665726115
fpc42	0.16589444878534	0.028066362998075123	-0.011636550828928432	0.06776927682507868	snv.actg	0.22794349115689955
fpc43	0.7197903443514475	-0.007449392983054684	-0.04814901485210617	0.033250228885996796	snv.actg	0.7713989843675414
fpc44	0.5076725681474528	0.013496175535701083	-0.026433443321951692	0.05342579439335386	snv.actg	0.58016788228825
fpc45	0.5191740827889645	0.013117730490637643	-0.026766723877180418	0.0530021848584557	snv.actg	0.5908023298605538
fpc46	0.16793345437993035	-0.027957931469546754	-0.06769797968976865	0.011782116750675135	snv.actg	0.23040894056498457
fpc47	0.0214907773895233	-0.04748439723422101	-0.0879618267840335	-0.007006967684408519	snv.actg	0.039371884646824465
fpc48	0.09156757718859122	0.03497110543029058	-0.005653996900159969	0.07559620776074114	snv.actg	0.13810913270569686
fpc49	0.8643261069156871	-0.0035078685481253753	-0.04374490367247067	0.03672916657621992	snv.actg	0.8926207838228851
fpc50	0.7164707490751604	0.007312786150958672	-0.03215198203323141	0.046777554335148755	snv.actg	0.7685702928184273
fpc1	1.2507672402565186e-09	0.12691445941347065	0.08595886304824074	0.16787005577870057	snv.actt	5.6175158246815026e-09
fpc2	7.2066095848851875e-146	-0.5450918734328708	-0.5866319583536947	-0.5035517885120468	snv.actt	2.5608392550063716e-144
fpc3	4.2647480489599394e-95	0.43665508956014787	0.39529068776136733	0.4780194913589284	snv.actt	7.107913414933232e-94
fpc4	2.104013677062899e-68	-0.3824927754991835	-0.4253848607871426	-0.33960069021122435	snv.actt	2.7971005353895006e-67
fpc5	5.134542217743388e-24	0.22017643365265896	0.1774802259504811	0.2628726413548368	snv.actt	3.6490771736163703e-23
fpc6	1.2448060365096595e-244	0.6953136282682215	0.6545150697846907	0.7361121867517524	snv.actt	1.8508300279683095e-242
fpc7	8.117386457531579e-69	0.38703110013756153	0.3437643457335542	0.4302978545415689	snv.actt	1.0842371982282132e-67
fpc8	0.05347653311721117	0.04142924638355441	-0.0006202688828760988	0.08347876164998493	snv.actt	0.0868225322161618
fpc9	4.779680792796555e-08	-0.11676935630156646	-0.15869103031021056	-0.07484768229292235	snv.actt	1.975508155032958e-07
fpc10	5.389926588264206e-07	-0.10514056880306753	-0.1462571759068728	-0.06402396169926228	snv.actt	2.047954621633676e-06
fpc11	0.029915655389950276	0.04737320327699113	0.004609043021636457	0.0901373635323458	snv.actt	0.05263888288795361
fpc12	6.283644544561799e-08	0.11600452950176544	0.07398194493813513	0.15802711406539577	snv.actt	2.567070981690106e-07
fpc13	1.448388973344315e-06	0.10872786724093907	0.06449942692455088	0.15295630755732725	snv.actt	5.300128043649858e-06
fpc14	1.2440054043762537e-09	-0.13003948524342684	-0.1719975245804229	-0.0880814459064308	snv.actt	5.591591515295015e-09
fpc15	2.4678962889113367e-11	0.14860387967472916	0.10497140203081734	0.19223635731864097	snv.actt	1.211434755199744e-10
fpc16	0.0002978437434037237	0.07883630086454226	0.03611882106870225	0.12155378066038226	snv.actt	0.000818092926704443
fpc17	0.0029873307200896982	0.062384499415096197	0.021202356411994493	0.10356664241819791	snv.actt	0.006833367841500727
fpc18	0.017671677831218698	0.0499219170455314	0.008679265822891642	0.09116456826817115	snv.actt	0.03306125157165088
fpc19	0.00021571281575112855	-0.07645890949017617	-0.11696218287713399	-0.03595563610321835	snv.actt	0.0006103041607380452
fpc20	0.4120651975404864	0.017674262518618356	-0.024557124413997915	0.059905649451234624	snv.actt	0.4852372584626403
fpc21	0.22131548578636773	0.02473582877611424	-0.014904271045838722	0.0643759285980672	snv.actt	0.29140817867466273
fpc22	0.08547844202051874	0.036917208396355115	-0.005156654352789683	0.07899107114549991	snv.actt	0.1300008606772358
fpc23	0.10741169576136353	-0.03422095250739499	-0.07588211732407199	0.007440212309282004	snv.actt	0.15845328486989657
fpc24	6.705916879140397e-16	0.1639471374397195	0.12415761991746865	0.20373665496197035	snv.actt	3.827114178499317e-15
fpc25	0.03284838627927863	-0.044890471674343714	-0.08612127341846834	-0.0036596699302190935	snv.actt	0.057034611848452786
fpc26	0.02127354364140478	0.048160422462288216	0.007175258436431235	0.08914558648814519	snv.actt	0.039024519991537984
fpc27	0.01709572269596962	0.04916818501498826	0.00875631225074041	0.08958005777923611	snv.actt	0.03208997781801606
fpc28	0.31932301490604353	0.02127844106618607	-0.020600332490122896	0.06315721462249503	snv.actt	0.39332353045980945
fpc29	0.9160386189089336	-0.0021971305240910716	-0.043044166112887354	0.038649905064705205	snv.actt	0.9347332846009526
fpc30	0.3939198593994825	0.017686076278165132	-0.022974149815540162	0.058346302371870426	snv.actt	0.4675729423544277
fpc31	0.05429723414507306	0.040687566578535686	-0.0007506857903487041	0.08212581894742008	snv.actt	0.08797802492677453
fpc32	0.032644102532581994	-0.04468207624903774	-0.08567341228814976	-0.0036907402099257205	snv.actt	0.056750516710488697
fpc33	0.0031500364691414307	-0.062059540848918564	-0.10325380093730258	-0.020865280760534545	snv.actt	0.00713849271594737
fpc34	0.2561433864634751	-0.023280108287633328	-0.06346153954293911	0.016901322967672452	snv.actt	0.328986163564136
fpc35	0.0971237411504762	0.034765690979127725	-0.006307921073851745	0.0758393030321072	snv.actt	0.14509495967746974
fpc36	1.0807086545816812e-07	-0.11205682221554963	-0.15339764416926194	-0.07071600026183733	snv.actt	4.3060676293275726e-07
fpc37	0.04908334774232132	-0.040868612139084576	-0.08157309556518137	-0.00016412871298777942	snv.actt	0.08045283282393834
fpc38	0.39505538411565755	-0.0181260893599098	-0.05989810636132499	0.023645927641505388	snv.actt	0.4687238387764522
fpc39	0.08305826053938921	0.03630233317103695	-0.004749382914745144	0.07735404925681905	snv.actt	0.12676368774920288
fpc40	0.6218910927556389	0.010535955479877651	-0.03133603888033923	0.05240794984009453	snv.actt	0.6862665379041719
fpc41	0.002467084076303681	-0.0634859498383426	-0.10458796630984105	-0.022383933366844154	snv.actt	0.0057527961333536095
fpc42	0.5506604290815558	0.012161191656486048	-0.02777960044265517	0.05210198375562727	snv.actt	0.6216246602019561
fpc43	0.04708010528405016	0.041644623940569406	0.0005372347753342319	0.08275201310580457	snv.actt	0.07770994778730149
fpc44	1.5069398171749926e-06	0.09994848354088469	0.059224435013229784	0.14067253206853958	snv.actt	5.496584872200586e-06
fpc45	0.19669098415447595	0.026636881095350902	-0.013801420446003715	0.06707518263670552	snv.actt	0.2639050250469696
fpc46	0.11686444965956473	-0.03236320412256803	-0.0728146216669657	0.008088213421829638	snv.actt	0.170176324890861
fpc47	0.02206525005387675	-0.04784270086536668	-0.08880383058788784	-0.00688157114284553	snv.actt	0.04030671283685859
fpc48	0.1389674121654597	0.03125371349307551	-0.01014544646796308	0.07265287345411411	snv.actt	0.19657267518372426
fpc49	0.15465715770669694	0.029518165361134906	-0.011130788702538294	0.0701671194248081	snv.actt	0.21533093667886588
fpc50	0.06281889709778747	0.037939540880749065	-0.0020289014613790457	0.07790798322287718	snv.actt	0.09950287877838498
fpc1	1.3784163027238341e-22	0.2048256339350055	0.16377553866814723	0.24587572920186376	snv.ccta	9.327008515436722e-22
fpc2	3.1495312845622057e-285	-0.7685086363296241	-0.8102435008989743	-0.7267737717602738	snv.ccta	7.414521565740192e-283
fpc3	1.4187764905648964e-91	0.42655660158348935	0.38536277161307153	0.46775043155390716	snv.ccta	2.337051653554421e-90
fpc4	4.375461159523385e-66	-0.37511305886230933	-0.4179298183254308	-0.33229629939918787	snv.ccta	5.657060766889503e-65
fpc5	2.707625731504888e-32	0.2554231933278928	0.2131079620466676	0.29773842460911804	snv.ccta	2.236562190497459e-31
fpc6	0.0	0.8591358108541296	0.8187029210751171	0.8995687006331421	snv.ccta	0.0
fpc7	2.590770895908038e-31	0.25625240299063284	0.21310286773087606	0.29940193825038963	snv.ccta	2.1122446698240136e-30
fpc8	0.007823008509567157	-0.056781422657903494	-0.09862565779631838	-0.01493718751948861	snv.ccta	0.016002895756355696
fpc9	3.5375752240876614e-13	-0.15483286897212883	-0.19656275692012642	-0.11310298102413123	snv.ccta	1.852391104364716e-12
fpc10	0.9018084936192572	0.002586439168319323	-0.03850163797361471	0.04367451631025336	snv.ccta	0.9238835882046788
fpc11	1.241677843303917e-14	0.16635969227292796	0.12407852720831983	0.2086408573375361	snv.ccta	6.871184931113743e-14
fpc12	0.016588991375659386	0.05132094730120079	0.009334256772574635	0.09330763782982696	snv.ccta	0.031284312841280214
fpc13	0.10598568067314688	0.03634935901190567	-0.007723216108749348	0.08042193413256069	snv.ccta	0.15667689581456826
fpc14	0.004047375209560809	-0.06042270219376263	-0.10162241083782103	-0.01922299354970424	snv.ccta	0.008915270929441938
fpc15	8.42436604110853e-08	0.11986453124867812	0.07601623990630058	0.16371282259105566	snv.ccta	3.3901473028677494e-07
fpc16	0.02649081370379458	0.048716758623078574	0.005685808374574469	0.09174770887158268	snv.ccta	0.04726021390162279
fpc17	0.957046858014256	0.0011195381171431517	-0.0396205690952487	0.041859645329535004	snv.ccta	0.9659145226010601
fpc18	0.0006993778041308404	0.0700810493108437	0.02956084066354514	0.11060125795814227	snv.ccta	0.001809287817463026
fpc19	5.378150432302954e-08	-0.11201989413115095	-0.15239163558450697	-0.07164815267779492	snv.ccta	2.2099309049099412e-07
fpc20	0.24237817462949074	0.025274681139590572	-0.017098960704326965	0.0676483229835081	snv.ccta	0.31400018629393206
fpc21	0.4020342019493842	-0.016915068904132316	-0.05647732700097485	0.02264718919271022	snv.ccta	0.4762040337555599
fpc22	0.7577915447035259	-0.006614951679320575	-0.0486571582425329	0.03542725488389176	snv.ccta	0.8028355948949787
fpc23	0.009992866105806684	-0.055074965744603924	-0.09697782368117083	-0.013172107808037022	snv.ccta	0.019978660119535658
fpc24	3.555690888380511e-10	0.12699515371142123	0.08731230551840571	0.16667800190443674	snv.ccta	1.6507521379909521e-09
fpc25	0.11270703904128401	-0.0330699716772565	-0.07393386800688458	0.007793924652371581	snv.ccta	0.1648446209120514
fpc26	0.2597020982512228	0.023691187345550653	-0.01750662882658379	0.06488900351768509	snv.ccta	0.3321976126600428
fpc27	0.0002528969511964997	0.07419770618385559	0.03445663485158191	0.11393877751612927	snv.ccta	0.0007077106360872825
fpc28	0.1375714670533654	0.031633579380236546	-0.010120651668647763	0.07338781042912085	snv.ccta	0.19505113898406887
fpc29	0.6415399663999193	0.00974516563438526	-0.031282236384047854	0.05077256765281837	snv.ccta	0.703142737179349
fpc30	0.2803672781736005	-0.022682023571674686	-0.0638642094778927	0.018500162334543328	snv.ccta	0.35374611917839277
fpc31	0.31344942477861815	0.02136313920324567	-0.020175102428870568	0.06290138083536191	snv.ccta	0.3869323246666359
fpc32	0.1115748547009098	-0.0329713946663448	-0.07358514661399601	0.007642357281306411	snv.ccta	0.1637397218338027
fpc33	1.910537449773673e-05	-0.08951965268126175	-0.13056089183810152	-0.04847841352442198	snv.ccta	6.189527861938793e-05
fpc34	0.04991008215611154	-0.040595320288975265	-0.08117470187477152	-1.593870317900814e-05	snv.ccta	0.0816421436543226
fpc35	0.18298644146446008	0.027918497435942907	-0.013173870102262182	0.06901086497414799	snv.ccta	0.2482289061882832
fpc36	5.922652059778066e-06	-0.09571535122731452	-0.13713579239110107	-0.054294910063527956	snv.ccta	2.0329881007136132e-05
fpc37	0.837611006190193	0.004210690515060445	-0.03605665415567913	0.04447803518580001	snv.ccta	0.8712264699879585
fpc38	0.5120420115130271	-0.013901530460937683	-0.05545727726654298	0.02765421634466762	snv.ccta	0.5842159460922058
fpc39	0.08609983038414502	0.035858437659865926	-0.005089886192454499	0.07680676151218635	snv.ccta	0.1308050663270824
fpc40	0.5094048442219091	-0.013885411487582345	-0.05513482468742601	0.027364001712261325	snv.ccta	0.5816769138750579
fpc41	0.0019430824555002704	-0.0640536588484625	-0.10456708164056934	-0.02354023605635565	snv.ccta	0.004626386798810168
fpc42	0.2964793365980558	0.02168259483081849	-0.019022934290722847	0.06238812395235983	snv.ccta	0.37005880153564147
fpc43	0.02895616005082275	0.045639662764063615	0.004683297511156127	0.08659602801697111	snv.ccta	0.05110974829339224
fpc44	4.4165214201174255e-05	0.08487359684976414	0.044147001864990425	0.12560019183453786	snv.ccta	0.00013628261072454097
fpc45	0.030065397067072612	0.04476482040979363	0.004318428539842448	0.08521121227974482	snv.ccta	0.05285661188746868
fpc46	0.2790993133790608	-0.022345553408265068	-0.06280999403602107	0.018118887219490936	snv.ccta	0.3526187657852624
fpc47	0.05682692135960303	-0.039475257530482435	-0.08009715717341759	0.001146642112452717	snv.ccta	0.09157789665766032
fpc48	0.5434170163361183	0.012870818367554484	-0.028643502044620496	0.05438513877972947	snv.ccta	0.6144298863916486
fpc49	0.012476265373373251	0.0514807196773168	0.011094393949733793	0.09186704540489982	snv.ccta	0.02439131465728681
fpc50	0.0031883942594598032	0.06131396100066607	0.020563009610121433	0.10206491239121071	snv.ccta	0.007211540258586024
fpc1	1.4489989213024263e-14	0.16088828928861923	0.11989284420234436	0.2018837343748941	snv.cctc	7.987164785715813e-14
fpc2	7.551953606204822e-270	-0.7442477029890338	-0.785809900859924	-0.7026855051181435	snv.cctc	1.5803162175947128e-267
fpc3	6.315578238895987e-80	0.3982576944588315	0.35702563458916303	0.4394897543285	snv.cctc	9.268316116821383e-79
fpc4	7.454845175027919e-41	-0.29181017941766424	-0.3345416698789454	-0.24907868895638305	snv.cctc	6.98505393680062e-40
fpc5	2.471352571930066e-28	0.23820118984981425	0.19590968484112678	0.28049269485850176	snv.cctc	1.9393252821395658e-27
fpc6	0.0	0.931558015570121	0.8909663857679289	0.9721496453723131	snv.cctc	0.0
fpc7	6.594264248105884e-43	0.3024820002967786	0.25930662952487693	0.3456573710686802	snv.cctc	6.423722931344525e-42
fpc8	0.014246534014721961	-0.052867929818277155	-0.09514447563255071	-0.010591384004003605	snv.cctc	0.027397180797542234
fpc9	1.0628683436753954e-17	-0.18247736947454188	-0.2242250388128286	-0.14072970013625516	snv.cctc	6.354715493932258e-17
fpc10	0.016117095308565418	0.050423015459958025	0.009351984630016137	0.0914940462898999	snv.cctc	0.030496178330004894
fpc11	5.632795889894706e-12	0.15022406630534854	0.10748214270490315	0.19296598990579394	snv.cctc	2.8440837156304817e-11
fpc12	0.14848001280420545	0.030951289893664104	-0.011032599799470046	0.07293517958679825	snv.cctc	0.2077029146679279
fpc13	0.020364133955319753	0.05259230032579411	0.00815345990196438	0.09703114074962384	snv.cctc	0.03757588401291855
fpc14	1.0939870299889482e-05	-0.0932976277120172	-0.13487835137323562	-0.0517169040507988	snv.cctc	3.6380380926648366e-05
fpc15	6.508745019456532e-11	0.14621028176713222	0.10233610513621838	0.19008445839804605	snv.cctc	3.119118690409619e-10
fpc16	0.02467615281914669	0.04979214659501186	0.006349620941244902	0.09323467224877882	snv.cctc	0.04440135777967478
fpc17	0.10026971863423291	0.03448110584841606	-0.00663831912722878	0.0756005308240609	snv.cctc	0.14920303141517408
fpc18	2.1216186823737422e-07	0.1081455291803692	0.06729223094422186	0.14899882741651654	snv.cctc	8.278415438820196e-07
fpc19	8.028688712911723e-12	-0.14120145111596996	-0.18167357010014468	-0.10072933213179523	snv.cctc	4.025030277546693e-11
fpc20	0.05879224165629664	0.04082808249874093	-0.0015171147472550564	0.08317327974473693	snv.cctc	0.09410089670200454
fpc21	0.2270019206268229	-0.024460117771615036	-0.06414246204150897	0.0152222264982789	snv.cctc	0.29757792379154274
fpc22	0.1602697776298826	-0.03028613705199428	-0.07256019018790794	0.01198791608391938	snv.cctc	0.22150788737985241
fpc23	9.704362848144614e-06	-0.09443463658758501	-0.13627523303163958	-0.05259404014353043	snv.cctc	3.253985168665702e-05
fpc24	1.1428291850966944e-11	0.13771793237369623	0.09794898643946812	0.17748687830792434	snv.cctc	5.683965577285496e-11
fpc25	0.4290376035759692	-0.016625118386873458	-0.05782770062390705	0.02457746385016013	snv.cctc	0.5019802154077917
fpc26	0.04326160728394115	0.04233448187606543	0.0012821030516746573	0.0833868607004562	snv.cctc	0.07227323511362138
fpc27	3.552782561763546e-05	0.08477801349618345	0.044591734519136776	0.12496429247323013	snv.cctc	0.00011139412582665945
fpc28	0.03680025380423972	0.04463927336654613	0.0027367389802681746	0.08654180775282408	snv.cctc	0.06298740805633275
fpc29	0.45440477225316334	0.015702577447974358	-0.025437407253164467	0.05684256214911318	snv.cctc	0.5274007730547192
fpc30	0.20259246745583304	-0.026719663954690456	-0.06781962472168013	0.014380296812299215	snv.cctc	0.27053827490556764
fpc31	0.1328033380894811	0.0315417944218147	-0.00958600714385388	0.07266959598748328	snv.cctc	0.18924057003923536
fpc32	0.09089147416992745	-0.035238052299791885	-0.07608784764290247	0.005611743043318691	snv.cctc	0.13716261459938303
fpc33	3.0681735601197475e-07	-0.10782862105582046	-0.14911237248937426	-0.06654486962226666	snv.cctc	1.182481624466342e-06
fpc34	0.041581759796001413	-0.04168970756741398	-0.08178935564920754	-0.0015900594856204237	snv.cctc	0.06988011387489826
fpc35	0.013178041144463	0.05215407948408983	0.010918352868504948	0.0933898060996747	snv.cctc	0.02560382822084455
fpc36	1.0613394231853791e-05	-0.0930386617182332	-0.13444208522763976	-0.05163523820882664	snv.cctc	3.537798077284597e-05
fpc37	0.6548683966897586	-0.009271613863702148	-0.0499240838623381	0.0313808561349338	snv.cctc	0.7139312275673176
fpc38	0.19906253337990154	-0.02762348011631585	-0.06978193441191431	0.014534974179282609	snv.cctc	0.26658054363508976
fpc39	0.02801795897104735	0.04601400486239649	0.0049651370033184095	0.08706287272147457	snv.cctc	0.04968658762913293
fpc40	0.9812130453698764	0.0004989043684800824	-0.0410260283094337	0.04202383704639386	snv.cctc	0.9856698233006294
fpc41	0.039583757786283064	-0.042494939092753266	-0.08296425984614898	-0.002025618339357549	snv.cctc	0.06700066851183323
fpc42	0.5558070836872677	0.01207000920662064	-0.028088800939018246	0.05222881935225952	snv.cctc	0.6263083412112211
fpc43	0.03862348874441415	0.04351332710985896	0.0022767208026376676	0.08474993341708026	snv.cctc	0.06561115796931448
fpc44	3.9102254600207974e-05	0.0847430129596741	0.04435776770956935	0.12512825820977885	snv.cctc	0.00012172327189596423
fpc45	0.0743105081901085	0.03670182885056043	-0.0036043241022950465	0.07700798180341592	snv.cctc	0.11512321669155827
fpc46	0.2334539645767455	-0.024501095025544064	-0.06480400344500377	0.015801813393915638	snv.cctc	0.3046884083209183
fpc47	0.30933523087532144	-0.02111946226458547	-0.06183622026580927	0.019597295736638327	snv.cctc	0.3833612753773999
fpc48	0.342884671686263	0.020159182712690522	-0.021498240678201462	0.06181660610358251	snv.cctc	0.4160864250488372
fpc49	0.12227801317759227	0.03188657237301014	-0.00855687055244396	0.07233001529846424	snv.cctc	0.17651271702948296
fpc50	0.0042298989349479465	0.059051674374095725	0.01859033872428431	0.09951301002390714	snv.cctc	0.009263150768393758
fpc1	3.0265812007795735e-43	-0.287160929731051	-0.32798203256500125	-0.24633982689710077	snv.cctg	2.968781907014686e-42
fpc2	7.67603863955609e-42	-0.28452813949346895	-0.32567716230012084	-0.24337911668681705	snv.cctg	7.301282544358907e-41
fpc3	3.0278766277478573e-167	0.5739552585672261	0.533143267939665	0.6147672491947871	snv.cctg	1.5006581532259119e-165
fpc4	8.698102384571109e-71	-0.37982243824241324	-0.4216721697152719	-0.3379727067695546	snv.cctg	1.1870598664934001e-69
fpc5	5.224499816963477e-09	0.12383646393679007	0.08227467171117778	0.16539825616240236	snv.cctg	2.2584869139895675e-08
fpc6	3.1918085275516855e-190	0.6064623572220216	0.5660576050436187	0.6468671094004245	snv.cctg	2.4703723535160303e-188
fpc7	1.0897648571100794e-45	0.3034682607152805	0.26154593772051915	0.34539058371004183	snv.cctg	1.101461796542388e-44
fpc8	0.0008866895226316889	-0.07010480075982305	-0.1114387798086445	-0.028770821711001593	snv.cctg	0.0022485618504798216
fpc9	1.2829106861587655e-05	-0.09163197860811467	-0.13279525770126688	-0.05046869951496247	snv.cctg	4.248795648767307e-05
fpc10	0.05987456700096845	-0.03900224748184567	-0.07962633456698803	0.0016218396032966834	snv.cctg	0.09556251512866433
fpc11	2.236113939371302e-05	0.09030443092965772	0.04855979132540326	0.13204907053391218	snv.cctg	7.178433953095373e-05
fpc12	5.783814692870839e-10	0.1301082384953549	0.08895285932796085	0.17126361766274897	snv.cctg	2.6589546797982295e-09
fpc13	0.7763228488631793	0.00621155700718976	-0.036638913369714275	0.0490620273840938	snv.cctg	0.8184780921957385
fpc14	0.03737380176395781	-0.04357197386871569	-0.08459674182936992	-0.002547205908061456	snv.cctg	0.0638530329502152
fpc15	0.37082088325712537	0.01921109551448875	-0.022862329211844796	0.0612845202408223	snv.cctg	0.44473317563208625
fpc16	0.019886632810807547	0.0505960145955183	0.008007558349240655	0.09318447084179596	snv.cctg	0.03677887901180446
fpc17	0.0035028111524965226	0.060558061691926485	0.019907152374689818	0.10120897100916315	snv.cctg	0.007847296991120283
fpc18	0.2593083111779123	0.0233452550272157	-0.017217461410287297	0.0639079714647187	snv.cctg	0.3317690122634068
fpc19	1.8097660845614745e-05	-0.08769162561722302	-0.12778172195816678	-0.04760152927627926	snv.cctg	5.879918561111174e-05
fpc20	0.1738143776039246	-0.028900586428952265	-0.07054916171239617	0.012747988854491642	snv.cctg	0.2376697080014942
fpc21	0.6324198944385188	-0.009667070780386013	-0.04927856008086959	0.029944418520097563	snv.cctg	0.6944941503552247
fpc22	0.27072801876743857	-0.023282566658223508	-0.06471484164936878	0.01814970833292176	snv.cctg	0.3435789097115966
fpc23	3.1108609077258777e-09	-0.12316979838963818	-0.16390943600762464	-0.08243016077165172	snv.cctg	1.3614534569055931e-08
fpc24	5.970743060761713e-08	0.10845170375522466	0.06923137637397492	0.1476720311364744	snv.cctg	2.446316047375176e-07
fpc25	0.4837974261741186	-0.014590064876061962	-0.05542936168094782	0.0262492319288239	snv.cctg	0.5568253122598839
fpc26	0.6000235271506508	0.0107981901727791	-0.029563001059104466	0.05115938140466267	snv.cctg	0.66761184096124
fpc27	0.015762190489452623	0.04895344311245767	0.009213573047011585	0.08869331317790374	snv.cctg	0.029894721807790302
fpc28	0.6471533587774292	0.00972733437568102	-0.03192522626187858	0.05137989501324062	snv.cctg	0.7074887563281789
fpc29	0.023252516806414218	0.04625262781770291	0.0063041499166951245	0.0862011057187107	snv.cctg	0.04214845041906973
fpc30	0.8205764431462406	-0.004650151457028272	-0.04483526442571274	0.03553496151165619	snv.cctg	0.8569790949678853
fpc31	0.19692328027937245	0.026795967916879552	-0.013904959751311747	0.06749689558507085	snv.cctg	0.26409127310193553
fpc32	0.02915825548415963	-0.04498791278719866	-0.08541016540798799	-0.004565660166409323	snv.cctg	0.05141827199922032
fpc33	0.004342857855424318	-0.05891147170412016	-0.09939515614535253	-0.018427787262887782	snv.cctg	0.009481123216053862
fpc34	0.06261022592436108	-0.03803833623136131	-0.0780790429789771	0.002002370516254473	snv.cctg	0.09928368691345499
fpc35	0.0024946662095295087	0.06227097763748389	0.021910735624678344	0.10263121965028943	snv.cctg	0.00580752537447125
fpc36	0.05072543441639944	-0.04007985969562137	-0.0802862635561093	0.00012654416486655717	snv.cctg	0.08287990296490945
fpc37	0.9105925938011449	0.002310638497702081	-0.03801996656109426	0.04264124355649841	snv.cctg	0.9306888847641948
fpc38	0.9286654408449777	-0.0018767890329024638	-0.04296562374942979	0.039212045683624866	snv.cctg	0.9445472080601484
fpc39	0.0414498977095222	0.04208016539070893	0.001631143318278322	0.08252918746313954	snv.cctg	0.06976226453941031
fpc40	0.9073807919526966	0.002423590142382334	-0.03840528415463807	0.043252464439402734	snv.cctg	0.9285820457403977
fpc41	0.1552111970850364	-0.02930038216867508	-0.06970363273661959	0.011102868399269418	snv.cctg	0.2159426898622151
fpc42	0.7297269823681536	0.007125553408223209	-0.033297843613409726	0.04754895042985615	snv.cctg	0.7801243993150554
fpc43	0.4006195186550713	0.017546950312657305	-0.02337008006413693	0.058463980689451536	snv.cctg	0.474718718932673
fpc44	0.057579265928898886	0.038831012599838274	-0.0012489738042222934	0.07891099900389884	snv.cctg	0.09250010022697717
fpc45	0.4570868310048235	0.015242278942200373	-0.02493014605348727	0.05541470393788801	snv.cctg	0.5298606063145779
fpc46	0.7627124016195692	0.006176790374542296	-0.033920760706224434	0.04627434145530902	snv.cctg	0.806944220281923
fpc47	0.1598018808483439	-0.02918367272952481	-0.06987328884147137	0.011505943382421759	snv.cctg	0.22113167445337817
fpc48	0.46457410145620404	0.015338562917175296	-0.02576845399881359	0.05644557983316418	snv.cctg	0.5374372795306209
fpc49	0.6552310305330364	0.009131760386979418	-0.030952538376014346	0.04921605914997318	snv.cctg	0.7139312275673176
fpc50	0.5856037688912799	0.011125374572217607	-0.028868432856327834	0.05111918200076305	snv.cctg	0.6542735404856103
fpc1	5.997158149967652e-25	0.21563195395743265	0.17466146527549412	0.25660244263937115	snv.cctt	4.3496718289239066e-24
fpc2	7.710650377892365e-253	-0.7189491291828335	-0.7604382166799525	-0.6774600416857145	snv.cctt	1.4053282140352215e-250
fpc3	1.5084432960827915e-76	0.38911965324531006	0.34793241314328394	0.4303068933473362	snv.cctt	2.1521981370878215e-75
fpc4	6.107282557561137e-56	-0.342046924392478	-0.38459192969140266	-0.2995019190935534	snv.cctt	7.070931649635332e-55
fpc5	8.876180609803469e-28	0.23564190114302028	0.19336246622338377	0.2779213360626568	snv.cctt	6.888794017223845e-27
fpc6	0.0	0.8780816622071269	0.8377100223195575	0.9184533020946963	snv.cctt	0.0
fpc7	1.3756184889908692e-41	0.2975626669860915	0.254391960861515	0.34073337311066804	snv.cctt	1.3040678628856393e-40
fpc8	0.002033494732344872	-0.06594931479859806	-0.1078442480268398	-0.024054381570356317	snv.cctt	0.004833506620844984
fpc9	2.552828883262036e-14	-0.16175478509617286	-0.2033646900903345	-0.12014488010201121	snv.cctt	1.3949210048772248e-13
fpc10	0.9424155659695931	-0.0015205776000157512	-0.042779140300313614	0.039737985100282106	snv.cctt	0.9545759698328247
fpc11	1.0542675475520578e-07	0.11508309946438737	0.07266181906535826	0.15750437986341648	snv.cctt	4.20664664100927e-07
fpc12	0.03323768000191352	0.04548290417945766	0.00361514379184312	0.0873506645670722	snv.cctt	0.05764054389527666
fpc13	0.001069636583930483	0.0732126859280815	0.029351308387307644	0.11707406346885535	snv.cctt	0.0026658344504663562
fpc14	6.108951419733e-06	-0.09609452243155521	-0.13773926446496548	-0.05444978039814495	snv.cctt	2.0956633589247996e-05
fpc15	4.535081427450554e-10	0.13908170356286484	0.09535735834791068	0.182806048777819	snv.cctt	2.0951112072850063e-09
fpc16	0.001242433872948726	0.07074908816888097	0.027804649728685113	0.11369352660907682	snv.cctt	0.0030680731565385934
fpc17	0.04995280575829426	0.04070755076430983	8.387266283868544e-06	0.0814067142623358	snv.cctt	0.0816883798941715
fpc18	7.360462400296832e-05	0.08249483633420705	0.04170933026738306	0.12328034240103104	snv.cctt	0.00022167703924134917
fpc19	8.178671460898783e-10	-0.12685241770760058	-0.16733591281615615	-0.08636892259904502	snv.cctt	3.70862710706887e-09
fpc20	0.018907133534539336	0.049986690227098465	0.008249487037794281	0.09172389341640265	snv.cctt	0.03509372682987755
fpc21	0.5719590828397719	0.011382728618078727	-0.028091753167165896	0.050857210403323354	snv.cctt	0.6410570954264454
fpc22	0.38424362017691116	0.018510781993977245	-0.023185922899772088	0.06020748688772658	snv.cctt	0.4583987445100397
fpc23	0.039681893820741936	-0.043479085722974264	-0.08490620109047464	-0.0020519703554738797	snv.cctt	0.06712655691233292
fpc24	2.5218689984460207e-12	0.14074951630019622	0.10135209225029844	0.180146940350094	snv.cctt	1.283654039749551e-11
fpc25	0.06902688189024606	-0.03806017332695715	-0.0790868881937864	0.0029665415398721015	snv.cctt	0.10797394315611579
fpc26	0.053205785457298836	0.04068509615744195	-0.0005622591355551737	0.08193245145043908	snv.cctt	0.08643263019946476
fpc27	0.0001373641070606408	0.07773227161288086	0.03777481764801604	0.11768972557774568	snv.cctt	0.0003969857825537701
fpc28	0.030870484292446147	0.04588247204639533	0.004224806836132168	0.08754013725665849	snv.cctt	0.05404965486591904
fpc29	0.899020456348127	0.002663052739829872	-0.038468032631527434	0.043794138111187174	snv.cctt	0.922030419017411
fpc30	0.5554976689502635	-0.012226925196754116	-0.052875985552297416	0.028422135158789188	snv.cctt	0.6260845460939535
fpc31	0.3599044865358938	0.01936814148651976	-0.022094345421766283	0.060830628394805804	snv.cctt	0.4339099629621055
fpc32	0.13113809578939778	-0.03147907810679519	-0.07234862679790524	0.009390470584314865	snv.cctt	0.18729278089234008
fpc33	3.1428264167168096e-07	-0.10696332801177513	-0.14795210954392682	-0.06597454647962345	snv.cctt	1.2104273520415796e-06
fpc34	0.10659012250376595	-0.032919294996730304	-0.07290206253553971	0.007063472542079105	snv.cctt	0.1574880209587546
fpc35	0.04733649025443775	0.04153866558146554	0.00048827977749343887	0.08258905138543764	snv.cctt	0.07801064919597536
fpc36	8.014163730303723e-08	-0.11246975210467498	-0.1535438138490537	-0.07139569036029628	snv.cctt	3.2319789490518225e-07
fpc37	0.273018049758855	-0.022755144024686386	-0.06344275030699484	0.017932462257622062	snv.cctt	0.3460188382991321
fpc38	0.2142780986702565	-0.026492969159384566	-0.06830454093224772	0.015318602613478588	snv.cctt	0.28313172532435665
fpc39	0.08744863075390188	0.03567361309369983	-0.0052383147766113455	0.07658554096401102	snv.cctt	0.1324624031526932
fpc40	0.5302776864500212	-0.013251356697756018	-0.0546358681891484	0.028133154793636365	snv.cctt	0.6018656054956989
fpc41	0.0002636663304859477	-0.07556548489485304	-0.1161578640040774	-0.03497310578562868	snv.cctt	0.0007342113194901944
fpc42	0.6502823525843276	0.009310605366626725	-0.030940077683993896	0.04956128841724734	snv.cctt	0.7096958261737398
fpc43	0.03979931766816028	0.042898750330970285	0.0020003391999090167	0.08379716146203156	snv.cctt	0.06728490270051034
fpc44	5.342661559935506e-06	0.09474073073494137	0.05393781790092811	0.13554364356895462	snv.cctt	1.8439852054756023e-05
fpc45	0.07678812215670337	0.036366291856133666	-0.003911313643547382	0.07664389735581471	snv.cctt	0.1186038518822783
fpc46	0.35698250328192305	-0.018986564177930848	-0.059385832093560735	0.02141270373769904	snv.cctt	0.43078836897540906
fpc47	0.022282156334022585	-0.047308755017996744	-0.087878655224816	-0.006738854811177482	snv.cctt	0.04066349589380737
fpc48	0.28815056264985917	0.02238486528231067	-0.018920016178117144	0.06368974674273849	snv.cctt	0.36178903977148985
fpc49	0.08527331487916771	0.03565932869371803	-0.004954287351165293	0.07627294473860136	snv.cctt	0.12975874739221588
[truncated: 3,651 more rows]
