# Supplementary material for: Mutation-Attention (MuAt): deep representation learning of somatic mutations for tumour typing and subtyping
Source: Genome Med. 2023 Jul 7;15:47. doi: 10.1186/s13073-023-01204-4 (PMC10326961; doi:10.1186/s13073-023-01204-4)
Supplement: Supplementary file 1 — Additional file 1: Table S1. Dataset Information for PCAWG, TCGA, ICGC, and common tumour subtypes in PCAWG and TCGA datasets. Table S2. Precision, recall, and f1 scores in the PCAWG and TCGA datasets. Table S3. Classification accuracy of the different models benchmarked. Table S4. Coefficients with 95% confidence intervals, p-values and FDR-adjusted q-values of a PCA model associating driver mutation statuses with MuAt features in the PCAWG dataset tumours. Table S5. Coefficients with 95% confidence intervals, p-values and FDR-adjusted q-values of a negative binomial model associating driver mutation statuses with mutation counts in the PCAWG dataset tumours. Table S6. Coefficients with 95% confidence intervals, p-values and FDR-adjusted q-values of a least-squares linear regression model associating MuAt tumour-level features with the fraction of mutated microsatellitesin the PCAWG dataset tumours. Table S7. Coefficients with 95% confidence intervals, p-values and FDR-adjusted q-values of a negative binomial model associating MuAt tumour-level features with mutation counts in the PCAWG dataset tumours. Table S8. Pancreatic neuroendocrine tumours in the PCAWG dataset with germline MUTYH driver mutations. Table S9. Linear association of MuAt factors with mutation counts. Table S10. Linear association of MuAt factors with mutational signatures. Table S11. Attention values for mutation type pairs, averaged over tumour types. [file 13073_2023_1204_MOESM1_ESM.zip › TableS8_mutyh_pcawg_germline_mutations.xlsx]

## Sheet: STable7_mutyh_pcawg_germline_mu
Table S8. Pancreatic tumours with MUTYH driver mutations
PCAWG Sample ID	Histology	MUTYH germline mutation (GRCh37)	HGVSc (canonical transcript)	Consequence	Tumor MUTYH CN	Tumor MUTYH LOH	Reference	RSCode	gnomAD MAF (v2.1.1)	ClinVar Significance
7ae3671f-bf98-4693-8f35-3b762c9121d4	Panc-Endocrine	1_45798475_T_C	p.Tyr176Cys	missense	1	yes	PMID28551381	rs34612342	0.001538	Pathogenic/Likely Pathogenic
33b99e90-741d-43f2-804b-75721199a0dc	Panc-Endocrine	1_45798475_T_C	p.Tyr176Cys	missense	2	yes	PMID28551381	rs34612342	0.001538	Pathogenic/Likely Pathogenic
df2d41c4-7e79-4a46-aa4a-2a11c051ac40	Panc-Endocrine	1_45797887_G_A	p.Pro292Leu	missense	1	yes	PMID28199314	rs374950566	1.195e-05	Pathogenic/Likely Pathogenic
8cbd1752-7eea-46d3-8623-09e96dfb1fdf	Panc-Endocrine	1_45797835_T_G	c.924+3A>C	splice	2	yes	PMID28199314	rs587780751	7.426e-05	Conflicting interpretations of pathogenicity
