# Supplementary material for: Mutation-Attention (MuAt): deep representation learning of somatic mutations for tumour typing and subtyping
Source: Genome Med. 2023 Jul 7;15:47. doi: 10.1186/s13073-023-01204-4 (PMC10326961; doi:10.1186/s13073-023-01204-4)
Supplement: Supplementary file 1 — Additional file 1: Table S1. Dataset Information for PCAWG, TCGA, ICGC, and common tumour subtypes in PCAWG and TCGA datasets. Table S2. Precision, recall, and f1 scores in the PCAWG and TCGA datasets. Table S3. Classification accuracy of the different models benchmarked. Table S4. Coefficients with 95% confidence intervals, p-values and FDR-adjusted q-values of a PCA model associating driver mutation statuses with MuAt features in the PCAWG dataset tumours. Table S5. Coefficients with 95% confidence intervals, p-values and FDR-adjusted q-values of a negative binomial model associating driver mutation statuses with mutation counts in the PCAWG dataset tumours. Table S6. Coefficients with 95% confidence intervals, p-values and FDR-adjusted q-values of a least-squares linear regression model associating MuAt tumour-level features with the fraction of mutated microsatellitesin the PCAWG dataset tumours. Table S7. Coefficients with 95% confidence intervals, p-values and FDR-adjusted q-values of a negative binomial model associating MuAt tumour-level features with mutation counts in the PCAWG dataset tumours. Table S8. Pancreatic neuroendocrine tumours in the PCAWG dataset with germline MUTYH driver mutations. Table S9. Linear association of MuAt factors with mutation counts. Table S10. Linear association of MuAt factors with mutational signatures. Table S11. Attention values for mutation type pairs, averaged over tumour types. [file 13073_2023_1204_MOESM1_ESM.zip › TableS9_muat_nmf_mutation_typeburden_nbreg_formatted.xlsx]

## Sheet: MutationGroup
factor	mutation_group	p	q	coeff	cilo	cihi
M1	snv	1.59391e-05	6.13044e-05	0.315023	0.171942	0.458103
M2	snv	0.153866	0.204247	0.0659314	-0.0246874	0.15655
M3	snv	8.09675e-38	1.21451e-35	0.846034	0.717038	0.975029
M4	snv	0.000112675	0.000331397	0.151359	0.0745352	0.228183
M5	snv	0.441505	0.521463	-0.0443425	-0.157263	0.068578
M6	snv	0.00588629	0.0116177	0.108047	0.0311537	0.184941
M7	snv	0.281861	0.355287	0.0636135	-0.0522443	0.179471
M8	snv	6.46639e-05	0.000202075	-0.219193	-0.326728	-0.111659
M9	snv	0.923385	0.935864	0.00482939	-0.0935944	0.103253
M10	snv	0.00252711	0.0056577	0.162747	0.0571276	0.268366
M11	snv	1.63497e-07	9.80984e-07	0.23573	0.147502	0.323958
M12	snv	9.18143e-11	1.0594e-09	0.260259	0.181538	0.33898
M13	snv	0.00761478	0.0144584	-0.127058	-0.220373	-0.0337428
M14	snv	0.642435	0.685735	0.0247682	-0.0797872	0.129323
M15	snv	0.0039998	0.00869521	0.112294	0.0358247	0.188763
M16	snv	0.644591	0.685735	0.016251	-0.0527975	0.0852995
M17	snv	0.653862	0.690699	0.0225278	-0.0759408	0.120996
M18	snv	0.0899084	0.129676	0.075755	-0.0117966	0.163307
M19	snv	6.13927e-08	4.00387e-07	0.153087	0.0976739	0.2085
M20	snv	0.00540129	0.0109486	0.103481	0.030579	0.176384
M21	snv	0.000301949	0.000823498	0.166532	0.076208	0.256856
M22	snv	4.29898e-25	3.22424e-23	0.462616	0.374989	0.550243
M23	snv	0.00130216	0.00320203	0.204311	0.079776	0.328845
M24	snv	6.73208e-20	2.01962e-18	0.338652	0.265967	0.411336
M25	snv	0.618406	0.680622	0.0278204	-0.081647	0.137288
M26	snv	4.53198e-05	0.000144638	-0.163569	-0.242173	-0.0849652
M27	snv	4.65967e-10	4.65967e-09	0.303553	0.208057	0.399048
M28	snv	0.508637	0.577997	-0.0307898	-0.122091	0.0605118
M29	snv	0.0792833	0.118965	0.0828665	-0.00968525	0.175418
M30	snv	0.000428913	0.00112872	-0.114516	-0.17825	-0.050782
M31	snv	0.0020179	0.00480453	0.133069	0.0485984	0.21754
M32	snv	0.659787	0.692084	0.0176786	-0.061033	0.0963902
M33	snv	2.51653e-05	8.9876e-05	0.160775	0.0859851	0.235565
M34	snv	0.173324	0.228058	0.099193	-0.043591	0.241977
M35	snv	0.423134	0.507761	0.0362903	-0.0525088	0.125089
M36	snv	0.0119562	0.0218711	-0.100634	-0.179108	-0.0221601
M37	snv	0.0963684	0.13637	0.0590545	-0.0105571	0.128666
M38	snv	1.24862e-05	4.92876e-05	0.246813	0.136089	0.357537
M39	snv	1.18125e-05	4.78886e-05	0.237757	0.13139	0.344124
M40	snv	0.0129963	0.0232076	0.0773647	0.0163181	0.138411
M41	snv	0.00502846	0.0105578	0.0994824	0.0299752	0.16899
M42	snv	4.83457e-15	1.03598e-13	0.392537	0.294293	0.49078
M43	snv	0.24803	0.317987	-0.049435	-0.133312	0.0344423
M44	snv	0.130398	0.179446	0.0833109	-0.0246445	0.191266
M45	snv	0.122652	0.17035	0.0757317	-0.0204189	0.171882
M46	snv	0.0641936	0.101358	0.0801941	-0.0047285	0.165117
M47	snv	8.68119e-09	6.20085e-08	0.269421	0.17766	0.361182
M48	snv	9.73037e-22	4.86518e-20	0.327077	0.260159	0.393996
M49	snv	0.00603269	0.011752	0.131124	0.037534	0.224714
M50	snv	0.888021	0.906144	-0.00750149	-0.111918	0.0969147
M1	indel	0.00217792	0.0051045	0.232644	0.0838679	0.38142
M2	indel	0.0615206	0.0981712	-0.088246	-0.180751	0.00425855
M3	indel	2.42908e-11	3.03635e-10	0.431729	0.30501	0.558447
M4	indel	6.80883e-06	2.91807e-05	0.179457	0.101288	0.257626
M5	indel	0.137977	0.186401	-0.0871593	-0.202322	0.0280038
M6	indel	5.40353e-09	4.05265e-08	0.21358	0.141829	0.28533
M7	indel	0.505753	0.577997	0.0395412	-0.0769177	0.156
M8	indel	1.93077e-13	3.62019e-12	-0.426772	-0.540522	-0.313023
M9	indel	0.880353	0.904472	-0.00788757	-0.110593	0.0948176
M10	indel	0.104675	0.14674	0.0874536	-0.0181829	0.19309
M11	indel	0.495495	0.576157	0.031336	-0.0587725	0.121445
M12	indel	1.83567e-05	6.88375e-05	0.17684	0.0959343	0.257746
M13	indel	1.88503e-05	6.89646e-05	-0.212346	-0.309631	-0.115062
M14	indel	0.540165	0.604663	-0.0338069	-0.141976	0.074362
M15	indel	0.00225359	0.0052006	0.119836	0.0429441	0.196728
M16	indel	0.640005	0.685735	-0.0166618	-0.0864864	0.0531629
M17	indel	0.369375	0.454149	-0.0456438	-0.145305	0.0540172
M18	indel	0.491915	0.576157	-0.0309167	-0.119086	0.0572525
M19	indel	8.27281e-13	1.3788e-11	0.207879	0.150947	0.264811
M20	indel	0.0793103	0.118965	0.0671113	-0.00785057	0.142073
M21	indel	1.13096e-05	4.71231e-05	0.204924	0.113444	0.296404
M22	indel	1.35115e-06	6.75574e-06	0.226223	0.134464	0.317983
M23	indel	0.966051	0.966051	-0.00273384	-0.128627	0.12316
M24	indel	1.9959e-07	1.10883e-06	0.195836	0.122018	0.269654
M25	indel	0.632202	0.685735	-0.0269863	-0.137494	0.0835214
M26	indel	1.95626e-12	2.66763e-11	-0.297762	-0.380689	-0.214835
M27	indel	0.00179618	0.0043456	0.157356	0.0585698	0.256142
M28	indel	0.613985	0.680622	-0.0235053	-0.114842	0.0678312
M29	indel	0.000169681	0.000471336	0.174879	0.0837288	0.26603
M30	indel	9.39945e-05	0.000281983	-0.127171	-0.19099	-0.0633523
M31	indel	0.000673772	0.00168443	0.150029	0.0635442	0.236514
M32	indel	0.418858	0.506683	-0.0326778	-0.111905	0.046549
M33	indel	2.81772e-05	9.60586e-05	0.158937	0.0845504	0.233324
M34	indel	0.0830848	0.123393	-0.121696	-0.259326	0.0159332
M35	indel	0.0240722	0.0410322	0.100148	0.0131407	0.187156
M36	indel	0.00506774	0.0105578	-0.114745	-0.194987	-0.0345021
M37	indel	0.00943517	0.0176909	0.0944762	0.0231437	0.165809
M38	indel	0.00431306	0.00924228	0.164364	0.0515005	0.277228
M39	indel	8.25749e-05	0.00025278	0.221024	0.110986	0.331063
M40	indel	0.0461278	0.0743997	-0.0632383	-0.12539	-0.00108634
M41	indel	0.066484	0.103881	0.0683025	-0.00464559	0.141251
M42	indel	1.67304e-18	4.18261e-17	0.417378	0.324179	0.510577
M43	indel	0.0272383	0.0459073	-0.0962336	-0.181654	-0.0108137
M44	indel	0.706497	0.735934	-0.0210633	-0.130694	0.0885678
M45	indel	0.50713	0.577997	0.0331029	-0.0647098	0.130916
M46	indel	0.0757445	0.117131	-0.0782258	-0.164558	0.00810632
M47	indel	2.92087e-06	1.36916e-05	0.219954	0.127765	0.312142
M48	indel	2.03469e-09	1.60633e-08	0.20962	0.141088	0.278151
M49	indel	0.0303407	0.0505679	-0.101852	-0.194032	-0.00967202
M50	indel	0.00580358	0.0116072	0.152351	0.0441098	0.260592
M1	sv	9.23069e-08	5.76918e-07	-0.395937	-0.541226	-0.250649
M2	sv	0.40196	0.490196	-0.0406873	-0.135835	0.0544604
M3	sv	0.0888738	0.129676	-0.112808	-0.242762	0.017146
M4	sv	0.291804	0.364755	0.0438601	-0.0376865	0.125407
M5	sv	1.87526e-07	1.08188e-06	-0.317401	-0.436775	-0.198027
M6	sv	0.0217535	0.0375061	-0.0885866	-0.164253	-0.0129206
M7	sv	7.05053e-10	6.60987e-09	-0.367067	-0.483765	-0.250369
M8	sv	2.46467e-20	9.24251e-19	-0.544134	-0.659555	-0.428714
M9	sv	0.953307	0.959705	0.0030833	-0.100122	0.106289
M10	sv	3.63296e-06	1.60278e-05	0.241976	0.139573	0.344379
M11	sv	0.202834	0.262285	-0.0573149	-0.145523	0.0308935
M12	sv	0.00680056	0.013078	0.107907	0.0297628	0.186051
M13	sv	0.0385578	0.0635569	-0.104585	-0.203665	-0.00550563
M14	sv	0.344355	0.426887	-0.0500764	-0.153871	0.0537185
M15	sv	0.000503077	0.00127901	0.13038	0.0569303	0.20383
M16	sv	1.04102e-10	1.11538e-09	-0.247555	-0.322653	-0.172457
M17	sv	0.837779	0.866668	-0.0107684	-0.113856	0.0923191
M18	sv	7.93666e-07	4.25178e-06	-0.218214	-0.304845	-0.131583
M19	sv	0.19153	0.249822	0.0396667	-0.0198596	0.0991929
M20	sv	0.428895	0.510589	-0.0317029	-0.110249	0.0468431
M21	sv	1.68441e-12	2.52661e-11	0.316482	0.228602	0.404363
M22	sv	0.00519506	0.0106748	0.12763	0.0381208	0.21714
M23	sv	2.60672e-08	1.77731e-07	0.357408	0.231553	0.483263
M24	sv	0.0894394	0.129676	0.0636568	-0.00980516	0.137119
M25	sv	0.514644	0.580426	0.0351768	-0.0706286	0.140982
M26	sv	9.21009e-10	8.12655e-09	-0.272325	-0.359503	-0.185148
M27	sv	0.00370344	0.00816936	-0.146477	-0.245392	-0.0475616
M28	sv	0.076578	0.117211	0.0806	-0.00860517	0.169805
M29	sv	0.621635	0.680622	-0.0239618	-0.119121	0.0711973
M30	sv	0.0175221	0.0305618	-0.0782864	-0.142877	-0.0136961
M31	sv	0.0115586	0.0214048	0.103767	0.0232314	0.184302
M32	sv	0.0414215	0.0675351	0.0824399	0.00320665	0.161673
M33	sv	0.000464014	0.00120004	0.132655	0.0583847	0.206925
M34	sv	0.00250638	0.0056577	0.220349	0.0774654	0.363233
M35	sv	0.136123	0.185623	0.0662941	-0.0208875	0.153476
M36	sv	9.95319e-07	5.1482e-06	-0.201941	-0.282838	-0.121043
M37	sv	1.93418e-06	9.35894e-06	-0.188847	-0.266604	-0.111091
M38	sv	3.2584e-05	0.000108613	0.230736	0.121885	0.339587
M39	sv	0.014771	0.0260664	0.134206	0.0263124	0.2421
M40	sv	1.86183e-09	1.55153e-08	-0.195111	-0.258746	-0.131476
M41	sv	4.24043e-05	0.000138275	-0.148399	-0.219445	-0.0773541
M42	sv	0.273081	0.347137	-0.0555576	-0.154911	0.0437959
M43	sv	0.0122885	0.0222081	-0.106504	-0.189876	-0.0231314
M44	sv	3.25635e-06	1.48016e-05	-0.263507	-0.374481	-0.152534
M45	sv	2.71619e-05	9.47509e-05	-0.231044	-0.338965	-0.123124
M46	sv	0.091436	0.130623	-0.0768991	-0.166195	0.0123965
M47	sv	0.00013139	0.000379009	0.181018	0.0882348	0.273802
M48	sv	0.139179	0.186401	0.0532171	-0.0173129	0.123747
M49	sv	0.00033885	0.000907634	0.176701	0.0800597	0.273343
M50	sv	0.0001658	0.000469246	0.214891	0.103058	0.326725

## Sheet: MutationType
factor	mutation_type	p	q	coeff	cilo	cihi
M1	snv.acaa	0.349636	0.456856	0.0713849	-0.0782062	0.220976
M2	snv.acaa	0.690384	0.765437	-0.0188938	-0.111859	0.0740714
M3	snv.acaa	0.00172342	0.00518217	0.209598	0.078525	0.34067
M4	snv.acaa	0.0105457	0.0244194	0.102606	0.02397	0.181242
M5	snv.acaa	0.0193571	0.0409158	-0.139755	-0.256884	-0.0226264
M6	snv.acaa	0.0347628	0.0672868	0.0838546	0.00600362	0.161706
M7	snv.acaa	0.923457	0.943325	0.00579625	-0.112443	0.124035
M8	snv.acaa	1.53814e-14	4.52631e-13	-0.448153	-0.562459	-0.333847
M9	snv.acaa	0.434064	0.541262	-0.039801	-0.139524	0.0599215
M10	snv.acaa	0.305086	0.410722	0.0556892	-0.0507364	0.162115
M11	snv.acaa	0.360171	0.467486	0.0425184	-0.0485536	0.13359
M12	snv.acaa	0.000566713	0.0019441	0.141862	0.0612008	0.222523
M13	snv.acaa	0.00267782	0.00757286	-0.141975	-0.234653	-0.0492964
M14	snv.acaa	0.922891	0.943088	0.00524772	-0.101013	0.111509
M15	snv.acaa	0.0242059	0.0495878	0.0884834	0.0115375	0.165429
M16	snv.acaa	0.754643	0.816716	-0.0111553	-0.0811147	0.0588042
M17	snv.acaa	0.321015	0.426761	-0.0518949	-0.154389	0.0505988
M18	snv.acaa	0.0035094	0.00953274	-0.131604	-0.219965	-0.0432444
M19	snv.acaa	0.802692	0.852803	0.00698343	-0.0477952	0.0617621
M20	snv.acaa	0.617582	0.709737	0.0187869	-0.0549627	0.0925365
M21	snv.acaa	0.0311737	0.0614554	0.0987376	0.00892985	0.188545
M22	snv.acaa	0.00290296	0.0081277	0.139705	0.0477534	0.231657
M23	snv.acaa	0.118643	0.18872	0.100839	-0.0258137	0.227492
M24	snv.acaa	4.01957e-07	2.8142e-06	0.19186	0.117662	0.266058
M25	snv.acaa	0.789447	0.843012	0.0149933	-0.0950562	0.125043
M26	snv.acaa	1.95169e-10	2.53495e-09	-0.264595	-0.34607	-0.18312
M27	snv.acaa	0.00794587	0.0191773	0.13061	0.0341684	0.227052
M28	snv.acaa	0.848301	0.88706	-0.00886223	-0.0996667	0.0819423
M29	snv.acaa	0.952158	0.964967	0.002893	-0.0916146	0.0974006
M30	snv.acaa	0.0010881	0.00344606	-0.106023	-0.169635	-0.0424109
M31	snv.acaa	6.67678e-05	0.000283851	0.172754	0.0878411	0.257667
M32	snv.acaa	0.922825	0.943088	-0.00392135	-0.0832565	0.0754138
M33	snv.acaa	0.0158582	0.0344763	0.0933521	0.0175003	0.169204
M34	snv.acaa	0.917855	0.93896	0.00754574	-0.13585	0.150942
M35	snv.acaa	0.674714	0.75294	-0.0190008	-0.107736	0.0697341
M36	snv.acaa	2.69449e-06	1.58348e-05	-0.195033	-0.276488	-0.113577
M37	snv.acaa	0.537949	0.640145	-0.0223557	-0.0934956	0.0487842
M38	snv.acaa	0.00673612	0.0166306	0.152766	0.0422648	0.263267
M39	snv.acaa	0.00234643	0.00678123	0.167639	0.0596459	0.275633
M40	snv.acaa	0.282625	0.385615	-0.0343035	-0.0968789	0.0282719
M41	snv.acaa	0.250756	0.349451	0.0409773	-0.0289514	0.110906
M42	snv.acaa	0.000136797	0.000542767	0.189099	0.0919207	0.286277
M43	snv.acaa	0.0526538	0.0956879	-0.0849374	-0.170849	0.000973721
M44	snv.acaa	0.0362263	0.0696898	-0.119407	-0.23115	-0.00766333
M45	snv.acaa	0.0992434	0.162576	0.0822355	-0.0155355	0.180006
M46	snv.acaa	0.410809	0.517865	-0.0364856	-0.123432	0.0504604
M47	snv.acaa	2.38059e-10	3.06385e-09	0.299402	0.206765	0.39204
M48	snv.acaa	7.41911e-20	5.30607e-18	0.326599	0.256421	0.396778
M49	snv.acaa	0.0966778	0.15939	0.0821673	-0.014779	0.179114
M50	snv.acaa	0.526121	0.628852	-0.0343084	-0.140381	0.0717638
M1	snv.acac	0.045415	0.0843506	0.151166	0.00308455	0.299247
M2	snv.acac	0.399904	0.507866	0.0396528	-0.0526716	0.131977
M3	snv.acac	0.000117548	0.00047293	0.256251	0.125839	0.386664
M4	snv.acac	0.00240629	0.00691534	0.122916	0.0435354	0.202297
M5	snv.acac	0.473353	0.579758	-0.0429769	-0.160451	0.0744974
M6	snv.acac	0.0425789	0.0797119	0.0820216	0.00274456	0.161299
M7	snv.acac	0.856288	0.892461	-0.0109754	-0.129756	0.107806
M8	snv.acac	1.19281e-09	1.33453e-08	-0.360154	-0.476231	-0.244077
M9	snv.acac	0.830617	0.874741	-0.0109871	-0.111657	0.0896824
M10	snv.acac	0.0939479	0.155434	0.0919822	-0.0156532	0.199618
M11	snv.acac	0.607661	0.701816	0.0240873	-0.067866	0.116041
M12	snv.acac	9.17051e-07	5.86788e-06	0.202335	0.121545	0.283125
M13	snv.acac	6.1776e-05	0.000264998	-0.193792	-0.288608	-0.0989759
M14	snv.acac	0.630044	0.718129	0.0260519	-0.079957	0.132061
M15	snv.acac	0.0078957	0.0190644	0.105592	0.0276862	0.183498
M16	snv.acac	0.317397	0.422947	-0.0358996	-0.106274	0.0344749
M17	snv.acac	0.68556	0.761733	-0.0211014	-0.123248	0.0810452
M18	snv.acac	0.0776079	0.132113	-0.0800203	-0.168893	0.00885236
M19	snv.acac	0.188754	0.277074	0.0368393	-0.0180987	0.0917773
M20	snv.acac	0.0834875	0.140138	0.0657245	-0.00870216	0.140151
M21	snv.acac	0.000286604	0.00105976	0.168722	0.0775506	0.259893
M22	snv.acac	1.12408e-05	5.74238e-05	0.207354	0.114817	0.299891
M23	snv.acac	0.0722466	0.124944	0.116551	-0.01053	0.243632
M24	snv.acac	1.34894e-09	1.48567e-08	0.230938	0.156264	0.305611
M25	snv.acac	0.218945	0.31262	0.0696731	-0.0414083	0.180755
M26	snv.acac	1.11013e-10	1.51503e-09	-0.275097	-0.358676	-0.191518
M27	snv.acac	0.00015958	0.000622241	0.185551	0.0892309	0.281872
M28	snv.acac	0.408446	0.515231	-0.0389676	-0.131361	0.0534255
M29	snv.acac	0.84781	0.886732	0.00936338	-0.0862627	0.10499
M30	snv.acac	0.00185731	0.00554934	-0.102665	-0.167322	-0.038009
M31	snv.acac	0.00251854	0.00718674	0.132056	0.0463836	0.217728
M32	snv.acac	0.362171	0.469651	0.0372133	-0.0428283	0.117255
M33	snv.acac	0.000216243	0.000821082	0.144267	0.0678302	0.220704
M34	snv.acac	0.694424	0.76856	0.0287614	-0.114729	0.172252
M35	snv.acac	0.800784	0.851417	-0.0116109	-0.101797	0.0785754
M36	snv.acac	0.00419518	0.0111176	-0.121177	-0.20413	-0.038224
M37	snv.acac	0.180691	0.268094	0.0492397	-0.0228549	0.121334
M38	snv.acac	0.0158591	0.0344763	0.139723	0.0261924	0.253254
M39	snv.acac	0.000323451	0.00118669	0.197722	0.0899484	0.305496
M40	snv.acac	0.442398	0.549351	-0.0249513	-0.0886156	0.0387129
M41	snv.acac	0.0274587	0.0552498	0.0811869	0.00901995	0.153354
M42	snv.acac	2.58391e-08	2.29185e-07	0.279765	0.181278	0.378253
M43	snv.acac	0.0206756	0.043475	-0.102276	-0.188909	-0.0156426
M44	snv.acac	0.312257	0.417575	-0.0579929	-0.170476	0.0544904
M45	snv.acac	0.0224594	0.0467043	0.114219	0.0161404	0.212298
M46	snv.acac	0.554823	0.655257	-0.0259525	-0.112086	0.060181
M47	snv.acac	2.87428e-13	6.52196e-12	0.34871	0.255087	0.442332
M48	snv.acac	5.37969e-25	7.41347e-23	0.368272	0.298371	0.438174
M49	snv.acac	0.00157054	0.00478359	0.157038	0.0596773	0.254399
M50	snv.acac	0.920348	0.941317	0.00539988	-0.100441	0.11124
M1	snv.acag	0.369537	0.47734	0.0709035	-0.0839633	0.22577
M2	snv.acag	0.379784	0.487788	-0.0430832	-0.139226	0.0530595
M3	snv.acag	0.0231227	0.0478371	0.158437	0.0217236	0.295149
M4	snv.acag	0.179339	0.266368	0.0568847	-0.0261451	0.139915
M5	snv.acag	0.0158443	0.0344706	-0.151387	-0.274377	-0.0283962
M6	snv.acag	0.0959591	0.15839	0.0698628	-0.0123881	0.152114
M7	snv.acag	0.525635	0.628404	-0.0402852	-0.16469	0.0841193
M8	snv.acag	9.75698e-11	1.34785e-09	-0.434902	-0.566633	-0.30317
M9	snv.acag	0.235818	0.331766	-0.0647776	-0.171873	0.0423176
M10	snv.acag	0.434974	0.542133	0.0449258	-0.0678601	0.157712
M11	snv.acag	0.307798	0.413471	0.0492056	-0.0453582	0.143769
M12	snv.acag	0.00966363	0.0225991	0.11159	0.027068	0.196112
M13	snv.acag	0.00199087	0.00589231	-0.156888	-0.25635	-0.0574265
M14	snv.acag	0.955481	0.967897	0.00310421	-0.10588	0.112089
M15	snv.acag	0.0044451	0.011638	0.117805	0.0366392	0.198971
M16	snv.acag	0.310616	0.415872	-0.0387953	-0.113788	0.0361974
M17	snv.acag	0.3676	0.475381	-0.0496995	-0.157814	0.0584155
M18	snv.acag	0.0191708	0.0405674	-0.111081	-0.204035	-0.0181277
M19	snv.acag	0.167887	0.252815	0.0401635	-0.0169196	0.0972465
M20	snv.acag	0.572341	0.672433	-0.0220389	-0.0985442	0.0544664
M21	snv.acag	0.0756558	0.129532	0.08611	-0.00889451	0.181115
M22	snv.acag	0.0179775	0.0384309	0.115729	0.0198639	0.211595
M23	snv.acag	0.0292455	0.058429	0.146838	0.0148307	0.278846
M24	snv.acag	0.00083176	0.00273383	0.133886	0.0553668	0.212406
M25	snv.acag	0.622429	0.712609	0.0292715	-0.0872394	0.145783
M26	snv.acag	5.85387e-08	4.78645e-07	-0.263211	-0.358336	-0.168086
M27	snv.acag	0.0544874	0.0983944	0.0982384	-0.00189139	0.198368
M28	snv.acag	0.874594	0.90619	-0.00762528	-0.10232	0.0870691
M29	snv.acag	0.603645	0.69832	0.0265902	-0.0737937	0.126974
M30	snv.acag	0.0118745	0.0269721	-0.0849118	-0.151062	-0.0187616
M31	snv.acag	0.00745944	0.0181507	0.120464	0.0322204	0.208708
M32	snv.acag	0.865607	0.899518	0.00719416	-0.0761205	0.0905088
M33	snv.acag	0.0748761	0.128469	0.0711771	-0.00714244	0.149497
M34	snv.acag	0.997	0.997353	-0.000289792	-0.151345	0.150765
M35	snv.acag	0.492899	0.59871	-0.0325998	-0.12578	0.0605807
M36	snv.acag	0.000429233	0.00151858	-0.165746	-0.257997	-0.0734947
M37	snv.acag	0.689646	0.76507	0.015732	-0.0614817	0.0929458
M38	snv.acag	0.00273209	0.00770275	0.176097	0.06091	0.291285
M39	snv.acag	0.00208785	0.00613435	0.175892	0.0638696	0.287914
M40	snv.acag	0.0216209	0.0452271	-0.0815935	-0.151216	-0.011971
M41	snv.acag	0.0792612	0.134281	0.0677403	-0.00791177	0.143392
M42	snv.acag	7.94884e-05	0.00033292	0.20157	0.101449	0.301691
M43	snv.acag	0.00483535	0.012532	-0.130376	-0.221061	-0.0396911
M44	snv.acag	0.0613634	0.108514	-0.112259	-0.229865	0.00534609
M45	snv.acag	0.170839	0.256508	0.0734886	-0.0316839	0.178661
M46	snv.acag	0.698559	0.771624	-0.0187166	-0.113442	0.0760084
M47	snv.acag	8.06412e-14	2.04315e-12	0.371244	0.273828	0.468659
M48	snv.acag	2.48926e-25	3.90676e-23	0.382188	0.310159	0.454218
M49	snv.acag	0.222618	0.317064	0.0628734	-0.038168	0.163915
M50	snv.acag	0.331314	0.437878	-0.0543606	-0.164035	0.0553133
M1	snv.acat	0.0333088	0.0649396	0.161255	0.0127572	0.309753
M2	snv.acat	0.456884	0.563992	0.0348642	-0.0569821	0.12671
M3	snv.acat	9.61982e-05	0.000394713	0.260054	0.129362	0.390747
M4	snv.acat	0.00103827	0.00331053	0.132779	0.0534357	0.212123
M5	snv.acat	0.0640448	0.112657	-0.111023	-0.228527	0.00648059
M6	snv.acat	0.217564	0.310884	0.0499797	-0.0294655	0.129425
M7	snv.acat	0.573305	0.673005	-0.0346349	-0.155168	0.0858982
M8	snv.acat	1.1102e-07	8.56914e-07	-0.308242	-0.422067	-0.194418
M9	snv.acat	0.277699	0.380364	-0.055516	-0.155755	0.0447227
M10	snv.acat	0.22032	0.314108	0.0678539	-0.0406504	0.176358
M11	snv.acat	0.160282	0.242786	0.0659523	-0.026108	0.158013
M12	snv.acat	2.36723e-07	1.71253e-06	0.213433	0.132487	0.294379
M13	snv.acat	0.000500528	0.00174352	-0.166016	-0.259504	-0.072527
M14	snv.acat	0.788309	0.842434	0.0145642	-0.091747	0.120875
M15	snv.acat	0.0108447	0.0250092	0.102667	0.0236834	0.181651
M16	snv.acat	0.549456	0.650414	-0.0215639	-0.0921722	0.0490444
M17	snv.acat	0.536725	0.639164	-0.0320812	-0.133863	0.0697004
M18	snv.acat	0.0152398	0.0333223	-0.110113	-0.19905	-0.0211759
M19	snv.acat	0.0404258	0.0763388	0.0599518	0.0026155	0.117288
M20	snv.acat	0.0487857	0.0898726	0.0743055	0.000395791	0.148215
M21	snv.acat	6.75347e-05	0.00028687	0.185709	0.0943665	0.277052
M22	snv.acat	7.50192e-06	3.9613e-05	0.209398	0.117766	0.301029
M23	snv.acat	0.0795034	0.13465	0.113361	-0.0133422	0.240065
M24	snv.acat	1.86475e-12	3.65827e-11	0.27094	0.195555	0.346325
M25	snv.acat	0.333993	0.440799	0.0551777	-0.0567631	0.167118
M26	snv.acat	2.60391e-09	2.70941e-08	-0.256557	-0.341	-0.172114
M27	snv.acat	9.95737e-08	7.80294e-07	0.261701	0.165422	0.35798
M28	snv.acat	0.250785	0.349451	-0.0541151	-0.146469	0.0382392
M29	snv.acat	0.9781	0.982039	0.0013471	-0.094835	0.0975291
M30	snv.acat	6.82918e-05	0.000289242	-0.132478	-0.197682	-0.0672743
M31	snv.acat	0.000488521	0.00170484	0.153305	0.0671349	0.239474
M32	snv.acat	0.701172	0.773452	0.0156737	-0.0643806	0.0957281
M33	snv.acat	6.18642e-05	0.000264998	0.156213	0.0797766	0.232649
M34	snv.acat	0.368624	0.476378	0.0661561	-0.0780661	0.210378
M35	snv.acat	0.670099	0.749715	0.0195945	-0.0705543	0.109743
M36	snv.acat	2.49748e-05	0.000118082	-0.178078	-0.260884	-0.0952728
M37	snv.acat	0.31697	0.422577	0.0368909	-0.0353631	0.109145
M38	snv.acat	0.00514495	0.0132493	0.161813	0.0484576	0.275169
M39	snv.acat	5.41199e-07	3.69296e-06	0.275171	0.167545	0.382798
M40	snv.acat	0.395789	0.503877	-0.0277731	-0.0918763	0.0363301
M41	snv.acat	0.00897397	0.021188	0.0950218	0.0237489	0.166295
M42	snv.acat	2.69875e-11	4.16611e-10	0.339662	0.239735	0.439588
M43	snv.acat	0.0294989	0.0588521	-0.0960559	-0.182545	-0.00956652
M44	snv.acat	0.589206	0.686394	0.0304527	-0.0800797	0.140985
M45	snv.acat	0.0930958	0.154204	0.0844939	-0.0141223	0.18311
M46	snv.acat	0.404116	0.511024	0.0371065	-0.050066	0.124279
M47	snv.acat	5.82001e-12	1.01805e-10	0.328355	0.234868	0.421842
M48	snv.acat	5.10365e-25	7.39374e-23	0.366497	0.296966	0.436027
M49	snv.acat	0.000204073	0.000776964	0.183164	0.0865022	0.279827
M50	snv.acat	0.0513601	0.0937787	-0.103997	-0.208609	0.000614067
M1	snv.ccaa	0.0841882	0.14118	0.130278	-0.0175837	0.27814
M2	snv.ccaa	0.194707	0.284115	-0.0614827	-0.154408	0.0314427
M3	snv.ccaa	6.05996e-09	5.91343e-08	0.377186	0.250056	0.504315
M4	snv.ccaa	0.0200107	0.042234	0.0935121	0.0147207	0.172304
M5	snv.ccaa	0.00471917	0.0122759	-0.167604	-0.283861	-0.0513463
M6	snv.ccaa	0.152695	0.233043	0.0573009	-0.0212317	0.135834
M7	snv.ccaa	0.470488	0.577254	-0.0432457	-0.160693	0.0742016
M8	snv.ccaa	4.9215e-17	2.20686e-15	-0.491158	-0.605916	-0.3764
M9	snv.ccaa	0.0686548	0.119617	-0.0929095	-0.192926	0.00710741
M10	snv.ccaa	0.858551	0.894324	0.00969531	-0.0969289	0.116319
M11	snv.ccaa	0.0219301	0.045806	0.105617	0.0152837	0.19595
M12	snv.ccaa	0.000628736	0.00212971	0.140578	0.0599887	0.221168
M13	snv.ccaa	0.00290932	0.00813745	-0.140307	-0.232676	-0.0479382
M14	snv.ccaa	0.576446	0.67481	-0.0302723	-0.136492	0.0759475
M15	snv.ccaa	0.0359725	0.0692722	0.0833671	0.00545677	0.161277
M16	snv.ccaa	0.212038	0.304296	-0.044634	-0.114732	0.025464
M17	snv.ccaa	0.0866971	0.144794	-0.0891253	-0.191095	0.0128442
M18	snv.ccaa	0.00602449	0.0150746	-0.125789	-0.215556	-0.0360213
M19	snv.ccaa	0.00176229	0.00529625	0.0905546	0.0338073	0.147302
M20	snv.ccaa	0.348505	0.455588	0.0357581	-0.0389993	0.110516
M21	snv.ccaa	0.000380008	0.00136929	0.161457	0.0724062	0.250507
M22	snv.ccaa	0.0115014	0.0262875	0.118936	0.0266913	0.211181
M23	snv.ccaa	0.0343114	0.0665726	0.138064	0.0102047	0.265924
M24	snv.ccaa	4.41942e-06	2.4747e-05	0.173578	0.0994686	0.247686
M25	snv.ccaa	0.701687	0.773567	0.0216907	-0.0892965	0.132678
M26	snv.ccaa	5.27629e-09	5.21172e-08	-0.2454	-0.327784	-0.163016
M27	snv.ccaa	0.0011126	0.0035138	0.162469	0.0648015	0.260136
M28	snv.ccaa	0.482192	0.588166	-0.032839	-0.124422	0.0587445
M29	snv.ccaa	0.959919	0.970395	0.00242191	-0.0920322	0.096876
M30	snv.ccaa	4.27715e-05	0.000191337	-0.133485	-0.197421	-0.0695486
M31	snv.ccaa	0.000416068	0.00148056	0.155608	0.0692019	0.242015
M32	snv.ccaa	0.560776	0.661045	-0.0235347	-0.102833	0.055764
M33	snv.ccaa	0.00574926	0.014505	0.107199	0.0311219	0.183277
M34	snv.ccaa	0.865799	0.899552	0.0120946	-0.128174	0.152363
M35	snv.ccaa	0.665452	0.745845	-0.0196959	-0.108973	0.0695812
M36	snv.ccaa	6.95537e-08	5.57416e-07	-0.225012	-0.306797	-0.143226
M37	snv.ccaa	0.227641	0.322591	-0.0439118	-0.115249	0.0274256
M38	snv.ccaa	0.00610474	0.0152416	0.156139	0.0445359	0.267741
M39	snv.ccaa	0.00210575	0.00617411	0.168856	0.0612257	0.276486
M40	snv.ccaa	0.467974	0.574669	-0.0236184	-0.0873998	0.040163
M41	snv.ccaa	0.960625	0.970589	0.00175453	-0.0679006	0.0714097
M42	snv.ccaa	1.4691e-06	9.04183e-06	0.234934	0.139311	0.330556
M43	snv.ccaa	0.0125268	0.0282315	-0.10998	-0.196309	-0.0236519
M44	snv.ccaa	0.843901	0.883461	-0.0113024	-0.123804	0.101199
M45	snv.ccaa	0.61616	0.708611	0.0248286	-0.0722454	0.121903
M46	snv.ccaa	0.749865	0.813193	-0.0141346	-0.101028	0.0727592
M47	snv.ccaa	2.26935e-09	2.39213e-08	0.281567	0.18924	0.373894
M48	snv.ccaa	3.58692e-24	4.50358e-22	0.366135	0.29538	0.436889
M49	snv.ccaa	0.145813	0.224175	0.0709629	-0.0246622	0.166588
M50	snv.ccaa	0.453464	0.560383	-0.0404873	-0.146341	0.0653665
M1	snv.ccac	0.00376486	0.0101341	0.218984	0.0708417	0.367126
M2	snv.ccac	0.135785	0.211579	-0.0704014	-0.162905	0.0221016
M3	snv.ccac	3.22212e-08	2.80077e-07	0.362526	0.234013	0.49104
M4	snv.ccac	0.00222361	0.00646598	0.123887	0.0445003	0.203275
M5	snv.ccac	0.0790212	0.134075	-0.105185	-0.222561	0.0121912
M6	snv.ccac	0.0815918	0.137528	0.0709319	-0.00889703	0.150761
M7	snv.ccac	0.24042	0.337192	-0.070969	-0.189456	0.0475182
M8	snv.ccac	1.16846e-12	2.38331e-11	-0.423784	-0.540621	-0.306947
M9	snv.ccac	0.392655	0.500339	-0.0440171	-0.144942	0.056908
M10	snv.ccac	0.680473	0.757421	0.022721	-0.0854149	0.130857
M11	snv.ccac	0.0807783	0.136442	0.0817323	-0.010006	0.173471
M12	snv.ccac	5.00159e-06	2.74625e-05	0.189146	0.107932	0.27036
M13	snv.ccac	0.00296245	0.00825745	-0.14412	-0.239177	-0.0490638
M14	snv.ccac	0.830967	0.874855	-0.0115994	-0.118102	0.0949036
M15	snv.ccac	0.0152323	0.0333223	0.0968372	0.0186286	0.175046
M16	snv.ccac	0.251641	0.350413	-0.0412801	-0.111857	0.0292969
M17	snv.ccac	0.0207946	0.0436439	-0.120285	-0.222268	-0.0183016
M18	snv.ccac	0.00898923	0.0212152	-0.118381	-0.207195	-0.0295674
M19	snv.ccac	0.000586644	0.00200153	0.0973997	0.0418687	0.152931
M20	snv.ccac	0.343731	0.450982	0.0366263	-0.039192	0.112445
M21	snv.ccac	0.000253709	0.000951831	0.171697	0.0797137	0.263681
M22	snv.ccac	0.00730066	0.0178412	0.127118	0.0342501	0.219985
M23	snv.ccac	0.0739136	0.127166	0.115895	-0.011207	0.242996
M24	snv.ccac	0.000106139	0.000431737	0.14751	0.0729212	0.222099
M25	snv.ccac	0.344547	0.451774	0.0543817	-0.0583819	0.167145
M26	snv.ccac	6.17364e-11	8.94386e-10	-0.285506	-0.371075	-0.199936
M27	snv.ccac	0.068178	0.119038	0.0921391	-0.00687751	0.191156
M28	snv.ccac	0.266884	0.367242	-0.0526945	-0.145717	0.0403275
M29	snv.ccac	0.309318	0.414921	0.0492661	-0.0457119	0.144244
M30	snv.ccac	2.53171e-05	0.000119401	-0.139303	-0.204125	-0.0744805
M31	snv.ccac	0.00718432	0.017572	0.118689	0.0321522	0.205225
M32	snv.ccac	0.943277	0.959236	-0.00289803	-0.0827283	0.0769323
M33	snv.ccac	0.000461385	0.00161513	0.137136	0.0603901	0.213882
M34	snv.ccac	0.491334	0.597125	-0.0497869	-0.19158	0.0920063
M35	snv.ccac	0.843299	0.883461	-0.00910106	-0.0993388	0.0811367
M36	snv.ccac	2.74186e-05	0.000127712	-0.176974	-0.25968	-0.0942677
M37	snv.ccac	0.337034	0.443991	-0.0355959	-0.108266	0.0370746
M38	snv.ccac	0.00684947	0.0168699	0.156176	0.0429767	0.269375
M39	snv.ccac	0.00205133	0.00603645	0.168979	0.061543	0.276415
M40	snv.ccac	0.0766872	0.13098	-0.0588358	-0.123977	0.00630568
M41	snv.ccac	0.0131984	0.0294981	0.0907818	0.018989	0.162575
M42	snv.ccac	9.64315e-13	2.03298e-11	0.353488	0.256392	0.450583
M43	snv.ccac	0.00352432	0.00956407	-0.130004	-0.21733	-0.0426791
M44	snv.ccac	0.203202	0.293927	-0.0747987	-0.190009	0.0404114
M45	snv.ccac	0.833404	0.87637	0.0107128	-0.0891116	0.110537
M46	snv.ccac	0.0892553	0.148496	-0.0754775	-0.162531	0.0115758
M47	snv.ccac	2.03064e-12	3.92915e-11	0.336158	0.242469	0.429848
M48	snv.ccac	3.41452e-29	7.14519e-27	0.404029	0.333424	0.474634
M49	snv.ccac	0.0725511	0.125356	0.0867341	-0.00793706	0.181405
M50	snv.ccac	0.517081	0.620226	0.0353578	-0.0716112	0.142327
M1	snv.ccag	0.00619258	0.0154473	0.215264	0.0611366	0.369392
M2	snv.ccag	0.171052	0.25676	-0.0684995	-0.166581	0.0295817
M3	snv.ccag	9.08547e-10	1.04335e-08	0.414086	0.281574	0.546598
M4	snv.ccag	0.0115141	0.0263003	0.104209	0.0233738	0.185043
M5	snv.ccag	0.0326809	0.0639599	-0.136068	-0.260924	-0.0112129
M6	snv.ccag	0.11177	0.179358	0.0655607	-0.0152402	0.146362
M7	snv.ccag	0.176762	0.263423	-0.0851285	-0.208648	0.0383906
M8	snv.ccag	2.01435e-09	2.13529e-08	-0.397977	-0.528053	-0.267901
M9	snv.ccag	0.0585476	0.104341	-0.106206	-0.216251	0.0038398
M10	snv.ccag	0.926536	0.945734	0.00520134	-0.105363	0.115766
M11	snv.ccag	0.0329494	0.0643722	0.101522	0.00822266	0.194822
M12	snv.ccag	0.00602952	0.0150805	0.118323	0.0338749	0.202771
M13	snv.ccag	0.0632503	0.111467	-0.0944806	-0.194177	0.00521563
M14	snv.ccag	0.585019	0.682599	-0.0305756	-0.140319	0.0791673
M15	snv.ccag	0.00443959	0.011629	0.117814	0.0366533	0.198975
M16	snv.ccag	0.994006	0.995239	-0.000289204	-0.0757408	0.0751624
M17	snv.ccag	0.1086	0.175211	-0.0883324	-0.196233	0.0195681
M18	snv.ccag	0.0102951	0.0239075	-0.12198	-0.215159	-0.0288003
M19	snv.ccag	1.50769e-06	9.26924e-06	0.143891	0.0852616	0.202521
M20	snv.ccag	0.984765	0.987912	-0.000773016	-0.080114	0.078568
M21	snv.ccag	0.00739319	0.0180205	0.127396	0.0341785	0.220613
M22	snv.ccag	0.0138958	0.0307767	0.120934	0.0245797	0.217288
M23	snv.ccag	0.071764	0.124224	0.120608	-0.0106736	0.251889
M24	snv.ccag	0.000399762	0.00142953	0.141192	0.0630247	0.219359
M25	snv.ccag	0.789964	0.843086	0.0159024	-0.101114	0.132919
M26	snv.ccag	2.06459e-06	1.23963e-05	-0.235656	-0.332956	-0.138357
M27	snv.ccag	0.0286571	0.0573547	0.114949	0.0119882	0.21791
M28	snv.ccag	0.67177	0.750544	-0.0207378	-0.116663	0.0751872
M29	snv.ccag	0.950466	0.963915	-0.00313638	-0.102091	0.0958179
M30	snv.ccag	0.0321837	0.0631601	-0.0722303	-0.138318	-0.00614217
M31	snv.ccag	0.00114389	0.00360457	0.149289	0.0593276	0.239251
M32	snv.ccag	0.792968	0.845653	0.0112101	-0.0725041	0.0949244
M33	snv.ccag	0.0305342	0.0604388	0.0863722	0.00811085	0.164634
M34	snv.ccag	0.748616	0.812307	-0.0236489	-0.168286	0.120988
M35	snv.ccag	0.405478	0.512632	0.0392887	-0.0532784	0.131856
M36	snv.ccag	0.00372973	0.0100587	-0.134593	-0.225553	-0.0436334
M37	snv.ccag	0.0343441	0.0666133	-0.0875667	-0.168676	-0.00645756
M38	snv.ccag	0.0254597	0.0517655	0.131961	0.0162056	0.247716
M39	snv.ccag	0.00992814	0.0231602	0.148241	0.0355526	0.26093
M40	snv.ccag	0.0141903	0.031343	-0.088762	-0.159701	-0.0178234
M41	snv.ccag	0.649617	0.733187	0.0176162	-0.0583853	0.0936177
M42	snv.ccag	4.95955e-07	3.39654e-06	0.249249	0.152087	0.346411
M43	snv.ccag	0.0982197	0.161414	-0.0754169	-0.164809	0.0139755
M44	snv.ccag	0.756938	0.818642	-0.0185204	-0.135803	0.0987622
M45	snv.ccag	0.344245	0.451482	-0.0518175	-0.159197	0.0555616
M46	snv.ccag	0.173469	0.259561	-0.0682041	-0.166414	0.0300059
M47	snv.ccag	3.57579e-11	5.38752e-10	0.324635	0.228531	0.420739
M48	snv.ccag	9.67695e-28	1.88534e-25	0.406834	0.333786	0.479882
M49	snv.ccag	0.88594	0.914759	0.00725916	-0.0919275	0.106446
M50	snv.ccag	0.895971	0.922624	-0.00746408	-0.11935	0.104422
M1	snv.ccat	0.00240911	0.00691661	0.228788	0.0810168	0.376559
M2	snv.ccat	0.752127	0.814953	-0.0148634	-0.1071	0.0773733
M3	snv.ccat	5.63289e-12	9.88379e-11	0.442387	0.316518	0.568255
M4	snv.ccat	2.94718e-06	1.72198e-05	0.18736	0.108802	0.265919
M5	snv.ccat	0.00833344	0.0199593	-0.156389	-0.272571	-0.0402073
M6	snv.ccat	0.129578	0.203253	0.0608884	-0.0178433	0.13962
M7	snv.ccat	0.256385	0.355829	-0.0687375	-0.187439	0.0499637
M8	snv.ccat	1.1248e-11	1.88021e-10	-0.396374	-0.510797	-0.281951
M9	snv.ccat	0.0702736	0.12198	-0.0903858	-0.188253	0.00748102
M10	snv.ccat	0.72289	0.79123	0.0191505	-0.0866992	0.125
M11	snv.ccat	0.0235782	0.0485661	0.104934	0.0140891	0.195779
M12	snv.ccat	2.84098e-06	1.66337e-05	0.191651	0.111423	0.27188
M13	snv.ccat	0.00083626	0.00274418	-0.158276	-0.251141	-0.0654112
M14	snv.ccat	0.668043	0.747859	-0.0233493	-0.130066	0.0833673
M15	snv.ccat	0.00311486	0.00860164	0.117862	0.0397187	0.196006
M16	snv.ccat	0.261678	0.361486	-0.0403219	-0.110731	0.0300871
M17	snv.ccat	0.138412	0.214842	-0.076192	-0.176975	0.0245912
M18	snv.ccat	0.0283412	0.0568031	-0.0998251	-0.189062	-0.0105887
M19	snv.ccat	9.04728e-09	8.63465e-08	0.173522	0.114351	0.232693
M20	snv.ccat	0.0165874	0.0358664	0.0926167	0.0168463	0.168387
M21	snv.ccat	4.83048e-07	3.31216e-06	0.230153	0.140525	0.319781
M22	snv.ccat	3.5608e-05	0.000162508	0.193905	0.101979	0.28583
M23	snv.ccat	0.0701979	0.121886	0.117694	-0.00970688	0.245095
M24	snv.ccat	8.53271e-11	1.19331e-09	0.242508	0.169282	0.315735
M25	snv.ccat	0.542116	0.64402	0.0344435	-0.0762952	0.145182
M26	snv.ccat	5.89836e-08	4.81586e-07	-0.230193	-0.313406	-0.146979
M27	snv.ccat	3.96244e-08	3.38184e-07	0.271573	0.174664	0.368482
M28	snv.ccat	0.119726	0.190175	-0.0737287	-0.166603	0.0191457
M29	snv.ccat	0.307058	0.412772	0.0494298	-0.0454197	0.144279
M30	snv.ccat	1.03764e-06	6.57987e-06	-0.160708	-0.225196	-0.0962201
M31	snv.ccat	0.00120264	0.00376867	0.144722	0.0571283	0.232315
M32	snv.ccat	0.867119	0.900261	0.00682583	-0.0731316	0.0867832
M33	snv.ccat	8.86106e-05	0.000367584	0.151766	0.0758813	0.227651
M34	snv.ccat	0.970094	0.976688	0.00267983	-0.13742	0.14278
M35	snv.ccat	0.547381	0.648773	0.0275525	-0.062198	0.117303
M36	snv.ccat	5.11277e-07	3.49301e-06	-0.209582	-0.291376	-0.127788
M37	snv.ccat	0.703961	0.77562	-0.0138199	-0.0851041	0.0574643
M38	snv.ccat	0.0186929	0.0396899	0.135872	0.0226282	0.249117
M39	snv.ccat	9.1859e-06	4.75714e-05	0.241815	0.134961	0.348668
M40	snv.ccat	0.198682	0.288871	-0.0414817	-0.104737	0.0217733
M41	snv.ccat	0.0600682	0.106658	0.0682735	-0.00289288	0.13944
M42	snv.ccat	3.36103e-16	1.31874e-14	0.407844	0.309878	0.505809
M43	snv.ccat	0.00477253	0.0123976	-0.123737	-0.209676	-0.0377979
M44	snv.ccat	0.118892	0.189062	0.0884691	-0.0227221	0.19966
M45	snv.ccat	0.954668	0.967338	0.00281316	-0.0941806	0.0998069
M46	snv.ccat	0.322647	0.428528	0.0436528	-0.0428539	0.13016
M47	snv.ccat	1.09614e-10	1.49956e-09	0.303427	0.211268	0.395586
M48	snv.ccat	1.67895e-29	3.79443e-27	0.403221	0.333149	0.473293
M49	snv.ccat	0.0791901	0.13424	0.0846782	-0.00986764	0.179224
M50	snv.ccat	0.407106	0.514102	-0.0443037	-0.149049	0.0604416
M1	snv.gcaa	0.384106	0.491774	0.0666517	-0.0834421	0.216745
M2	snv.gcaa	0.780295	0.8364	-0.0133122	-0.106852	0.0802273
M3	snv.gcaa	0.107647	0.174022	0.107805	-0.0235266	0.239137
M4	snv.gcaa	0.000485814	0.00169644	0.140158	0.0614114	0.218905
M5	snv.gcaa	0.00755668	0.0183399	-0.161525	-0.28004	-0.0430106
M6	snv.gcaa	0.0110846	0.0254688	0.101613	0.023205	0.18002
M7	snv.gcaa	0.0612234	0.108335	-0.113043	-0.231406	0.0053195
M8	snv.gcaa	1.25662e-20	9.99989e-19	-0.552779	-0.669129	-0.43643
M9	snv.gcaa	0.02619	0.053018	-0.113194	-0.212977	-0.0134109
M10	snv.gcaa	0.697302	0.770531	-0.0211764	-0.127883	0.0855299
M11	snv.gcaa	0.231551	0.327476	0.0551741	-0.0352152	0.145563
M12	snv.gcaa	0.135126	0.210915	0.0618462	-0.019279	0.142971
M13	snv.gcaa	0.195137	0.284522	-0.0605097	-0.152053	0.0310333
M14	snv.gcaa	0.736268	0.80201	0.0183275	-0.088327	0.124982
M15	snv.gcaa	0.0640233	0.112654	0.0739164	-0.00430828	0.152141
M16	snv.gcaa	0.239175	0.335653	-0.0431156	-0.114909	0.0286782
M17	snv.gcaa	0.614539	0.707432	-0.0264007	-0.129149	0.0763473
M18	snv.gcaa	0.0040446	0.0107589	-0.131518	-0.221188	-0.0418482
M19	snv.gcaa	0.22687	0.32166	0.0342177	-0.0212789	0.0897144
M20	snv.gcaa	0.765142	0.824852	-0.0113249	-0.0856256	0.0629759
M21	snv.gcaa	0.00798505	0.019239	0.120902	0.0315727	0.21023
M22	snv.gcaa	0.00232897	0.00673767	0.143374	0.0510806	0.235668
M23	snv.gcaa	0.375953	0.483747	0.057848	-0.0702103	0.185906
M24	snv.gcaa	2.34912e-07	1.70379e-06	0.195517	0.121387	0.269648
M25	snv.gcaa	0.619382	0.710899	-0.0279901	-0.138432	0.082452
M26	snv.gcaa	1.22716e-11	2.02141e-10	-0.292888	-0.377595	-0.208182
M27	snv.gcaa	1.67033e-05	8.20638e-05	0.217212	0.118319	0.316104
M28	snv.gcaa	0.83619	0.878482	-0.00957967	-0.100385	0.081226
M29	snv.gcaa	0.319192	0.424738	-0.0479402	-0.142267	0.0463869
M30	snv.gcaa	0.00269587	0.00761202	-0.0976211	-0.16139	-0.0338526
M31	snv.gcaa	1.19997e-05	6.06967e-05	0.191648	0.105842	0.277454
M32	snv.gcaa	0.828884	0.873198	0.00883477	-0.0712817	0.0889512
M33	snv.gcaa	0.0256029	0.0519972	0.0865772	0.0105582	0.162596
M34	snv.gcaa	0.543183	0.645015	-0.0447935	-0.189189	0.0996022
M35	snv.gcaa	0.176796	0.263423	-0.0611418	-0.149864	0.0275803
M36	snv.gcaa	3.04075e-08	2.66361e-07	-0.232432	-0.314677	-0.150188
M37	snv.gcaa	0.0497183	0.0913269	-0.0714543	-0.142821	-8.79571e-05
M38	snv.gcaa	0.175042	0.261341	0.0771531	-0.0343493	0.188655
M39	snv.gcaa	0.0403521	0.0762465	0.114025	0.00501468	0.223035
M40	snv.gcaa	0.0126226	0.0284021	-0.0818964	-0.14625	-0.0175426
M41	snv.gcaa	0.18834	0.276611	-0.0470471	-0.117142	0.0230481
M42	snv.gcaa	0.00522242	0.0134182	0.137635	0.0410503	0.23422
M43	snv.gcaa	0.113603	0.181757	-0.0700296	-0.156779	0.01672
M44	snv.gcaa	0.317357	0.422947	-0.0571659	-0.16922	0.054888
M45	snv.gcaa	0.70043	0.772828	-0.0190496	-0.116093	0.0779941
M46	snv.gcaa	0.70439	0.775942	-0.0172212	-0.106185	0.0717425
M47	snv.gcaa	1.95279e-06	1.17877e-05	0.222318	0.130743	0.313893
M48	snv.gcaa	1.75963e-16	7.20428e-15	0.301677	0.229898	0.373456
M49	snv.gcaa	0.449316	0.556596	0.0371673	-0.0591197	0.133454
M50	snv.gcaa	0.0119602	0.0271276	-0.136309	-0.242607	-0.030011
M1	snv.gcac	0.00304608	0.00845304	0.223652	0.0757133	0.371591
M2	snv.gcac	0.835537	0.878122	-0.00988161	-0.103172	0.0834089
M3	snv.gcac	0.00170878	0.00514913	0.210166	0.0788426	0.341489
M4	snv.gcac	0.000925935	0.00299287	0.133382	0.0544523	0.212311
M5	snv.gcac	0.145391	0.223709	-0.0877147	-0.20579	0.0303602
M6	snv.gcac	0.0223074	0.0464394	0.0935856	0.0133156	0.173856
M7	snv.gcac	0.574621	0.67357	-0.0343606	-0.154351	0.0856296
M8	snv.gcac	2.02873e-13	4.71869e-12	-0.450555	-0.570752	-0.330359
M9	snv.gcac	0.285187	0.388923	-0.0555228	-0.157346	0.0463006
M10	snv.gcac	0.36579	0.473665	0.0501127	-0.0584902	0.158716
M11	snv.gcac	0.273648	0.375543	0.0509715	-0.0402885	0.142231
M12	snv.gcac	1.51965e-05	7.5382e-05	0.180712	0.0988343	0.26259
M13	snv.gcac	0.0152311	0.0333223	-0.115517	-0.208812	-0.0222231
M14	snv.gcac	0.598287	0.694038	0.0284426	-0.077365	0.13425
M15	snv.gcac	0.00871166	0.0206897	0.105251	0.0266102	0.183892
M16	snv.gcac	0.600833	0.696492	-0.0190849	-0.0905785	0.0524087
M17	snv.gcac	0.22581	0.320525	-0.0639673	-0.167477	0.0395427
M18	snv.gcac	0.0705068	0.12231	-0.0830266	-0.173	0.00694657
M19	snv.gcac	0.00445327	0.011654	0.0805006	0.0250256	0.135976
M20	snv.gcac	0.291192	0.395584	0.040776	-0.0349405	0.116493
M21	snv.gcac	0.000534755	0.00184906	0.162663	0.0705928	0.254734
M22	snv.gcac	0.000177294	0.000684719	0.177835	0.084872	0.270798
M23	snv.gcac	0.0821355	0.138258	0.112594	-0.0143484	0.239536
M24	snv.gcac	7.50334e-08	5.9963e-07	0.206198	0.131061	0.281336
M25	snv.gcac	0.456378	0.563492	0.0425977	-0.069496	0.154691
M26	snv.gcac	1.02304e-09	1.15373e-08	-0.271626	-0.358819	-0.184434
M27	snv.gcac	6.5393e-05	0.000278426	0.201204	0.10243	0.299979
M28	snv.gcac	0.386103	0.493995	-0.0406323	-0.132518	0.0512534
M29	snv.gcac	0.690769	0.765714	0.0196	-0.0769665	0.116166
M30	snv.gcac	0.00101693	0.00324613	-0.108588	-0.17336	-0.0438157
M31	snv.gcac	0.00095404	0.00307141	0.147896	0.0601558	0.235636
M32	snv.gcac	0.69239	0.767053	0.0162224	-0.0641472	0.096592
M33	snv.gcac	9.82365e-05	0.0004022	0.153499	0.0762567	0.230742
M34	snv.gcac	0.653117	0.735668	-0.0332434	-0.178216	0.111729
M35	snv.gcac	0.727646	0.794895	-0.0162238	-0.10753	0.0750822
M36	snv.gcac	0.000161407	0.00062893	-0.162772	-0.247332	-0.078213
M37	snv.gcac	0.380867	0.488957	-0.0327651	-0.106049	0.0405186
M38	snv.gcac	0.0502027	0.092003	0.113086	-9.99639e-05	0.226272
M39	snv.gcac	0.00810497	0.0194947	0.14588	0.0378906	0.253868
M40	snv.gcac	0.250801	0.349451	-0.0381473	-0.103253	0.026958
M41	snv.gcac	0.195738	0.285251	0.0480466	-0.0247392	0.120832
M42	snv.gcac	4.76185e-08	3.97407e-07	0.27506	0.176322	0.373798
M43	snv.gcac	0.0243666	0.0498628	-0.0999118	-0.186894	-0.0129294
M44	snv.gcac	0.309931	0.41529	-0.0595396	-0.174469	0.0553899
M45	snv.gcac	0.955734	0.967897	0.00279637	-0.0959439	0.101537
M46	snv.gcac	0.582444	0.680341	-0.0249021	-0.113672	0.0638677
M47	snv.gcac	3.42965e-12	6.2914e-11	0.331488	0.238125	0.424851
M48	snv.gcac	2.93141e-26	4.87132e-24	0.388573	0.316735	0.46041
M49	snv.gcac	0.12153	0.192499	0.0769579	-0.0204564	0.174372
M50	snv.gcac	0.671501	0.75042	-0.0227934	-0.128135	0.0825482
M1	snv.gcag	0.0124057	0.0280258	0.198882	0.0429856	0.354778
M2	snv.gcag	0.98911	0.991215	0.000690754	-0.0985008	0.0998823
M3	snv.gcag	0.0418891	0.0787075	0.142933	0.00524466	0.280622
M4	snv.gcag	0.00167681	0.00506088	0.130932	0.0492626	0.212601
M5	snv.gcag	0.103793	0.168903	-0.105513	-0.23264	0.0216138
M6	snv.gcag	0.146933	0.225637	0.0609947	-0.0214261	0.143416
M7	snv.gcag	0.533998	0.636516	-0.0397297	-0.164938	0.0854783
M8	snv.gcag	1.52153e-10	2.01799e-09	-0.4489	-0.586305	-0.311496
M9	snv.gcag	0.169302	0.254607	-0.0774777	-0.187961	0.0330055
M10	snv.gcag	0.797353	0.848888	0.0146558	-0.0972124	0.126524
M11	snv.gcag	0.203919	0.294741	0.0608376	-0.0330174	0.154693
M12	snv.gcag	0.038037	0.0726781	0.0902784	0.00498257	0.175574
M13	snv.gcag	0.169641	0.254981	-0.0693627	-0.168352	0.0296271
M14	snv.gcag	0.862482	0.897261	0.00962847	-0.0993196	0.118577
M15	snv.gcag	0.0378066	0.0723603	0.086147	0.00485211	0.167442
M16	snv.gcag	0.406202	0.513088	-0.0326931	-0.109839	0.044453
M17	snv.gcag	0.762135	0.82271	-0.0170818	-0.127693	0.0935297
M18	snv.gcag	0.0590666	0.105177	-0.0898204	-0.183079	0.00343861
M19	snv.gcag	0.00136203	0.00421439	0.095457	0.0370377	0.153876
M20	snv.gcag	0.819404	0.865999	-0.00918051	-0.0879915	0.0696305
M21	snv.gcag	0.0727739	0.125664	0.086141	-0.00795606	0.180238
M22	snv.gcag	0.00374312	0.0100852	0.144301	0.0467429	0.24186
M23	snv.gcag	0.0422778	0.0793059	0.137983	0.00481137	0.271155
M24	snv.gcag	9.86009e-05	0.000402557	0.155348	0.0771569	0.233539
M25	snv.gcag	0.654169	0.736119	0.0267301	-0.0902177	0.143678
M26	snv.gcag	6.87763e-07	4.55552e-06	-0.255305	-0.356093	-0.154518
M27	snv.gcag	0.0847622	0.141982	0.0907242	-0.0124354	0.193884
M28	snv.gcag	0.359012	0.466438	0.0446006	-0.0507012	0.139902
M29	snv.gcag	0.617039	0.709387	0.0258429	-0.075449	0.127135
M30	snv.gcag	0.390825	0.498793	-0.0295978	-0.0971997	0.038004
M31	snv.gcag	0.000959713	0.00308616	0.151276	0.0614856	0.241067
M32	snv.gcag	0.444427	0.551265	0.0326298	-0.0509978	0.116258
M33	snv.gcag	0.0185814	0.0395629	0.0949797	0.0158927	0.174067
M34	snv.gcag	0.310073	0.41529	-0.0791859	-0.232083	0.0737117
M35	snv.gcag	0.658558	0.740026	-0.0213567	-0.116079	0.0733658
M36	snv.gcag	0.00306821	0.00849483	-0.141344	-0.234909	-0.047779
M37	snv.gcag	0.43208	0.539027	-0.0329083	-0.115006	0.0491896
M38	snv.gcag	0.327164	0.433406	0.0581444	-0.0581609	0.17445
M39	snv.gcag	0.172156	0.25828	0.0794949	-0.0346238	0.193614
M40	snv.gcag	0.0089174	0.0211074	-0.0963386	-0.16854	-0.0241377
M41	snv.gcag	0.685097	0.761369	-0.0160431	-0.0935832	0.0614971
M42	snv.gcag	0.00134599	0.00416933	0.162878	0.0633035	0.262453
M43	snv.gcag	0.234141	0.330064	-0.054252	-0.143625	0.0351206
M44	snv.gcag	0.524221	0.627147	-0.0392459	-0.160028	0.0815363
M45	snv.gcag	0.599963	0.69577	-0.0287008	-0.13596	0.0785585
M46	snv.gcag	0.374057	0.481746	-0.0451083	-0.144569	0.0543524
M47	snv.gcag	1.11889e-12	2.30007e-11	0.352429	0.255346	0.449512
M48	snv.gcag	3.56746e-25	5.44761e-23	0.395703	0.32088	0.470526
M49	snv.gcag	0.723901	0.791877	-0.0187948	-0.123076	0.0854859
M50	snv.gcag	0.773854	0.832022	-0.0164193	-0.128418	0.0955792
M1	snv.gcat	0.0525086	0.0954799	0.147582	-0.00160018	0.296764
M2	snv.gcat	0.685798	0.761848	-0.0191036	-0.111654	0.0734464
M3	snv.gcat	0.0781981	0.132878	0.116685	-0.0131659	0.246536
M4	snv.gcat	4.48304e-06	2.50288e-05	0.184987	0.105955	0.264018
M5	snv.gcat	0.0152098	0.0333221	-0.145604	-0.263172	-0.0280357
M6	snv.gcat	0.156818	0.238562	0.0569041	-0.021868	0.135676
M7	snv.gcat	0.031106	0.0613434	-0.133035	-0.25399	-0.0120803
M8	snv.gcat	4.29545e-15	1.41926e-13	-0.471692	-0.589523	-0.353861
M9	snv.gcat	0.0189101	0.0401059	-0.119695	-0.219639	-0.0197512
M10	snv.gcat	0.77932	0.835672	0.0153141	-0.0918039	0.122432
M11	snv.gcat	0.148777	0.22805	0.0668767	-0.0239047	0.157658
M12	snv.gcat	0.000455486	0.00160043	0.145874	0.0643177	0.22743
M13	snv.gcat	0.105147	0.170663	-0.0760288	-0.16799	0.0159323
M14	snv.gcat	0.934194	0.951712	0.00448978	-0.102085	0.111065
M15	snv.gcat	0.023397	0.0483163	0.0905189	0.0122558	0.168782
M16	snv.gcat	0.541023	0.642855	-0.0223394	-0.0939682	0.0492895
M17	snv.gcat	0.369366	0.477227	-0.0466963	-0.148654	0.0552609
M18	snv.gcat	0.0398601	0.0754977	-0.0941844	-0.184005	-0.00436422
M19	snv.gcat	0.000219293	0.000832106	0.109415	0.051388	0.167442
M20	snv.gcat	0.115068	0.183809	0.0606174	-0.014777	0.136012
M21	snv.gcat	1.16208e-05	5.92043e-05	0.201669	0.111521	0.291818
M22	snv.gcat	0.000151871	0.000596298	0.178399	0.0860924	0.270705
M23	snv.gcat	0.483183	0.589201	0.0458175	-0.082251	0.173886
M24	snv.gcat	1.29057e-10	1.73199e-09	0.242326	0.168442	0.316211
M25	snv.gcat	0.726327	0.793762	-0.0199745	-0.131825	0.0918758
M26	snv.gcat	9.49318e-12	1.60588e-10	-0.303567	-0.390884	-0.216249
M27	snv.gcat	3.54944e-08	3.05241e-07	0.275399	0.177471	0.373328
M28	snv.gcat	0.368454	0.476268	-0.0421459	-0.133993	0.0497008
M29	snv.gcat	0.542644	0.644511	-0.0295801	-0.124807	0.0656467
M30	snv.gcat	1.30046e-05	6.54283e-05	-0.143661	-0.208241	-0.079081
M31	snv.gcat	0.000156304	0.000611621	0.167953	0.0808869	0.255018
M32	snv.gcat	0.763701	0.823771	-0.0123047	-0.092527	0.0679176
M33	snv.gcat	0.000260799	0.000973903	0.142546	0.0660319	0.219061
M34	snv.gcat	0.842438	0.882911	-0.0145786	-0.158326	0.129169
M35	snv.gcat	0.846736	0.8861	-0.00887776	-0.0989006	0.0811451
M36	snv.gcat	2.11847e-07	1.55851e-06	-0.221802	-0.305586	-0.138018
M37	snv.gcat	0.181572	0.268907	-0.049493	-0.122105	0.0231189
M38	snv.gcat	0.142788	0.220666	0.0849532	-0.0286645	0.198571
M39	snv.gcat	0.000881162	0.00286949	0.184108	0.0756145	0.292602
M40	snv.gcat	0.0984706	0.161685	-0.0542879	-0.118684	0.0101081
M41	snv.gcat	0.591772	0.688391	-0.019458	-0.0905734	0.0516574
M42	snv.gcat	4.15271e-09	4.16008e-08	0.297324	0.198184	0.396464
M43	snv.gcat	0.034703	0.0672171	-0.093767	-0.180792	-0.00674201
M44	snv.gcat	0.16728	0.252036	0.0790457	-0.0331391	0.191231
M45	snv.gcat	0.771672	0.83015	-0.0144958	-0.112402	0.0834103
M46	snv.gcat	0.475022	0.581051	0.0321538	-0.0560689	0.120376
M47	snv.gcat	4.98816e-07	3.412e-06	0.236258	0.14414	0.328377
M48	snv.gcat	6.95858e-19	4.09542e-17	0.324743	0.253031	0.396455
M49	snv.gcat	0.0575883	0.10313	0.092353	-0.00297391	0.18768
M50	snv.gcat	0.0443003	0.0824701	-0.106077	-0.209449	-0.00270431
M1	snv.tcaa	0.000505652	0.00175919	0.263584	0.115035	0.412132
M2	snv.tcaa	0.0499363	0.0916336	0.0924278	2.57144e-05	0.18483
M3	snv.tcaa	5.92695e-10	7.07976e-09	0.412205	0.281736	0.542673
M4	snv.tcaa	0.00187176	0.00558612	0.124822	0.0461539	0.20349
M5	snv.tcaa	0.043026	0.0803891	-0.121297	-0.238787	-0.00380616
M6	snv.tcaa	0.0803303	0.135847	0.0712101	-0.0085997	0.15102
M7	snv.tcaa	0.605879	0.700187	0.0319504	-0.0894174	0.153318
M8	snv.tcaa	5.14083e-10	6.23298e-09	-0.365495	-0.480763	-0.250228
M9	snv.tcaa	0.0234505	0.0483644	-0.115062	-0.214584	-0.0155404
M10	snv.tcaa	0.0140723	0.0311065	0.133165	0.0268698	0.23946
M11	snv.tcaa	2.37602e-12	4.49105e-11	0.318333	0.229334	0.407332
M12	snv.tcaa	4.72459e-06	2.61705e-05	0.189009	0.108066	0.269953
M13	snv.tcaa	0.0156214	0.0340512	-0.112971	-0.204555	-0.0213863
M14	snv.tcaa	0.903222	0.927181	0.0065879	-0.0996041	0.11278
M15	snv.tcaa	0.074505	0.127949	0.0710156	-0.00702646	0.149058
M16	snv.tcaa	0.968667	0.975912	0.00142023	-0.069444	0.0722845
M17	snv.tcaa	0.3301	0.436783	0.0506285	-0.0512594	0.152516
M18	snv.tcaa	0.947929	0.96258	0.00298669	-0.086647	0.0926204
M19	snv.tcaa	0.0616761	0.109033	0.0555125	-0.0027137	0.113739
M20	snv.tcaa	0.000383414	0.00138068	0.134364	0.0602072	0.20852
M21	snv.tcaa	3.1262e-05	0.000143951	0.190745	0.100964	0.280525
M22	snv.tcaa	1.13358e-10	1.54331e-09	0.299514	0.208472	0.390556
M23	snv.tcaa	0.00428584	0.0112996	0.185696	0.0582741	0.313118
M24	snv.tcaa	1.87626e-19	1.17787e-17	0.348422	0.272715	0.424128
M25	snv.tcaa	0.661401	0.742187	-0.0246845	-0.135148	0.0857788
M26	snv.tcaa	1.29179e-06	8.01164e-06	-0.206546	-0.29017	-0.122923
M27	snv.tcaa	6.05615e-16	2.25113e-14	0.397536	0.301203	0.493868
M28	snv.tcaa	0.532745	0.635158	0.0287542	-0.0615878	0.119096
M29	snv.tcaa	0.810769	0.859284	-0.0115986	-0.106542	0.083345
M30	snv.tcaa	1.42734e-05	7.13564e-05	-0.144934	-0.210392	-0.0794752
M31	snv.tcaa	2.57595e-05	0.000121083	0.184773	0.0987119	0.270834
M32	snv.tcaa	0.61273	0.706068	0.0206102	-0.0591938	0.100414
M33	snv.tcaa	9.04886e-08	7.12062e-07	0.205434	0.130101	0.280767
M34	snv.tcaa	0.293941	0.398598	0.0768519	-0.0666685	0.220372
M35	snv.tcaa	0.256952	0.356353	-0.0515006	-0.140542	0.0375407
M36	snv.tcaa	9.80614e-05	0.000401775	-0.164182	-0.246791	-0.0815727
M37	snv.tcaa	0.464235	0.571942	-0.0269376	-0.0990748	0.0451997
M38	snv.tcaa	0.000149493	0.000588187	0.217846	0.105246	0.330446
M39	snv.tcaa	3.65916e-07	2.57142e-06	0.280426	0.172357	0.388494
M40	snv.tcaa	0.271207	0.372555	-0.0353734	-0.0983848	0.0276379
M41	snv.tcaa	0.350503	0.457565	0.0329158	-0.0361853	0.102017
M42	snv.tcaa	7.81117e-11	1.10333e-09	0.328678	0.229635	0.427722
M43	snv.tcaa	0.957247	0.968735	-0.00235453	-0.0884383	0.0837293
M44	snv.tcaa	6.25861e-05	0.000267482	0.224712	0.114683	0.33474
M45	snv.tcaa	0.649895	0.733355	0.0223481	-0.0741505	0.118847
M46	snv.tcaa	0.228992	0.324261	0.0532665	-0.0335198	0.140053
M47	snv.tcaa	1.118e-06	7.04201e-06	0.230478	0.137714	0.323242
M48	snv.tcaa	6.85972e-24	8.07447e-22	0.361319	0.291055	0.431583
M49	snv.tcaa	6.04165e-05	0.000260575	0.196955	0.100718	0.293193
M50	snv.tcaa	0.000842564	0.0027613	-0.175946	-0.279243	-0.0726494
M1	snv.tcac	0.00127808	0.00398078	0.242852	0.0950711	0.390633
M2	snv.tcac	0.49452	0.600095	0.0321099	-0.0600155	0.124235
M3	snv.tcac	7.90557e-14	2.012e-12	0.497406	0.36693	0.627881
M4	snv.tcac	0.000651274	0.00219683	0.136714	0.0581191	0.215309
M5	snv.tcac	0.0115318	0.0263131	-0.151755	-0.269497	-0.0340131
M6	snv.tcac	0.0238716	0.0490453	0.0908612	0.0120344	0.169688
M7	snv.tcac	0.694741	0.768609	0.0239363	-0.0956122	0.143485
M8	snv.tcac	9.34616e-13	1.98518e-11	-0.423161	-0.539324	-0.306998
M9	snv.tcac	0.0578467	0.103483	-0.0973174	-0.197872	0.00323763
M10	snv.tcac	0.0418408	0.0786428	0.111508	0.00411692	0.2189
M11	snv.tcac	6.2315e-06	3.35314e-05	0.20551	0.116365	0.294655
M12	snv.tcac	9.83403e-05	0.000402333	0.15994	0.0794509	0.240429
M13	snv.tcac	0.0780091	0.132676	-0.0832526	-0.17584	0.00933485
M14	snv.tcac	0.696285	0.769865	0.0211647	-0.0851068	0.127436
M15	snv.tcac	0.037274	0.0715104	0.0825226	0.00486503	0.16018
M16	snv.tcac	0.752209	0.814953	-0.0113368	-0.0817127	0.0590392
M17	snv.tcac	0.79642	0.848213	0.0133097	-0.0878074	0.114427
M18	snv.tcac	0.631914	0.719097	-0.021784	-0.110913	0.067345
M19	snv.tcac	0.0300932	0.0598052	0.0636838	0.00613383	0.121234
M20	snv.tcac	0.0226803	0.0471291	0.0869331	0.0121624	0.161704
M21	snv.tcac	0.000586388	0.00200153	0.159305	0.0684827	0.250128
M22	snv.tcac	2.36036e-07	1.70975e-06	0.240887	0.149539	0.332236
M23	snv.tcac	0.0130756	0.0292696	0.160595	0.0337625	0.287427
M24	snv.tcac	1.1926e-11	1.97602e-10	0.257259	0.182903	0.331615
M25	snv.tcac	0.517022	0.620226	0.036771	-0.0744577	0.148
M26	snv.tcac	1.15006e-10	1.56198e-09	-0.279793	-0.36487	-0.194717
M27	snv.tcac	5.55485e-07	3.7677e-06	0.248783	0.15138	0.346185
M28	snv.tcac	0.745016	0.809333	0.0151528	-0.0761672	0.106473
M29	snv.tcac	0.987341	0.990145	-0.000757254	-0.0942986	0.0927841
M30	snv.tcac	0.000416676	0.00148157	-0.116786	-0.181642	-0.0519298
M31	snv.tcac	0.00128642	0.00400457	0.140698	0.0550304	0.226365
M32	snv.tcac	0.72334	0.791569	0.01438	-0.065237	0.093997
M33	snv.tcac	1.13353e-05	5.78018e-05	0.170061	0.0941354	0.245987
M34	snv.tcac	0.813333	0.861194	-0.0172793	-0.160705	0.126146
M35	snv.tcac	0.259653	0.359461	-0.0512365	-0.140325	0.037852
M36	snv.tcac	0.0002506	0.000942041	-0.154117	-0.236611	-0.0716232
M37	snv.tcac	0.233387	0.329247	-0.044	-0.116367	0.0283671
M38	snv.tcac	0.0300713	0.0597829	0.125488	0.0121017	0.238875
M39	snv.tcac	0.000435309	0.00153787	0.194696	0.0862166	0.303175
M40	snv.tcac	0.0561493	0.101001	-0.0619134	-0.125451	0.00162376
M41	snv.tcac	0.499958	0.604745	0.0240423	-0.045814	0.0938986
M42	snv.tcac	4.10797e-08	3.47977e-07	0.274217	0.176251	0.372183
M43	snv.tcac	0.12947	0.203196	-0.066958	-0.153514	0.0195976
M44	snv.tcac	0.523444	0.626447	0.036408	-0.0754309	0.148247
M45	snv.tcac	0.838441	0.880192	0.0100288	-0.0863777	0.106435
M46	snv.tcac	0.314803	0.420441	0.044591	-0.0423542	0.131536
M47	snv.tcac	9.4452e-09	8.98407e-08	0.271571	0.178848	0.364295
M48	snv.tcac	1.05825e-24	1.3905e-22	0.368333	0.297976	0.43869
M49	snv.tcac	0.00337547	0.00923554	0.142397	0.0471856	0.237608
M50	snv.tcac	0.0591073	0.105216	-0.101769	-0.207452	0.00391299
M1	snv.tcag	0.00111011	0.00350789	0.260812	0.104057	0.417566
M2	snv.tcag	0.0304253	0.0602535	0.107611	0.0101692	0.205053
M3	snv.tcag	2.22433e-07	1.61952e-06	0.362519	0.22534	0.499697
M4	snv.tcag	0.00399647	0.0106661	0.12012	0.0383289	0.201911
M5	snv.tcag	0.140725	0.217954	-0.0965407	-0.224989	0.0319073
M6	snv.tcag	0.108366	0.174883	0.0676634	-0.0149345	0.150261
M7	snv.tcag	0.510976	0.61465	0.0424176	-0.0840612	0.168896
M8	snv.tcag	7.74644e-08	6.17311e-07	-0.393198	-0.536631	-0.249766
M9	snv.tcag	0.0919513	0.152539	-0.0950254	-0.205545	0.0154939
M10	snv.tcag	0.112273	0.180006	0.0899107	-0.021056	0.200877
M11	snv.tcag	1.75012e-07	1.29937e-06	0.244342	0.15267	0.336013
M12	snv.tcag	0.00148869	0.00455393	0.137381	0.0526243	0.222138
M13	snv.tcag	0.0781704	0.132878	-0.0882858	-0.186524	0.00995241
M14	snv.tcag	0.971238	0.97764	-0.0020197	-0.111808	0.107769
M15	snv.tcag	0.0210597	0.0441512	0.0948638	0.014267	0.175461
M16	snv.tcag	0.920575	0.941317	0.00388218	-0.072429	0.0801933
M17	snv.tcag	0.198256	0.288326	0.0713668	-0.0373565	0.18009
M18	snv.tcag	0.931783	0.94977	0.00411296	-0.0900583	0.0982842
M19	snv.tcag	0.0137898	0.0305899	0.0734772	0.0149995	0.131955
M20	snv.tcag	0.00807089	0.019421	0.106616	0.0277348	0.185498
M21	snv.tcag	0.00178624	0.00535398	0.148416	0.0552911	0.241542
M22	snv.tcag	4.64117e-08	3.88483e-07	0.267652	0.171653	0.363651
M23	snv.tcag	0.000641852	0.00216894	0.23241	0.0989562	0.365863
M24	snv.tcag	3.32614e-11	5.03825e-10	0.265521	0.187044	0.343999
M25	snv.tcag	0.707921	0.778313	-0.0224063	-0.139624	0.0948112
M26	snv.tcag	0.000457035	0.00160346	-0.179752	-0.280274	-0.0792291
M27	snv.tcag	1.0749e-06	6.80852e-06	0.252742	0.151179	0.354305
M28	snv.tcag	0.0772367	0.131759	0.0840012	-0.00917595	0.177178
M29	snv.tcag	0.48363	0.589422	0.0353753	-0.0636064	0.134357
M30	snv.tcag	0.0562864	0.101183	-0.0661412	-0.134055	0.00177245
M31	snv.tcag	1.80298e-05	8.78174e-05	0.194584	0.105643	0.283525
M32	snv.tcag	0.590776	0.687657	0.0230269	-0.0609063	0.10696
M33	snv.tcag	2.69408e-06	1.58348e-05	0.186569	0.108649	0.26449
M34	snv.tcag	0.826703	0.871594	0.0169137	-0.134505	0.168332
M35	snv.tcag	0.149483	0.228945	-0.0691493	-0.163179	0.0248801
M36	snv.tcag	0.0249316	0.0508166	-0.105897	-0.198453	-0.0133405
M37	snv.tcag	0.668017	0.747859	0.0176862	-0.0631404	0.0985127
M38	snv.tcag	0.00136849	0.00422744	0.186606	0.0723551	0.300856
M39	snv.tcag	0.000997781	0.00319403	0.189202	0.0765276	0.301877
M40	snv.tcag	0.123828	0.195591	-0.0574668	-0.130657	0.0157236
M41	snv.tcag	0.722318	0.790756	0.0137041	-0.0618794	0.0892877
M42	snv.tcag	3.167e-06	1.83406e-05	0.238734	0.138317	0.339151
M43	snv.tcag	0.915913	0.937144	-0.00477393	-0.0933936	0.0838458
M44	snv.tcag	0.0116478	0.0265149	0.151425	0.0337753	0.269074
M45	snv.tcag	0.865219	0.89928	-0.00902269	-0.113209	0.0951641
M46	snv.tcag	0.225903	0.320531	0.0589244	-0.0364445	0.154293
M47	snv.tcag	8.1968e-09	7.91656e-08	0.283272	0.186955	0.379588
M48	snv.tcag	5.34735e-25	7.41347e-23	0.387011	0.313557	0.460466
M49	snv.tcag	0.00773944	0.0187378	0.13795	0.0364277	0.239472
M50	snv.tcag	0.0463993	0.0860092	-0.111145	-0.220517	-0.00177335
M1	snv.tcat	0.00047535	0.00166196	0.262077	0.115076	0.409077
M2	snv.tcat	0.00437829	0.0114844	0.134295	0.0419245	0.226666
M3	snv.tcat	9.13054e-11	1.27063e-09	0.424759	0.296298	0.553219
M4	snv.tcat	2.27873e-05	0.000108938	0.168657	0.0906147	0.2467
M5	snv.tcat	0.0576881	0.103276	-0.111956	-0.227564	0.00365136
M6	snv.tcat	0.443988	0.551083	0.0311586	-0.0486213	0.110938
M7	snv.tcat	0.566181	0.666165	-0.0354793	-0.156692	0.0857339
M8	snv.tcat	8.57348e-10	9.86561e-09	-0.355426	-0.468995	-0.241857
M9	snv.tcat	0.00256139	0.0072906	-0.149445	-0.246563	-0.0523271
M10	snv.tcat	0.214174	0.306816	0.0672464	-0.0388586	0.173351
M11	snv.tcat	4.30423e-08	3.63511e-07	0.248525	0.159604	0.337446
M12	snv.tcat	7.55874e-07	4.92015e-06	0.201624	0.121733	0.281515
M13	snv.tcat	0.000961094	0.00308849	-0.15376	-0.245037	-0.0624841
M14	snv.tcat	0.402811	0.510059	0.0455716	-0.0611909	0.152334
M15	snv.tcat	0.0206004	0.0433328	0.092635	0.0142146	0.171055
M16	snv.tcat	0.843714	0.883461	0.00713525	-0.0638014	0.0780719
M17	snv.tcat	0.145813	0.224175	0.0741218	-0.0257599	0.174003
M18	snv.tcat	0.962258	0.971717	0.0021631	-0.0874308	0.091757
M19	snv.tcat	0.000618053	0.0020973	0.104771	0.0447905	0.164752
M20	snv.tcat	5.03996e-06	2.76464e-05	0.173207	0.0988108	0.247604
M21	snv.tcat	3.2008e-08	2.78652e-07	0.252866	0.163246	0.342487
M22	snv.tcat	2.57164e-13	5.90641e-12	0.338271	0.247637	0.428906
M23	snv.tcat	0.0174415	0.0374552	0.153153	0.0268842	0.279421
M24	snv.tcat	7.00718e-35	2.19947e-32	0.478135	0.402074	0.554196
M25	snv.tcat	0.880764	0.910913	-0.00844149	-0.118741	0.101858
M26	snv.tcat	7.86599e-07	5.10837e-06	-0.210835	-0.294507	-0.127163
M27	snv.tcat	6.82009e-24	8.07447e-22	0.496842	0.400229	0.593455
M28	snv.tcat	0.582101	0.68008	-0.0257701	-0.11755	0.0660102
M29	snv.tcat	0.656114	0.737867	0.0214772	-0.073057	0.116011
M30	snv.tcat	3.36395e-05	0.000154022	-0.138833	-0.204444	-0.0732226
M31	snv.tcat	2.54063e-05	0.000119721	0.187186	0.100066	0.274306
M32	snv.tcat	0.415943	0.523286	0.0331826	-0.0467661	0.113131
M33	snv.tcat	2.68611e-09	2.7898e-08	0.230312	0.154442	0.306182
M34	snv.tcat	0.332821	0.439561	0.0700891	-0.0717588	0.211937
M35	snv.tcat	0.547369	0.648773	-0.0274237	-0.116752	0.0619047
M36	snv.tcat	9.1846e-05	0.000377404	-0.163351	-0.245209	-0.0814927
M37	snv.tcat	0.963655	0.972781	0.00166243	-0.0698431	0.0731679
M38	snv.tcat	0.00894149	0.0211555	0.151365	0.0378846	0.264846
M39	snv.tcat	7.6471e-08	6.10256e-07	0.296969	0.188686	0.405252
M40	snv.tcat	0.0307577	0.0608052	-0.0692911	-0.13216	-0.00642262
M41	snv.tcat	0.288876	0.3931	0.0376477	-0.031925	0.10722
M42	snv.tcat	7.567e-16	2.77621e-14	0.424677	0.32142	0.527934
M43	snv.tcat	0.798156	0.849262	-0.0112497	-0.0974681	0.0749687
M44	snv.tcat	3.05184e-09	3.11243e-08	0.332752	0.22275	0.442755
M45	snv.tcat	0.355322	0.462641	0.0454964	-0.0509765	0.141969
M46	snv.tcat	0.0224339	0.0466684	0.0997883	0.0141175	0.185459
M47	snv.tcat	1.44932e-06	8.94934e-06	0.22546	0.133744	0.317175
M48	snv.tcat	4.94992e-25	7.35976e-23	0.368344	0.298482	0.438205
M49	snv.tcat	0.000290004	0.00107163	0.177535	0.0815209	0.273549
M50	snv.tcat	8.90246e-06	4.63584e-05	-0.231956	-0.334297	-0.129614
M1	snv.acga	0.80434	0.854233	-0.0189089	-0.168507	0.13069
M2	snv.acga	0.00429337	0.0113089	-0.136864	-0.230797	-0.0429317
M3	snv.acga	0.0303801	0.0601849	0.142555	0.0135065	0.271602
M4	snv.acga	0.32315	0.429095	0.0401188	-0.0394673	0.119705
M5	snv.acga	0.00235284	0.00679472	-0.180752	-0.297225	-0.0642801
M6	snv.acga	0.218	0.311428	0.0492105	-0.0290861	0.127507
M7	snv.acga	0.510423	0.614247	-0.0397698	-0.158199	0.0786591
M8	snv.acga	2.06281e-17	1.00473e-15	-0.513205	-0.631678	-0.394731
M9	snv.acga	0.145594	0.223961	0.0768116	-0.0266386	0.180262
M10	snv.acga	0.0181909	0.0388577	0.129133	0.0219666	0.2363
M11	snv.acga	0.0697286	0.121146	0.0838152	-0.00676071	0.174391
M12	snv.acga	0.000180398	0.000695732	0.155654	0.0741915	0.237116
M13	snv.acga	1.7458e-06	1.06291e-05	-0.236799	-0.333878	-0.13972
M14	snv.acga	0.111012	0.178447	-0.0868698	-0.193707	0.019967
M15	snv.acga	0.0109218	0.0251459	0.101208	0.0232713	0.179145
M16	snv.acga	0.0556879	0.100267	-0.0698417	-0.14138	0.00169702
M17	snv.acga	0.000555959	0.00191302	-0.182609	-0.286282	-0.0789349
M18	snv.acga	0.000375636	0.00135527	-0.162279	-0.251707	-0.0728516
M19	snv.acga	0.853484	0.890852	0.00508713	-0.0489028	0.059077
M20	snv.acga	0.795901	0.84798	-0.00992285	-0.0851132	0.0652676
M21	snv.acga	0.0191372	0.0405391	0.109315	0.017865	0.200766
M22	snv.acga	0.103084	0.167925	0.0771833	-0.0156196	0.169986
M23	snv.acga	0.38546	0.493396	0.0572159	-0.0719969	0.186429
M24	snv.acga	0.0126457	0.0284428	0.0947467	0.0202758	0.169218
M25	snv.acga	0.636437	0.722643	0.0273479	-0.0860485	0.140744
M26	snv.acga	7.13691e-12	1.23692e-10	-0.299666	-0.385347	-0.213985
M27	snv.acga	0.416209	0.523504	0.0410409	-0.0578978	0.13998
M28	snv.acga	0.141385	0.218854	-0.0695158	-0.162161	0.0231291
M29	snv.acga	0.373591	0.481476	-0.0439333	-0.140709	0.0528423
M30	snv.acga	1.96511e-07	1.44757e-06	-0.170325	-0.234491	-0.106159
M31	snv.acga	0.0168145	0.0362879	0.103558	0.0186596	0.188456
M32	snv.acga	0.701605	0.773567	0.0155783	-0.0641098	0.0952663
M33	snv.acga	0.0169956	0.0366228	0.0931823	0.0166641	0.1697
M34	snv.acga	0.749669	0.813137	0.0230498	-0.118537	0.164636
M35	snv.acga	0.808353	0.85785	-0.0112087	-0.101782	0.0793644
M36	snv.acga	2.5726e-06	1.51883e-05	-0.200754	-0.28443	-0.117077
M37	snv.acga	0.101317	0.16535	-0.0615041	-0.135075	0.0120666
M38	snv.acga	3.09063e-06	1.79651e-05	0.260895	0.151275	0.370514
M39	snv.acga	0.00389078	0.0104481	0.16094	0.0516744	0.270205
M40	snv.acga	0.583487	0.68127	-0.017832	-0.0815746	0.0459107
M41	snv.acga	0.336698	0.443782	0.0353439	-0.0367619	0.10745
M42	snv.acga	4.19214e-06	2.36147e-05	0.228936	0.131425	0.326446
M43	snv.acga	1.16545e-05	5.93115e-05	-0.192466	-0.278513	-0.106419
M44	snv.acga	0.0163284	0.0353741	-0.141354	-0.25672	-0.0259887
M45	snv.acga	0.0191095	0.0404984	0.120614	0.0197348	0.221493
M46	snv.acga	0.0114634	0.0262219	-0.115198	-0.204502	-0.0258934
M47	snv.acga	9.98077e-08	7.81044e-07	0.255628	0.161576	0.34968
M48	snv.acga	6.44043e-11	9.25915e-10	0.231928	0.162349	0.301507
M49	snv.acga	0.04021	0.0760331	0.102474	0.00457633	0.200371
M50	snv.acga	0.15826	0.240304	0.0776478	-0.0302137	0.185509
M1	snv.acgc	0.750635	0.813872	-0.0244602	-0.175312	0.126392
M2	snv.acgc	0.0240003	0.0492024	-0.108786	-0.20325	-0.0143222
M3	snv.acgc	0.007781	0.0188277	0.175364	0.0462201	0.304508
M4	snv.acgc	0.156142	0.237598	0.0580496	-0.0221773	0.138277
M5	snv.acgc	0.00224567	0.00652007	-0.185444	-0.304392	-0.0664962
M6	snv.acgc	0.407341	0.514182	0.0337276	-0.0460532	0.113508
M7	snv.acgc	0.637808	0.723763	0.0288	-0.0911047	0.148705
M8	snv.acgc	4.56647e-17	2.06404e-15	-0.533906	-0.658521	-0.409291
M9	snv.acgc	0.133753	0.209394	0.0804811	-0.0247164	0.185679
M10	snv.acgc	0.0792134	0.13424	0.0980924	-0.0114393	0.207624
M11	snv.acgc	0.26055	0.360369	0.0530227	-0.0393454	0.145391
M12	snv.acgc	0.00187514	0.00559078	0.130695	0.0483113	0.213078
M13	snv.acgc	5.73784e-07	3.86859e-06	-0.251276	-0.349777	-0.152774
M14	snv.acgc	0.174624	0.260805	-0.0747505	-0.182676	0.0331749
M15	snv.acgc	0.00753007	0.0182989	0.107166	0.0285707	0.185761
M16	snv.acgc	0.0810222	0.136813	-0.0651436	-0.138321	0.00803394
M17	snv.acgc	0.0053839	0.0137705	-0.149514	-0.254807	-0.0442214
M18	snv.acgc	0.00483364	0.012532	-0.130478	-0.22123	-0.0397257
M19	snv.acgc	0.466324	0.57348	0.0204751	-0.0346134	0.0755636
M20	snv.acgc	0.435327	0.542359	0.0304369	-0.0460336	0.106907
M21	snv.acgc	0.00783961	0.0189533	0.125426	0.0329703	0.217882
M22	snv.acgc	0.0487249	0.0897898	0.0935557	0.00052342	0.186588
M23	snv.acgc	0.371755	0.479547	0.0594411	-0.0709928	0.189875
M24	snv.acgc	0.00743113	0.0180974	0.103701	0.0277731	0.17963
M25	snv.acgc	0.808982	0.857873	-0.0141043	-0.128458	0.10025
M26	snv.acgc	3.72502e-12	6.74563e-11	-0.323556	-0.414838	-0.232274
M27	snv.acgc	0.133928	0.209553	0.0764272	-0.0235165	0.176371
M28	snv.acgc	0.340353	0.44752	-0.0461063	-0.140883	0.0486705
M29	snv.acgc	0.734612	0.80073	-0.0170422	-0.115574	0.0814897
M30	snv.acgc	7.98323e-05	0.000334113	-0.132705	-0.198637	-0.0667725
M31	snv.acgc	0.0305403	0.0604388	0.0955695	0.00897135	0.182168
M32	snv.acgc	0.699661	0.772389	0.015691	-0.0640279	0.0954099
M33	snv.acgc	0.000336573	0.00122449	0.141861	0.0643121	0.219409
M34	snv.acgc	0.800611	0.851393	0.0182812	-0.12359	0.160152
M35	snv.acgc	0.789222	0.842931	-0.0126045	-0.105019	0.0798101
M36	snv.acgc	1.02591e-05	5.25989e-05	-0.193311	-0.279194	-0.107429
M37	snv.acgc	0.0739968	0.12727	-0.0690285	-0.144754	0.00669681
M38	snv.acgc	0.00160901	0.00488497	0.182942	0.0692676	0.296617
M39	snv.acgc	0.0182246	0.0389149	0.132829	0.0225632	0.243094
M40	snv.acgc	0.0135771	0.0301891	-0.084403	-0.151425	-0.0173814
M41	snv.acgc	0.706815	0.7774	0.0142911	-0.0601764	0.0887585
M42	snv.acgc	0.000734042	0.00244681	0.170885	0.0716922	0.270078
M43	snv.acgc	0.000709361	0.00237434	-0.150836	-0.238148	-0.0635239
M44	snv.acgc	0.00437173	0.0114778	-0.170333	-0.287472	-0.0531945
M45	snv.acgc	0.00435272	0.0114385	0.148438	0.0464064	0.25047
M46	snv.acgc	0.0513239	0.0937643	-0.0892811	-0.179075	0.000513224
M47	snv.acgc	1.55594e-06	9.53479e-06	0.233485	0.138225	0.328746
M48	snv.acgc	5.87619e-09	5.77019e-08	0.209572	0.138999	0.280146
M49	snv.acgc	0.122602	0.193871	0.0781676	-0.0210626	0.177398
M50	snv.acgc	0.188529	0.276816	0.0731854	-0.0358998	0.182271
M1	snv.acgg	0.124463	0.196429	-0.126415	-0.287692	0.0348607
M2	snv.acgg	6.25043e-05	0.000267335	-0.206023	-0.306892	-0.105153
M3	snv.acgg	0.00939151	0.0220449	0.187619	0.0460476	0.32919
M4	snv.acgg	0.299684	0.405172	-0.045282	-0.130857	0.0402933
M5	snv.acgg	0.000167686	0.000650258	-0.245848	-0.373889	-0.117808
M6	snv.acgg	0.178516	0.265495	0.0567926	-0.025946	0.139531
M7	snv.acgg	0.173143	0.259362	-0.0873474	-0.213027	0.0383325
M8	snv.acgg	1.2032e-12	2.42789e-11	-0.490056	-0.625242	-0.354871
M9	snv.acgg	0.711611	0.781762	0.0214089	-0.0920926	0.13491
M10	snv.acgg	0.00195213	0.00579891	0.178146	0.06542	0.290872
M11	snv.acgg	0.676652	0.754507	-0.0203244	-0.115844	0.0751953
M12	snv.acgg	0.00107554	0.00341393	0.145705	0.0583724	0.233038
M13	snv.acgg	9.43506e-07	6.02351e-06	-0.263949	-0.36946	-0.158437
M14	snv.acgg	0.0465911	0.0863365	-0.11365	-0.225585	-0.00171527
M15	snv.acgg	0.000558848	0.00192178	0.144529	0.0624413	0.226617
M16	snv.acgg	0.318987	0.424564	-0.0397516	-0.117934	0.0384304
M17	snv.acgg	2.23565e-05	0.000107137	-0.246511	-0.360464	-0.132559
M18	snv.acgg	4.99612e-06	2.74592e-05	-0.219419	-0.313627	-0.125211
M19	snv.acgg	0.213134	0.305636	-0.0368777	-0.0949334	0.021178
M20	snv.acgg	0.0448426	0.0834163	-0.0823489	-0.162803	-0.00189497
M21	snv.acgg	0.180936	0.268246	0.0660716	-0.0307218	0.162865
M22	snv.acgg	0.962899	0.972191	0.00236199	-0.0971608	0.101885
M23	snv.acgg	0.700469	0.772828	-0.0270718	-0.165002	0.110858
M24	snv.acgg	0.885601	0.914576	-0.00598623	-0.0875361	0.0755636
M25	snv.acgg	0.234405	0.330353	-0.0738421	-0.195555	0.0478711
M26	snv.acgg	2.13866e-12	4.11001e-11	-0.375711	-0.480532	-0.27089
M27	snv.acgg	0.305097	0.410722	-0.0553363	-0.16109	0.0504174
M28	snv.acgg	0.0436963	0.0815056	-0.100267	-0.197698	-0.00283496
M29	snv.acgg	0.230606	0.326383	-0.0639508	-0.168506	0.0406048
M30	snv.acgg	0.07487	0.128469	-0.0610493	-0.128223	0.00612473
M31	snv.acgg	0.015362	0.0335506	0.111931	0.0214173	0.202444
M32	snv.acgg	0.618097	0.709951	0.021785	-0.0638592	0.107429
M33	snv.acgg	0.0308601	0.0609223	0.0906641	0.00835336	0.172975
M34	snv.acgg	0.70623	0.776908	-0.0297796	-0.184631	0.125071
M35	snv.acgg	0.365938	0.473665	-0.0449275	-0.142323	0.0524683
M36	snv.acgg	0.00541641	0.0138411	-0.137185	-0.233863	-0.0405069
M37	snv.acgg	0.000583649	0.00199493	-0.151898	-0.238466	-0.0653306
M38	snv.acgg	7.94503e-08	6.30294e-07	0.327042	0.207641	0.446443
M39	snv.acgg	0.0023462	0.00678123	0.179744	0.063954	0.295535
M40	snv.acgg	0.000921995	0.00298526	-0.124544	-0.198217	-0.0508708
M41	snv.acgg	0.626654	0.715688	0.0198116	-0.0600128	0.0996359
M42	snv.acgg	0.00695013	0.0170806	0.14218	0.03894	0.245419
M43	snv.acgg	5.43974e-06	2.96952e-05	-0.219669	-0.314354	-0.124983
M44	snv.acgg	5.86845e-05	0.000254075	-0.256055	-0.380956	-0.131154
M45	snv.acgg	0.0293348	0.0585866	0.123674	0.0124297	0.234918
M46	snv.acgg	1.57471e-05	7.7704e-05	-0.227587	-0.33089	-0.124283
M47	snv.acgg	4.94576e-08	4.10935e-07	0.274017	0.175532	0.372502
M48	snv.acgg	1.0136e-07	7.91003e-07	0.200532	0.126712	0.274352
M49	snv.acgg	0.493976	0.59982	0.0366626	-0.0683922	0.141717
M50	snv.acgg	0.663618	0.744084	0.0256848	-0.0900626	0.141432
M1	snv.acgt	0.832711	0.875967	-0.0160948	-0.165439	0.133249
M2	snv.acgt	0.00347882	0.00947246	-0.139991	-0.233893	-0.0460877
M3	snv.acgt	0.0348767	0.0674609	0.140189	0.00995531	0.270423
M4	snv.acgt	0.701865	0.773612	0.0156251	-0.0643755	0.0956257
M5	snv.acgt	5.01293e-05	0.00021888	-0.242001	-0.358971	-0.125032
M6	snv.acgt	0.0925731	0.153429	0.0674074	-0.0111406	0.145955
M7	snv.acgt	0.13564	0.211412	-0.0907887	-0.210035	0.0284578
M8	snv.acgt	6.02854e-23	5.97566e-21	-0.612032	-0.733656	-0.490408
M9	snv.acgt	0.410285	0.517436	0.0438913	-0.0605855	0.148368
M10	snv.acgt	0.0200949	0.0423842	0.127451	0.0199906	0.234911
M11	snv.acgt	0.42184	0.528943	0.0371138	-0.0534474	0.127675
M12	snv.acgt	0.00489273	0.0126749	0.118239	0.0358853	0.200592
M13	snv.acgt	1.46764e-06	9.04183e-06	-0.238177	-0.335116	-0.141238
M14	snv.acgt	0.0477916	0.0882715	-0.106646	-0.212255	-0.0010374
M15	snv.acgt	0.128518	0.20187	0.0611845	-0.0177113	0.14008
M16	snv.acgt	0.0173978	0.0373897	-0.0867033	-0.158159	-0.0152476
M17	snv.acgt	0.000386477	0.00138641	-0.188734	-0.292959	-0.0845084
M18	snv.acgt	0.000631236	0.0021369	-0.155651	-0.24491	-0.0663926
M19	snv.acgt	0.631171	0.718828	0.0127649	-0.0393489	0.0648787
M20	snv.acgt	0.425728	0.532323	-0.0305567	-0.105746	0.0446326
M21	snv.acgt	0.0774359	0.13186	0.084018	-0.00924051	0.177277
M22	snv.acgt	0.0613289	0.108487	0.0885442	-0.00420438	0.181293
M23	snv.acgt	0.68686	0.762727	0.0265355	-0.102479	0.15555
M24	snv.acgt	0.0242022	0.0495878	0.0876243	0.0114274	0.163821
M25	snv.acgt	0.510149	0.614048	-0.0381278	-0.151594	0.0753379
M26	snv.acgt	6.08587e-17	2.68634e-15	-0.373195	-0.460652	-0.285738
M27	snv.acgt	0.225141	0.320023	0.0621942	-0.0383015	0.16269
M28	snv.acgt	0.471355	0.577954	-0.0341349	-0.12702	0.0587506
M29	snv.acgt	0.108892	0.175632	-0.0790179	-0.17562	0.0175844
M30	snv.acgt	3.79754e-07	2.66535e-06	-0.168897	-0.234075	-0.103718
M31	snv.acgt	0.121294	0.192234	0.067091	-0.01778	0.151962
M32	snv.acgt	0.540445	0.642305	0.0247373	-0.0544672	0.103942
M33	snv.acgt	0.0171039	0.0368421	0.0937528	0.0166907	0.170815
M34	snv.acgt	0.996814	0.997343	0.000290551	-0.142308	0.142889
M35	snv.acgt	0.682195	0.75889	-0.0188485	-0.109069	0.0713718
M36	snv.acgt	2.30636e-06	1.3688e-05	-0.207101	-0.293016	-0.121185
M37	snv.acgt	0.012898	0.0288952	-0.0942435	-0.168528	-0.019959
M38	snv.acgt	9.85845e-06	5.08214e-05	0.251783	0.140141	0.363425
M39	snv.acgt	0.0157491	0.0343032	0.13533	0.0254843	0.245176
M40	snv.acgt	0.00138572	0.00427597	-0.10544	-0.170068	-0.0408107
M41	snv.acgt	0.718019	0.786706	0.0134525	-0.0595631	0.0864681
M42	snv.acgt	2.27903e-05	0.000108938	0.211248	0.113497	0.309
M43	snv.acgt	0.00011262	0.000454828	-0.171968	-0.259249	-0.0846865
M44	snv.acgt	0.000187224	0.000718138	-0.223647	-0.340986	-0.106307
M45	snv.acgt	0.0934979	0.154825	0.0865646	-0.0145925	0.187722
M46	snv.acgt	0.00248474	0.00710466	-0.13937	-0.229665	-0.0490749
M47	snv.acgt	6.81163e-07	4.52241e-06	0.239489	0.144981	0.333997
M48	snv.acgt	2.52727e-06	1.49363e-05	0.167493	0.0977341	0.237252
M49	snv.acgt	0.0318635	0.0625534	0.107471	0.00932204	0.20562
M50	snv.acgt	0.244755	0.342462	0.0646919	-0.0443138	0.173698
M1	snv.ccga	0.822801	0.868777	-0.0172354	-0.16808	0.13361
M2	snv.ccga	0.000214593	0.000815369	-0.181034	-0.2769	-0.0851672
M3	snv.ccga	0.19014	0.278602	0.0884563	-0.0438713	0.220784
M4	snv.ccga	0.592074	0.6886	0.0223694	-0.0594531	0.104192
M5	snv.ccga	1.99179e-05	9.65974e-05	-0.26013	-0.379649	-0.140611
M6	snv.ccga	0.343784	0.450982	0.0394581	-0.0422311	0.121147
M7	snv.ccga	0.525567	0.628404	-0.038892	-0.158975	0.0811906
M8	snv.ccga	5.91125e-22	5.30136e-20	-0.636456	-0.765977	-0.506934
M9	snv.ccga	0.860968	0.896511	-0.00948067	-0.115576	0.0966147
M10	snv.ccga	0.00423795	0.011189	0.160006	0.050349	0.269662
M11	snv.ccga	0.0172539	0.0370947	0.110089	0.0194767	0.200701
M12	snv.ccga	0.000384199	0.00138263	0.150994	0.0676465	0.234342
M13	snv.ccga	8.46232e-06	4.42295e-05	-0.225652	-0.324968	-0.126336
M14	snv.ccga	0.252692	0.351479	-0.063481	-0.172256	0.0452938
M15	snv.ccga	0.0222545	0.0463635	0.093057	0.0132719	0.172842
M16	snv.ccga	0.0176574	0.0378182	-0.089522	-0.163471	-0.0155733
M17	snv.ccga	9.12869e-05	0.000375653	-0.214057	-0.321284	-0.106829
M18	snv.ccga	0.00226775	0.0065774	-0.141761	-0.232777	-0.050745
M19	snv.ccga	0.371721	0.479547	-0.0248465	-0.0793644	0.0296713
M20	snv.ccga	0.270983	0.372338	-0.0434532	-0.120821	0.0339147
M21	snv.ccga	0.095607	0.157855	0.0795299	-0.014003	0.173063
M22	snv.ccga	0.257711	0.35723	0.0548634	-0.0401434	0.14987
M23	snv.ccga	0.769444	0.828699	0.0194233	-0.110459	0.149306
M24	snv.ccga	0.24638	0.344311	0.0453568	-0.0313329	0.122047
M25	snv.ccga	0.873964	0.90587	0.009367	-0.106371	0.125105
M26	snv.ccga	5.80399e-16	2.18617e-14	-0.385972	-0.479443	-0.292502
M27	snv.ccga	0.811477	0.859712	0.0125885	-0.0908532	0.11603
M28	snv.ccga	0.138634	0.215129	-0.0712368	-0.165519	0.023045
M29	snv.ccga	0.194972	0.284355	-0.0661239	-0.166123	0.0338756
M30	snv.ccga	1.26064e-07	9.59923e-07	-0.177183	-0.242899	-0.111468
M31	snv.ccga	0.0366177	0.070323	0.0913554	0.005684	0.177027
M32	snv.ccga	0.626766	0.715688	-0.0201569	-0.101399	0.0610852
M33	snv.ccga	0.0067312	0.0166306	0.109506	0.0303035	0.188709
M34	snv.ccga	0.514826	0.618492	0.048362	-0.0971649	0.193889
M35	snv.ccga	0.279784	0.38257	-0.0514726	-0.144814	0.0418693
M36	snv.ccga	8.58012e-07	5.54031e-06	-0.226208	-0.316291	-0.136125
M37	snv.ccga	0.00577397	0.0145314	-0.108872	-0.186176	-0.0315683
M38	snv.ccga	0.000467861	0.00163679	0.205327	0.0902972	0.320357
M39	snv.ccga	0.0291808	0.0583203	0.12264	0.0124309	0.232849
M40	snv.ccga	0.0395856	0.0751289	-0.0700709	-0.136802	-0.00333947
M41	snv.ccga	0.943261	0.959236	-0.00273119	-0.0779442	0.0724818
M42	snv.ccga	0.00245716	0.00704	0.156023	0.0550512	0.256994
M43	snv.ccga	6.2599e-06	3.36522e-05	-0.204359	-0.293024	-0.115694
M44	snv.ccga	0.000162438	0.000632511	-0.23566	-0.358136	-0.113184
M45	snv.ccga	0.0104176	0.0241603	0.13519	0.0317538	0.238627
M46	snv.ccga	0.000969938	0.00311019	-0.157219	-0.250622	-0.063817
M47	snv.ccga	2.19985e-07	1.60583e-06	0.252921	0.157253	0.34859
M48	snv.ccga	9.90566e-10	1.11934e-08	0.219087	0.148819	0.289355
M49	snv.ccga	0.100515	0.164251	0.0855719	-0.0165481	0.187692
M50	snv.ccga	0.0513297	0.0937643	0.110202	-0.000636264	0.221041
M1	snv.ccgc	0.832552	0.875967	-0.0163209	-0.167616	0.134974
M2	snv.ccgc	0.000787389	0.00260161	-0.164563	-0.260636	-0.0684893
M3	snv.ccgc	0.0022191	0.006459	0.205266	0.0737576	0.336775
M4	snv.ccgc	0.895333	0.922316	0.00545348	-0.0757922	0.0866992
M5	snv.ccgc	1.52557e-05	7.56019e-05	-0.262956	-0.382121	-0.143791
M6	snv.ccgc	0.0761472	0.130255	0.0746903	-0.00785324	0.157234
M7	snv.ccgc	0.887355	0.915885	0.00870313	-0.111718	0.129124
M8	snv.ccgc	2.24863e-22	2.08275e-20	-0.648102	-0.778654	-0.517549
M9	snv.ccgc	0.689953	0.76526	0.0216611	-0.0847641	0.128086
M10	snv.ccgc	0.0475631	0.087907	0.111406	0.00119697	0.221615
M11	snv.ccgc	0.662825	0.743363	0.0205366	-0.0717789	0.112852
M12	snv.ccgc	0.00152045	0.00464354	0.134575	0.0513888	0.21776
M13	snv.ccgc	0.000257708	0.00096491	-0.18595	-0.285679	-0.0862218
M14	snv.ccgc	0.150262	0.229827	-0.0801705	-0.189395	0.0290541
M15	snv.ccgc	0.0356796	0.068849	0.0841435	0.00563194	0.162655
M16	snv.ccgc	0.026367	0.0532637	-0.0851037	-0.160213	-0.00999433
M17	snv.ccgc	8.95641e-05	0.000370627	-0.214781	-0.322244	-0.107317
M18	snv.ccgc	4.31793e-05	0.000193009	-0.188672	-0.279091	-0.0982538
M19	snv.ccgc	0.345123	0.452109	-0.0258991	-0.0796664	0.0278683
M20	snv.ccgc	0.280395	0.38322	-0.0425487	-0.119806	0.0347085
M21	snv.ccgc	0.044297	0.0824701	0.0957869	0.00244343	0.18913
M22	snv.ccgc	0.518714	0.621708	0.0313848	-0.0639355	0.126705
M23	snv.ccgc	0.59409	0.690661	0.0354175	-0.0948408	0.165676
M24	snv.ccgc	0.401481	0.509174	0.0332465	-0.0444217	0.110915
M25	snv.ccgc	0.628772	0.717255	0.0285075	-0.087064	0.144079
M26	snv.ccgc	1.09844e-13	2.71012e-12	-0.350557	-0.443049	-0.258064
M27	snv.ccgc	0.666747	0.746704	0.0228029	-0.0809853	0.126591
M28	snv.ccgc	0.0377442	0.0722653	-0.0992529	-0.192885	-0.00562079
M29	snv.ccgc	0.0913443	0.151659	-0.0857164	-0.185223	0.0137897
M30	snv.ccgc	5.74356e-06	3.1233e-05	-0.154331	-0.221022	-0.0876405
M31	snv.ccgc	0.0359105	0.0691763	0.0923489	0.00607353	0.178624
M32	snv.ccgc	0.927214	0.945795	-0.00378581	-0.0850114	0.0774398
M33	snv.ccgc	0.00754245	0.0183132	0.108223	0.0288362	0.18761
M34	snv.ccgc	0.596792	0.692946	-0.0389376	-0.183198	0.105322
M35	snv.ccgc	0.366064	0.47372	-0.0431112	-0.136594	0.0503717
M36	snv.ccgc	1.14872e-07	8.81827e-07	-0.24595	-0.336878	-0.155022
M37	snv.ccgc	0.0648704	0.113896	-0.0725473	-0.149567	0.00447249
M38	snv.ccgc	0.000832628	0.00273509	0.197153	0.08152	0.312787
M39	snv.ccgc	0.0302975	0.0600663	0.121655	0.0115813	0.231728
M40	snv.ccgc	0.00590495	0.0148083	-0.0940579	-0.161021	-0.0270949
M41	snv.ccgc	0.757207	0.818642	-0.0119144	-0.0874495	0.0636208
M42	snv.ccgc	0.000806444	0.0026568	0.170555	0.0707863	0.270323
M43	snv.ccgc	0.000402064	0.00143685	-0.159939	-0.248524	-0.0713551
M44	snv.ccgc	3.27149e-06	1.88419e-05	-0.290528	-0.412906	-0.16815
M45	snv.ccgc	0.0314845	0.0619817	0.115033	0.0102113	0.219855
M46	snv.ccgc	0.00420224	0.0111183	-0.135468	-0.228221	-0.0427147
M47	snv.ccgc	1.85395e-08	1.69496e-07	0.274322	0.17874	0.369905
M48	snv.ccgc	1.44818e-09	1.58224e-08	0.218047	0.147409	0.288686
M49	snv.ccgc	0.144044	0.222242	0.0754641	-0.02578	0.176708
M50	snv.ccgc	0.108248	0.174743	0.0907168	-0.019986	0.20142
M1	snv.ccgg	0.960195	0.970501	-0.00409263	-0.164815	0.156629
M2	snv.ccgg	0.00403191	0.0107353	-0.150658	-0.253343	-0.0479739
M3	snv.ccgg	1.50551e-07	1.12664e-06	0.378745	0.2374	0.52009
M4	snv.ccgg	0.190962	0.279445	-0.0570778	-0.142623	0.0284672
M5	snv.ccgg	6.16573e-06	3.32091e-05	-0.302217	-0.433246	-0.171188
M6	snv.ccgg	0.192897	0.282057	0.0564319	-0.0285141	0.141378
M7	snv.ccgg	0.0561496	0.101001	-0.124545	-0.252357	0.0032665
M8	snv.ccgg	1.73295e-12	3.42348e-11	-0.510043	-0.65175	-0.368336
M9	snv.ccgg	0.601828	0.696932	0.0304134	-0.0838299	0.144657
M10	snv.ccgg	0.00660813	0.0163539	0.157286	0.0437815	0.27079
M11	snv.ccgg	0.587581	0.684784	0.0266296	-0.0696063	0.122866
M12	snv.ccgg	0.000211755	0.000805123	0.165356	0.0778713	0.25284
M13	snv.ccgg	2.95363e-05	0.000136899	-0.23091	-0.339259	-0.122561
M14	snv.ccgg	0.414796	0.522309	-0.0470932	-0.160279	0.0660926
M15	snv.ccgg	4.40585e-05	0.0001957	0.16939	0.0881194	0.250661
M16	snv.ccgg	0.0108944	0.025093	-0.111073	-0.196577	-0.025569
M17	snv.ccgg	0.241929	0.338929	-0.0681486	-0.182293	0.0459954
M18	snv.ccgg	0.00071596	0.00239218	-0.163272	-0.257854	-0.0686904
M19	snv.ccgg	0.710838	0.781065	-0.0109771	-0.0690104	0.0470562
M20	snv.ccgg	0.351738	0.458489	-0.0393409	-0.122142	0.0434606
M21	snv.ccgg	0.0511126	0.0934885	0.0968617	-0.000468319	0.194192
M22	snv.ccgg	0.681611	0.75839	0.0211661	-0.0799509	0.122283
M23	snv.ccgg	0.572639	0.672503	-0.0389183	-0.174123	0.0962867
M24	snv.ccgg	0.966785	0.974721	0.00174998	-0.0806199	0.0841199
M25	snv.ccgg	0.282338	0.385409	-0.0668938	-0.188847	0.0550591
M26	snv.ccgg	2.64655e-11	4.09672e-10	-0.371081	-0.480205	-0.261958
M27	snv.ccgg	0.831035	0.874855	-0.0120552	-0.122789	0.0986787
M28	snv.ccgg	0.137396	0.213559	-0.0754376	-0.174966	0.0240906
M29	snv.ccgg	0.709935	0.780225	-0.0194227	-0.121771	0.0829258
M30	snv.ccgg	0.0289203	0.057861	-0.074793	-0.141896	-0.00768987
M31	snv.ccgg	0.00690877	0.0169937	0.125096	0.0343279	0.215864
M32	snv.ccgg	0.653294	0.735721	0.0197555	-0.0664442	0.105955
M33	snv.ccgg	0.00818507	0.0196706	0.111153	0.0287672	0.193539
M34	snv.ccgg	0.194039	0.283507	-0.101561	-0.254831	0.0517094
M35	snv.ccgg	0.343064	0.450352	-0.0473288	-0.145167	0.050509
M36	snv.ccgg	0.0365996	0.0703121	-0.104736	-0.202946	-0.00652598
M37	snv.ccgg	0.000931511	0.00300402	-0.149648	-0.238248	-0.0610479
M38	snv.ccgg	5.97262e-05	0.000258189	0.246396	0.126082	0.36671
M39	snv.ccgg	0.0135625	0.0301685	0.146659	0.0302202	0.263098
M40	snv.ccgg	0.00393263	0.0105455	-0.109452	-0.183849	-0.0350561
M41	snv.ccgg	0.308676	0.414257	-0.0429009	-0.125498	0.0396962
M42	snv.ccgg	0.000917914	0.00297545	0.176894	0.0722929	0.281496
M43	snv.ccgg	0.0155136	0.0338425	-0.115685	-0.209373	-0.0219977
M44	snv.ccgg	0.00018471	0.000710424	-0.241909	-0.368714	-0.115103
M45	snv.ccgg	0.17834	0.265303	0.0797171	-0.0363722	0.195806
M46	snv.ccgg	0.0128258	0.0287678	-0.134194	-0.239883	-0.0285045
M47	snv.ccgg	3.5415e-08	3.05022e-07	0.279131	0.179883	0.378379
M48	snv.ccgg	5.81441e-11	8.46686e-10	0.247409	0.173359	0.32146
M49	snv.ccgg	0.537856	0.640145	-0.0331615	-0.138663	0.0723404
M50	snv.ccgg	0.975291	0.980148	0.00184923	-0.11517	0.118868
M1	snv.ccgt	0.812921	0.860919	-0.0181281	-0.168261	0.132005
M2	snv.ccgt	0.00039374	0.00141067	-0.170335	-0.26453	-0.0761399
M3	snv.ccgt	0.00201236	0.00593473	0.206473	0.075441	0.337506
M4	snv.ccgt	0.627129	0.715959	0.0199902	-0.0606652	0.100646
M5	snv.ccgt	1.25794e-05	6.3402e-05	-0.264097	-0.382618	-0.145575
M6	snv.ccgt	0.0125354	0.028235	0.103502	0.0222506	0.184753
M7	snv.ccgt	0.861373	0.896602	0.0107135	-0.109531	0.130958
M8	snv.ccgt	5.29471e-20	3.88508e-18	-0.582469	-0.70713	-0.457809
M9	snv.ccgt	0.716751	0.78588	0.0195415	-0.0860265	0.125109
M10	snv.ccgt	0.00432378	0.0113802	0.157827	0.0494222	0.266232
M11	snv.ccgt	0.158019	0.240003	0.0652128	-0.0253227	0.155748
M12	snv.ccgt	0.000185421	0.000712187	0.157903	0.0751112	0.240696
M13	snv.ccgt	5.3277e-06	2.91117e-05	-0.22728	-0.325152	-0.129408
M14	snv.ccgt	0.145239	0.223597	-0.0797498	-0.187063	0.0275629
M15	snv.ccgt	0.0499613	0.0916499	0.0794022	1.34002e-05	0.158791
M16	snv.ccgt	0.0175045	0.0375651	-0.0893298	-0.16302	-0.0156396
M17	snv.ccgt	0.000865914	0.00282798	-0.180852	-0.287271	-0.0744327
M18	snv.ccgt	0.00856304	0.0204399	-0.120251	-0.2099	-0.0306027
M19	snv.ccgt	0.280344	0.38322	-0.029069	-0.0818451	0.023707
M20	snv.ccgt	0.634254	0.720888	-0.0185061	-0.0947468	0.0577346
M21	snv.ccgt	0.0332616	0.0648699	0.101296	0.00803871	0.194553
M22	snv.ccgt	0.110392	0.177747	0.076241	-0.017361	0.169843
M23	snv.ccgt	0.256739	0.356144	0.0743874	-0.054166	0.202941
M24	snv.ccgt	0.0481749	0.0888922	0.077281	0.000620289	0.153942
M25	snv.ccgt	0.926713	0.945734	0.00534333	-0.108513	0.1192
M26	snv.ccgt	5.09128e-14	1.35687e-12	-0.343409	-0.432799	-0.254018
M27	snv.ccgt	0.363995	0.471781	0.0473627	-0.054897	0.149622
M28	snv.ccgt	0.350245	0.457334	-0.0445127	-0.137909	0.0488841
M29	snv.ccgt	0.244089	0.341785	-0.0579012	-0.155327	0.0395247
M30	snv.ccgt	2.32165e-06	1.37643e-05	-0.158106	-0.223715	-0.0924974
M31	snv.ccgt	0.0049745	0.0128514	0.122467	0.0370067	0.207928
M32	snv.ccgt	0.932728	0.95039	-0.00347303	-0.0841124	0.0771663
M33	snv.ccgt	0.0031289	0.00863198	0.117881	0.0396884	0.196075
M34	snv.ccgt	0.973303	0.97937	0.00245982	-0.141603	0.146523
M35	snv.ccgt	0.144387	0.222528	-0.0689303	-0.161488	0.023627
M36	snv.ccgt	1.23146e-07	9.38964e-07	-0.240164	-0.329166	-0.151161
M37	snv.ccgt	0.219067	0.312716	-0.0474	-0.122991	0.028191
M38	snv.ccgt	2.73136e-05	0.000127341	0.244658	0.130344	0.358972
M39	snv.ccgt	0.00300111	0.00834462	0.166584	0.0565639	0.276605
M40	snv.ccgt	0.0175763	0.0376594	-0.0797329	-0.145548	-0.0139175
M41	snv.ccgt	0.661942	0.742647	0.0165151	-0.0575164	0.0905467
M42	snv.ccgt	0.000773503	0.00256134	0.172664	0.0720084	0.27332
M43	snv.ccgt	0.000148672	0.000585773	-0.169311	-0.256793	-0.081829
M44	snv.ccgt	5.71311e-07	3.85652e-06	-0.309404	-0.430672	-0.188136
M45	snv.ccgt	0.00341935	0.00933752	0.151503	0.0500641	0.252941
M46	snv.ccgt	0.00656287	0.0162561	-0.127016	-0.218599	-0.0354323
M47	snv.ccgt	3.28758e-08	2.8489e-07	0.268373	0.173176	0.36357
M48	snv.ccgt	8.81593e-09	8.42809e-08	0.205041	0.135175	0.274907
M49	snv.ccgt	0.0665844	0.116507	0.0920881	-0.00629969	0.190476
M50	snv.ccgt	0.0766669	0.13098	0.0992121	-0.0106254	0.20905
M1	snv.gcga	0.722255	0.790756	-0.0275561	-0.179503	0.12439
M2	snv.gcga	0.0114197	0.0261431	-0.123746	-0.219626	-0.0278657
M3	snv.gcga	0.225799	0.320525	0.0813385	-0.050278	0.212955
M4	snv.gcga	0.272886	0.374589	0.0450731	-0.0354982	0.125644
M5	snv.gcga	0.000927713	0.00299519	-0.204734	-0.325906	-0.0835618
M6	snv.gcga	0.814278	0.862033	0.00970337	-0.0712561	0.0906629
M7	snv.gcga	0.927894	0.946317	-0.00560192	-0.126929	0.115725
M8	snv.gcga	2.13421e-15	7.39771e-14	-0.520981	-0.649692	-0.39227
M9	snv.gcga	0.465993	0.573233	0.0400863	-0.0676863	0.147859
M10	snv.gcga	0.0156465	0.0340927	0.134714	0.0254761	0.243952
M11	snv.gcga	0.135043	0.210888	0.0693864	-0.0216101	0.160383
M12	snv.gcga	4.1036e-05	0.000183865	0.175469	0.0916201	0.259319
M13	snv.gcga	7.95397e-08	6.30294e-07	-0.273411	-0.373236	-0.173587
M14	snv.gcga	0.386799	0.494661	-0.0481701	-0.157261	0.0609211
M15	snv.gcga	0.0163461	0.0353987	0.098367	0.0180721	0.178662
M16	snv.gcga	0.0527147	0.0957678	-0.0731507	-0.147159	0.000857641
M17	snv.gcga	0.000131108	0.000522032	-0.209388	-0.316698	-0.102078
M18	snv.gcga	0.000228709	0.000865508	-0.171359	-0.2625	-0.0802168
M19	snv.gcga	0.784034	0.838817	0.00777095	-0.0478025	0.0633444
M20	snv.gcga	0.820578	0.866916	-0.00890388	-0.0858492	0.0680414
M21	snv.gcga	0.00820933	0.0197122	0.125832	0.0325309	0.219133
M22	snv.gcga	0.0843356	0.141351	0.082929	-0.0112376	0.177096
M23	snv.gcga	0.547859	0.649133	0.0397361	-0.0898563	0.169328
M24	snv.gcga	0.0281484	0.0564567	0.0853297	0.00914429	0.161515
M25	snv.gcga	0.359034	0.466438	0.0545016	-0.061962	0.170965
M26	snv.gcga	2.00286e-12	3.88871e-11	-0.342585	-0.43804	-0.247131
M27	snv.gcga	0.102466	0.166984	0.0838815	-0.0167941	0.184557
M28	snv.gcga	0.0117342	0.0267008	-0.12225	-0.21733	-0.0271699
M29	snv.gcga	0.580736	0.678627	-0.0282488	-0.128494	0.0719969
M30	snv.gcga	3.54031e-06	2.02048e-05	-0.155807	-0.221668	-0.0899462
M31	snv.gcga	0.049908	0.0916116	0.0873723	3.50815e-05	0.17471
M32	snv.gcga	0.503256	0.607694	0.0281036	-0.0541852	0.110392
M33	snv.gcga	0.0056777	0.0143732	0.110414	0.032171	0.188657
M34	snv.gcga	0.598347	0.694038	0.0388709	-0.105754	0.183496
M35	snv.gcga	0.958168	0.969493	-0.00249156	-0.0955928	0.0906097
M36	snv.gcga	5.44574e-07	3.71151e-06	-0.233178	-0.324402	-0.141955
M37	snv.gcga	0.538388	0.640399	-0.0242181	-0.101368	0.0529318
M38	snv.gcga	6.13338e-05	0.000263525	0.232879	0.118987	0.34677
M39	snv.gcga	0.00394129	0.0105537	0.162612	0.0520558	0.273167
M40	snv.gcga	0.561128	0.661321	-0.0195489	-0.0854768	0.046379
M41	snv.gcga	0.967903	0.975663	-0.00154347	-0.0767245	0.0736375
M42	snv.gcga	5.24062e-05	0.000228292	0.209408	0.107932	0.310884
M43	snv.gcga	3.96477e-05	0.000178494	-0.186737	-0.275797	-0.097676
M44	snv.gcga	0.0773311	0.131841	-0.107223	-0.226197	0.0117506
M45	snv.gcga	0.00787079	0.0190205	0.139684	0.0366664	0.242701
M46	snv.gcga	0.0381843	0.0729102	-0.0978081	-0.190289	-0.00532748
M47	snv.gcga	9.51848e-09	9.02339e-08	0.278964	0.183694	0.374233
M48	snv.gcga	4.22637e-13	9.29143e-12	0.262528	0.191537	0.333518
M49	snv.gcga	0.287437	0.39133	0.0545582	-0.0459645	0.155081
M50	snv.gcga	0.498215	0.603541	0.0377723	-0.0715327	0.147077
M1	snv.gcgc	0.945161	0.960633	-0.00521799	-0.1539	0.143464
M2	snv.gcgc	0.00334976	0.00917408	-0.141947	-0.236781	-0.0471135
M3	snv.gcgc	0.00481587	0.0124987	0.187747	0.0572169	0.318277
M4	snv.gcgc	0.209888	0.301968	0.0513526	-0.0289181	0.131623
M5	snv.gcgc	0.000130622	0.00052046	-0.229916	-0.347718	-0.112114
M6	snv.gcgc	0.24474	0.342462	0.0477484	-0.0327051	0.128202
M7	snv.gcgc	0.337091	0.443991	-0.0588268	-0.178938	0.0612846
M8	snv.gcgc	8.17758e-17	3.5541e-15	-0.543433	-0.671318	-0.415548
M9	snv.gcgc	0.67772	0.75525	0.0224101	-0.0832816	0.128102
M10	snv.gcgc	0.0262743	0.0531317	0.122947	0.0145054	0.231389
M11	snv.gcgc	0.621577	0.712066	0.0229979	-0.068318	0.114314
M12	snv.gcgc	0.00143631	0.00441521	0.134516	0.051797	0.217235
M13	snv.gcgc	1.16802e-05	5.93398e-05	-0.224486	-0.32486	-0.124113
M14	snv.gcgc	0.153441	0.23393	-0.0785457	-0.186391	0.0292993
M15	snv.gcgc	0.0139573	0.0308886	0.0991799	0.0201073	0.178253
M16	snv.gcgc	0.136452	0.212443	-0.0568406	-0.131653	0.0179717
M17	snv.gcgc	0.0021028	0.00616864	-0.165714	-0.271328	-0.0601011
M18	snv.gcgc	0.00846942	0.0202335	-0.122977	-0.214527	-0.0314264
M19	snv.gcgc	0.039808	0.0754486	0.0570543	0.00265801	0.111451
M20	snv.gcgc	0.611342	0.705326	0.0198914	-0.0568295	0.0966124
M21	snv.gcgc	0.0259276	0.0525623	0.106152	0.0127408	0.199563
M22	snv.gcgc	0.00943419	0.022112	0.124256	0.0304401	0.218072
M23	snv.gcgc	0.3739	0.481654	0.0583248	-0.0702351	0.186885
M24	snv.gcgc	0.00625866	0.0155983	0.106378	0.0301148	0.182642
M25	snv.gcgc	0.429622	0.536315	0.0461308	-0.0683414	0.160603
M26	snv.gcgc	2.08337e-10	2.69977e-09	-0.299556	-0.391942	-0.20717
M27	snv.gcgc	0.0478447	0.0883299	0.10251	0.000972979	0.204048
M28	snv.gcgc	0.181105	0.268427	-0.0644157	-0.15882	0.0299886
M29	snv.gcgc	0.898414	0.923789	0.00641894	-0.0921266	0.104965
M30	snv.gcgc	2.08207e-05	0.000100287	-0.144023	-0.210349	-0.0776962
M31	snv.gcgc	0.225843	0.320525	0.0534684	-0.0330586	0.139995
M32	snv.gcgc	0.612619	0.706068	0.0207953	-0.0597003	0.101291
M33	snv.gcgc	0.00422614	0.011163	0.114509	0.036057	0.192962
M34	snv.gcgc	0.828998	0.873198	0.0159145	-0.128501	0.16033
M35	snv.gcgc	0.740459	0.805157	0.0154843	-0.0761356	0.107104
M36	snv.gcgc	7.06305e-07	4.64026e-06	-0.226201	-0.315592	-0.13681
M37	snv.gcgc	0.385744	0.493648	-0.0335034	-0.109211	0.0422038
M38	snv.gcgc	0.000156764	0.000612953	0.219845	0.105856	0.333833
M39	snv.gcgc	0.0219897	0.0458965	0.129493	0.0186891	0.240298
M40	snv.gcgc	0.0272238	0.0548554	-0.0747052	-0.14101	-0.00840084
M41	snv.gcgc	0.517397	0.620394	0.0247284	-0.0501397	0.0995965
M42	snv.gcgc	8.94895e-06	4.65148e-05	0.226831	0.126725	0.326936
M43	snv.gcgc	1.67573e-05	8.22577e-05	-0.194121	-0.282516	-0.105726
M44	snv.gcgc	0.0132349	0.0295444	-0.148933	-0.26676	-0.0311058
M45	snv.gcgc	0.00393884	0.0105537	0.151737	0.0485816	0.254893
M46	snv.gcgc	0.0379807	0.0726442	-0.0988845	-0.192284	-0.0054849
M47	snv.gcgc	8.10974e-10	9.35103e-09	0.296875	0.202151	0.391598
M48	snv.gcgc	2.87346e-12	5.34048e-11	0.250164	0.179957	0.320371
M49	snv.gcgc	0.712649	0.782294	0.0187562	-0.0810574	0.11857
M50	snv.gcgc	0.0647201	0.113668	0.10353	-0.00632092	0.213382
M1	snv.gcgg	0.389919	0.498081	-0.0725444	-0.23792	0.0928316
M2	snv.gcgg	0.00311279	0.00860164	-0.163891	-0.272544	-0.0552373
M3	snv.gcgg	0.00164157	0.00496779	0.231765	0.0874858	0.376044
M4	snv.gcgg	0.441851	0.548793	-0.0339965	-0.120636	0.052643
M5	snv.gcgg	0.00918958	0.0216248	-0.176574	-0.30943	-0.0437182
M6	snv.gcgg	0.0879892	0.146605	0.0774402	-0.0115229	0.166403
M7	snv.gcgg	0.157779	0.239703	-0.0949555	-0.226707	0.036796
M8	snv.gcgg	1.40181e-11	2.30239e-10	-0.566817	-0.731213	-0.402421
M9	snv.gcgg	0.235221	0.331008	0.0733528	-0.0477649	0.194471
M10	snv.gcgg	0.0109956	0.0252953	0.152288	0.0349077	0.269668
M11	snv.gcgg	0.913249	0.935265	0.00547902	-0.0930941	0.104052
M12	snv.gcgg	0.00254986	0.00726144	0.139761	0.0489777	0.230545
M13	snv.gcgg	8.06826e-05	0.000337038	-0.222411	-0.332984	-0.111839
M14	snv.gcgg	0.401101	0.508919	-0.0499371	-0.166503	0.0666283
M15	snv.gcgg	0.00018135	0.000698451	0.164725	0.0784847	0.250965
M16	snv.gcgg	0.00683538	0.0168425	-0.119586	-0.206242	-0.0329297
M17	snv.gcgg	0.00168929	0.00509584	-0.193844	-0.314838	-0.0728491
M18	snv.gcgg	2.99599e-05	0.000138635	-0.210997	-0.310079	-0.111915
M19	snv.gcgg	0.464817	0.57241	0.0220451	-0.0370674	0.0811575
M20	snv.gcgg	0.146475	0.22501	-0.0632979	-0.148734	0.0221384
M21	snv.gcgg	0.763627	0.823771	0.0155498	-0.0857967	0.116896
M22	snv.gcgg	0.988564	0.991019	-0.000758074	-0.104417	0.1029
M23	snv.gcgg	0.777346	0.834704	0.0204937	-0.121549	0.162537
M24	snv.gcgg	0.801546	0.851973	0.0108958	-0.0740679	0.0958594
M25	snv.gcgg	0.851524	0.88944	0.0120959	-0.114564	0.138756
M26	snv.gcgg	7.42182e-07	4.84218e-06	-0.281184	-0.39252	-0.169848
M27	snv.gcgg	0.552424	0.65297	-0.0339914	-0.146125	0.078142
M28	snv.gcgg	0.459637	0.566895	-0.0389376	-0.142145	0.0642699
M29	snv.gcgg	0.777006	0.834704	-0.0158571	-0.125592	0.0938774
M30	snv.gcgg	0.0593426	0.105502	-0.067103	-0.136851	0.00264466
M31	snv.gcgg	0.00200994	0.00593322	0.148857	0.0544002	0.243314
M32	snv.gcgg	0.7276	0.794895	0.0158332	-0.0732585	0.104925
M33	snv.gcgg	0.29107	0.395513	0.0461262	-0.0395032	0.131756
M34	snv.gcgg	0.997696	0.997872	-0.000234143	-0.159135	0.158667
M35	snv.gcgg	0.318059	0.423529	-0.0526787	-0.156087	0.0507295
M36	snv.gcgg	0.00367068	0.00991391	-0.155399	-0.260239	-0.0505592
M37	snv.gcgg	0.155461	0.23669	-0.0652117	-0.155189	0.0247653
M38	snv.gcgg	2.98797e-06	1.74316e-05	0.292636	0.169862	0.415409
M39	snv.gcgg	0.0047896	0.0124362	0.172733	0.0527161	0.292751
M40	snv.gcgg	0.159047	0.241304	-0.0546988	-0.130825	0.0214277
M41	snv.gcgg	0.60234	0.697381	0.0223327	-0.0616751	0.10634
M42	snv.gcgg	0.00176973	0.00531296	0.171134	0.063848	0.27842
M43	snv.gcgg	0.0023013	0.00666788	-0.149138	-0.245029	-0.0532472
M44	snv.gcgg	4.76287e-05	0.000209093	-0.278024	-0.412011	-0.144038
M45	snv.gcgg	0.35384	0.460962	0.0560144	-0.062396	0.174425
M46	snv.gcgg	0.00380646	0.0102314	-0.162244	-0.272132	-0.0523553
M47	snv.gcgg	1.46115e-09	1.59066e-08	0.317773	0.214803	0.420743
M48	snv.gcgg	5.94706e-14	1.5444e-12	0.293603	0.216971	0.370236
M49	snv.gcgg	0.63092	0.718828	-0.0277519	-0.140968	0.0854643
M50	snv.gcgg	0.666633	0.746704	0.0264377	-0.0938504	0.146726
M1	snv.gcgt	0.757544	0.818849	-0.023552	-0.173083	0.125979
M2	snv.gcgt	0.0105549	0.0244306	-0.122837	-0.216989	-0.028685
M3	snv.gcgt	0.00653048	0.0161901	0.181601	0.0507382	0.312463
M4	snv.gcgt	0.549737	0.65061	0.0246979	-0.0562293	0.105625
M5	snv.gcgt	0.00554422	0.0140976	-0.167804	-0.286383	-0.0492247
M6	snv.gcgt	0.262043	0.361902	0.0468416	-0.0350145	0.128698
M7	snv.gcgt	0.219413	0.312972	-0.0761713	-0.197736	0.0453938
M8	snv.gcgt	2.09274e-19	1.29934e-17	-0.593206	-0.722272	-0.46414
M9	snv.gcgt	0.982357	0.985672	0.0011858	-0.103911	0.106283
M10	snv.gcgt	0.00239209	0.00688852	0.168714	0.0598205	0.277607
M11	snv.gcgt	0.355293	0.462641	0.0426871	-0.0478232	0.133197
M12	snv.gcgt	4.58685e-05	0.000202309	0.174214	0.0904371	0.257991
M13	snv.gcgt	1.13024e-07	8.71195e-07	-0.266264	-0.364648	-0.167881
M14	snv.gcgt	0.24699	0.344823	-0.0633436	-0.170584	0.0438967
M15	snv.gcgt	0.0175126	0.0375651	0.0970572	0.0169867	0.177128
M16	snv.gcgt	0.00366125	0.00989764	-0.11132	-0.186401	-0.0362388
M17	snv.gcgt	0.000456283	0.00160224	-0.18903	-0.294728	-0.0833319
M18	snv.gcgt	0.00502536	0.012965	-0.129481	-0.219941	-0.0390204
M19	snv.gcgt	0.842033	0.882651	-0.00542991	-0.0588307	0.0479709
M20	snv.gcgt	0.89904	0.923951	-0.00497503	-0.0818301	0.07188
M21	snv.gcgt	0.0126645	0.0284623	0.119055	0.0254581	0.212652
M22	snv.gcgt	0.0215777	0.0451534	0.109552	0.0161038	0.203001
M23	snv.gcgt	0.79051	0.84335	0.0175178	-0.111729	0.146764
M24	snv.gcgt	0.0424791	0.0795696	0.0795133	0.00269768	0.156329
M25	snv.gcgt	0.486773	0.592551	0.0411612	-0.074842	0.157164
M26	snv.gcgt	2.61319e-12	4.90517e-11	-0.332623	-0.425794	-0.239452
M27	snv.gcgt	0.00212865	0.00622831	0.156696	0.0567117	0.25668
M28	snv.gcgt	0.108007	0.174454	-0.0776188	-0.172273	0.0170356
M29	snv.gcgt	0.28543	0.38916	-0.054465	-0.154399	0.0454689
M30	snv.gcgt	7.9123e-08	6.28755e-07	-0.180003	-0.245713	-0.114294
M31	snv.gcgt	0.0842082	0.14118	0.0760816	-0.0102743	0.162438
M32	snv.gcgt	0.539237	0.641138	0.0250195	-0.05485	0.104889
M33	snv.gcgt	0.00628113	0.0156474	0.109718	0.0310262	0.188409
M34	snv.gcgt	0.869928	0.902514	0.0119873	-0.131491	0.155466
M35	snv.gcgt	0.651065	0.734088	-0.0213285	-0.113755	0.0710981
M36	snv.gcgt	2.529e-07	1.81561e-06	-0.237349	-0.327582	-0.147117
M37	snv.gcgt	0.234626	0.330418	-0.0462093	-0.122412	0.0299931
M38	snv.gcgt	9.79468e-06	5.05388e-05	0.252482	0.140566	0.364399
M39	snv.gcgt	0.00246242	0.00704795	0.169868	0.0599131	0.279823
M40	snv.gcgt	0.0471554	0.0872105	-0.0672867	-0.133728	-0.000845367
M41	snv.gcgt	0.402245	0.509589	0.0320676	-0.0429681	0.107103
M42	snv.gcgt	4.82961e-06	2.66369e-05	0.233328	0.133304	0.333352
M43	snv.gcgt	2.73057e-06	1.60205e-05	-0.212622	-0.301476	-0.123769
M44	snv.gcgt	0.00527471	0.0135301	-0.169409	-0.288428	-0.0503895
M45	snv.gcgt	0.00343871	0.00938131	0.152599	0.0503652	0.254834
M46	snv.gcgt	0.00840098	0.0200955	-0.125132	-0.21819	-0.0320747
M47	snv.gcgt	6.84502e-08	5.50133e-07	0.263042	0.167484	0.3586
M48	snv.gcgt	8.22571e-09	7.93093e-08	0.207343	0.136836	0.27785
M49	snv.gcgt	0.0569278	0.102076	0.0968872	-0.00285489	0.196629
M50	snv.gcgt	0.488472	0.594415	0.0384419	-0.0703214	0.147205
M1	snv.tcga	0.240451	0.337192	0.0886577	-0.0593717	0.236687
M2	snv.tcga	0.000148883	0.000586196	-0.18265	-0.277034	-0.0882672
M3	snv.tcga	0.174476	0.260653	0.0906173	-0.0401718	0.221406
M4	snv.tcga	0.0929169	0.153953	0.0682092	-0.0113569	0.147775
M5	snv.tcga	2.6969e-05	0.000126138	-0.247503	-0.363067	-0.131939
M6	snv.tcga	0.0301353	0.0598468	0.0870888	0.00836801	0.16581
M7	snv.tcga	0.908788	0.931754	0.0069071	-0.111257	0.125071
M8	snv.tcga	7.72157e-20	5.45336e-18	-0.560826	-0.681392	-0.440261
M9	snv.tcga	0.0746748	0.128202	0.0953118	-0.00949169	0.200115
M10	snv.tcga	5.62912e-11	8.26091e-10	0.346479	0.242853	0.450105
M11	snv.tcga	1.12656e-20	9.09295e-19	0.420685	0.332249	0.509121
M12	snv.tcga	1.00081e-07	7.82099e-07	0.218683	0.138216	0.299149
M13	snv.tcga	0.0029085	0.00813745	-0.145478	-0.241249	-0.0497079
M14	snv.tcga	0.00398307	0.0106353	-0.157002	-0.263867	-0.0501368
M15	snv.tcga	0.602963	0.69796	-0.0207001	-0.0987006	0.0573004
M16	snv.tcga	0.490309	0.596393	-0.0249907	-0.0959965	0.046015
M17	snv.tcga	0.00976146	0.022809	-0.137122	-0.241122	-0.0331217
M18	snv.tcga	0.311722	0.417143	0.0457259	-0.0428661	0.134318
M19	snv.tcga	0.817467	0.864761	-0.00612482	-0.0581361	0.0458865
M20	snv.tcga	0.382861	0.490706	-0.0336121	-0.109106	0.0418815
M21	snv.tcga	0.00026622	0.000990872	0.169955	0.0785961	0.261313
M22	snv.tcga	0.00108978	0.00344945	0.154821	0.0619186	0.247724
M23	snv.tcga	0.151074	0.230881	0.0938935	-0.034282	0.222069
M24	snv.tcga	8.32072e-05	0.000346441	0.152247	0.0764145	0.22808
M25	snv.tcga	0.391306	0.498957	-0.0486707	-0.159948	0.0626069
M26	snv.tcga	7.586e-12	1.31073e-10	-0.304014	-0.39105	-0.216979
M27	snv.tcga	0.788482	0.842459	0.013704	-0.086412	0.11382
M28	snv.tcga	0.12676	0.199386	-0.0725239	-0.165611	0.0205631
M29	snv.tcga	0.0435803	0.0813172	-0.0994342	-0.196004	-0.0028647
M30	snv.tcga	1.08515e-06	6.86571e-06	-0.161017	-0.225745	-0.0962879
M31	snv.tcga	4.42613e-09	4.41051e-08	0.25104	0.167182	0.334898
M32	snv.tcga	0.595149	0.691464	-0.0218347	-0.102369	0.0587
M33	snv.tcga	8.66638e-06	4.52542e-05	0.174175	0.097427	0.250923
M34	snv.tcga	0.121756	0.192683	0.113514	-0.0302609	0.25729
M35	snv.tcga	0.897537	0.92319	-0.00595779	-0.0966365	0.0847209
M36	snv.tcga	8.63936e-07	5.56958e-06	-0.213693	-0.298815	-0.128571
M37	snv.tcga	0.0520644	0.0947998	-0.0738217	-0.148303	0.000659826
M38	snv.tcga	4.94096e-05	0.000216239	0.227822	0.117798	0.337846
M39	snv.tcga	1.1359e-06	7.13093e-06	0.270632	0.161636	0.379627
M40	snv.tcga	0.00343272	0.00936949	-0.096333	-0.160859	-0.0318065
M41	snv.tcga	0.424716	0.531483	-0.0290755	-0.100464	0.042313
M42	snv.tcga	0.0022499	0.006529	0.153295	0.0549503	0.251641
M43	snv.tcga	0.0325655	0.0637765	-0.0932638	-0.178785	-0.00774225
M44	snv.tcga	1.90473e-05	9.25342e-05	-0.260911	-0.38051	-0.141313
M45	snv.tcga	0.119693	0.190175	0.0800451	-0.0207771	0.180867
M46	snv.tcga	0.103132	0.167925	-0.0734484	-0.161773	0.0148762
M47	snv.tcga	0.000604554	0.00205919	0.163977	0.0702658	0.257689
M48	snv.tcga	2.01911e-11	3.23172e-10	0.239311	0.169353	0.309268
M49	snv.tcga	0.00930814	0.0218717	0.131176	0.0323113	0.230042
M50	snv.tcga	0.000697149	0.00233901	0.189083	0.0797852	0.298381
M1	snv.tcgc	0.425765	0.532323	0.060968	-0.0890647	0.211001
M2	snv.tcgc	4.00511e-05	0.00017988	-0.198287	-0.292911	-0.103664
M3	snv.tcgc	0.000706573	0.00236641	0.225119	0.0948495	0.355389
M4	snv.tcgc	0.228855	0.324149	0.0494967	-0.0311238	0.130117
M5	snv.tcgc	7.54008e-05	0.000317447	-0.236466	-0.353546	-0.119387
M6	snv.tcgc	0.0105919	0.0244862	0.104711	0.0244139	0.185008
M7	snv.tcgc	0.616178	0.708611	0.0302691	-0.088082	0.14862
M8	snv.tcgc	3.62647e-19	2.20318e-17	-0.556473	-0.678365	-0.434581
M9	snv.tcgc	0.544197	0.645813	0.0321785	-0.0718132	0.13617
M10	snv.tcgc	1.9582e-06	1.17951e-05	0.258192	0.151828	0.364556
M11	snv.tcgc	7.96205e-10	9.21836e-09	0.279661	0.190473	0.36885
M12	snv.tcgc	7.83878e-05	0.000328798	0.164682	0.0829528	0.246411
M13	snv.tcgc	0.00156131	0.00475802	-0.155982	-0.252635	-0.0593283
M14	snv.tcgc	0.0212418	0.0445163	-0.12649	-0.234108	-0.0188717
M15	snv.tcgc	0.546262	0.64799	0.0242494	-0.0545213	0.10302
M16	snv.tcgc	0.089957	0.149619	-0.0622382	-0.134179	0.00970263
M17	snv.tcgc	0.000670402	0.00225731	-0.180929	-0.285183	-0.0766736
M18	snv.tcgc	0.29298	0.397631	-0.0478974	-0.137168	0.0413728
M19	snv.tcgc	0.498114	0.603541	-0.0182238	-0.0709471	0.0344996
M20	snv.tcgc	0.507375	0.61136	-0.0257066	-0.101708	0.0502953
M21	snv.tcgc	0.0118362	0.0269005	0.117794	0.0260687	0.20952
M22	snv.tcgc	0.0376499	0.0721091	0.0986989	0.00563531	0.191762
M23	snv.tcgc	0.128342	0.20165	0.101058	-0.0291936	0.23131
M24	snv.tcgc	0.0389697	0.0741343	0.0795975	0.00403065	0.155164
M25	snv.tcgc	0.712237	0.782146	0.0212174	-0.091525	0.13396
M26	snv.tcgc	4.44093e-12	7.91522e-11	-0.311394	-0.39956	-0.223227
M27	snv.tcgc	0.897095	0.923187	-0.00669589	-0.108169	0.0947775
M28	snv.tcgc	0.152557	0.232959	-0.0672563	-0.159402	0.0248896
M29	snv.tcgc	0.147633	0.226542	-0.0716731	-0.168691	0.0253451
M30	snv.tcgc	5.28654e-08	4.37961e-07	-0.180832	-0.245968	-0.115697
M31	snv.tcgc	0.000344712	0.00124928	0.155289	0.0702517	0.240326
M32	snv.tcgc	0.867456	0.900281	-0.00686026	-0.0874274	0.0737069
M33	snv.tcgc	0.000227687	0.000862221	0.14531	0.0680466	0.222573
M34	snv.tcgc	0.396524	0.5047	0.062392	-0.0818397	0.206624
M35	snv.tcgc	0.404017	0.511013	-0.0386123	-0.129303	0.0520786
M36	snv.tcgc	1.68315e-05	8.25503e-05	-0.188191	-0.273904	-0.102477
M37	snv.tcgc	0.260976	0.36087	-0.0428042	-0.117438	0.0318294
M38	snv.tcgc	3.89986e-05	0.000175992	0.235697	0.12339	0.348004
M39	snv.tcgc	0.000342689	0.00124274	0.200428	0.0907198	0.310137
M40	snv.tcgc	0.0399778	0.0756947	-0.0689945	-0.134831	-0.00315801
M41	snv.tcgc	0.814864	0.862491	-0.00868653	-0.0813956	0.0640226
M42	snv.tcgc	0.000330924	0.00120627	0.182284	0.0827606	0.281808
M43	snv.tcgc	0.0023547	0.00679472	-0.135416	-0.222681	-0.0481504
M44	snv.tcgc	0.000138626	0.000548871	-0.230274	-0.348714	-0.111834
M45	snv.tcgc	0.0496977	0.0913269	0.101041	0.000133504	0.201949
M46	snv.tcgc	0.0233629	0.0482634	-0.103968	-0.193837	-0.0140988
M47	snv.tcgc	6.06258e-05	0.000261278	0.193094	0.0987241	0.287464
M48	snv.tcgc	9.70502e-09	9.18482e-08	0.203179	0.133751	0.272606
M49	snv.tcgc	0.0389891	0.0741462	0.103721	0.00524246	0.202199
M50	snv.tcgc	0.006394	0.0159076	0.152643	0.042929	0.262357
M1	snv.tcgg	0.330785	0.43728	0.0789407	-0.0801499	0.238031
M2	snv.tcgg	9.98987e-07	6.34236e-06	-0.261673	-0.366514	-0.156831
M3	snv.tcgg	0.00127399	0.00397023	0.230744	0.0903712	0.371117
M4	snv.tcgg	0.858081	0.893999	-0.0077653	-0.0928781	0.0773475
M5	snv.tcgg	0.000151578	0.000595975	-0.255229	-0.387272	-0.123186
M6	snv.tcgg	0.0821474	0.138258	0.0764019	-0.00973962	0.162543
M7	snv.tcgg	0.453401	0.560383	-0.0489206	-0.176805	0.0789644
M8	snv.tcgg	7.64695e-12	1.31723e-10	-0.518204	-0.666584	-0.369824
M9	snv.tcgg	0.698823	0.771766	0.0229574	-0.0933377	0.139253
M10	snv.tcgg	2.76252e-05	0.000128569	0.238719	0.127112	0.350326
M11	snv.tcgg	3.46766e-10	4.33458e-09	0.296353	0.203808	0.388899
M12	snv.tcgg	2.89753e-05	0.000134588	0.1878	0.0997713	0.275829
M13	snv.tcgg	0.000300471	0.00110813	-0.195477	-0.301464	-0.0894913
M14	snv.tcgg	0.0632723	0.111471	-0.106971	-0.219856	0.00591451
M15	snv.tcgg	0.152612	0.232979	0.0607591	-0.0224962	0.144014
M16	snv.tcgg	0.471916	0.578378	-0.0298401	-0.111142	0.0514614
M17	snv.tcgg	0.0738712	0.127131	-0.104934	-0.219999	0.0101302
M18	snv.tcgg	0.238372	0.334943	-0.0569869	-0.151716	0.0377426
M19	snv.tcgg	0.822052	0.868149	0.00636681	-0.0491173	0.061851
M20	snv.tcgg	0.403874	0.510947	-0.0349887	-0.117144	0.0471663
M21	snv.tcgg	0.286274	0.38994	0.0530272	-0.0444391	0.150493
M22	snv.tcgg	0.310107	0.41529	0.0515709	-0.0480128	0.151155
M23	snv.tcgg	0.758146	0.819059	0.021214	-0.113819	0.156247
M24	snv.tcgg	0.187601	0.275956	0.0554624	-0.0270326	0.137957
M25	snv.tcgg	0.0757904	0.129709	-0.111265	-0.234079	0.0115493
M26	snv.tcgg	3.34798e-08	2.89679e-07	-0.307321	-0.416397	-0.198245
M27	snv.tcgg	0.535766	0.63849	-0.0349206	-0.14545	0.0756091
M28	snv.tcgg	0.338578	0.445394	-0.0484533	-0.147689	0.0507827
M29	snv.tcgg	0.135394	0.211086	-0.0815675	-0.188635	0.0254999
M30	snv.tcgg	0.00658627	0.0163069	-0.0950075	-0.163541	-0.0264737
M31	snv.tcgg	3.97636e-05	0.000178873	0.190081	0.0994103	0.280751
M32	snv.tcgg	0.624282	0.714011	-0.0216514	-0.108292	0.0649896
M33	snv.tcgg	0.0234377	0.0483644	0.0958521	0.0129535	0.178751
M34	snv.tcgg	0.749102	0.812678	0.0250953	-0.128696	0.178886
M35	snv.tcgg	0.537538	0.639926	0.0313457	-0.0683014	0.130993
M36	snv.tcgg	0.0124114	0.0280274	-0.129654	-0.231292	-0.0280164
M37	snv.tcgg	0.00578838	0.0145547	-0.124302	-0.212589	-0.0360164
M38	snv.tcgg	7.18054e-05	0.000303214	0.238671	0.120847	0.356495
M39	snv.tcgg	0.000967475	0.00310405	0.196475	0.0797766	0.313174
M40	snv.tcgg	0.00285652	0.00801756	-0.119204	-0.197532	-0.0408756
M41	snv.tcgg	0.868605	0.901307	-0.00676654	-0.0869338	0.0734008
M42	snv.tcgg	0.0228853	0.0474328	0.119703	0.0165918	0.222815
M43	snv.tcgg	0.0919552	0.152539	-0.0799615	-0.172962	0.0130388
M44	snv.tcgg	0.0056877	0.0143847	-0.18435	-0.315014	-0.0536864
M45	snv.tcgg	0.496027	0.601406	0.040219	-0.0755756	0.156014
M46	snv.tcgg	0.00214681	0.00627496	-0.167792	-0.274945	-0.0606392
M47	snv.tcgg	0.00497112	0.0128485	0.140924	0.0425917	0.239257
M48	snv.tcgg	1.94934e-08	1.77355e-07	0.213918	0.139267	0.288569
M49	snv.tcgg	0.656413	0.738057	0.0244266	-0.0831897	0.132043
M50	snv.tcgg	0.125572	0.197793	0.0919399	-0.0256988	0.209579
M1	snv.tcgt	0.139376	0.216042	0.110811	-0.0361228	0.257745
M2	snv.tcgt	0.000781441	0.00258498	-0.159646	-0.252791	-0.0665012
M3	snv.tcgt	0.00988207	0.0230718	0.170679	0.0410147	0.300344
M4	snv.tcgt	0.0884905	0.14731	0.0687429	-0.0103533	0.147839
M5	snv.tcgt	4.40244e-06	2.47009e-05	-0.269588	-0.384668	-0.154507
M6	snv.tcgt	0.00576033	0.0145143	0.110592	0.0320889	0.189094
M7	snv.tcgt	0.451094	0.558065	-0.0451536	-0.16259	0.0722831
M8	snv.tcgt	1.07012e-19	7.03043e-18	-0.533668	-0.648842	-0.418493
M9	snv.tcgt	0.54359	0.645363	0.0315886	-0.070343	0.13352
M10	snv.tcgt	1.47747e-09	1.60533e-08	0.320959	0.216926	0.424993
M11	snv.tcgt	1.41009e-15	4.9179e-14	0.360253	0.271822	0.448684
M12	snv.tcgt	4.41865e-06	2.4747e-05	0.188409	0.107968	0.268849
M13	snv.tcgt	0.000604636	0.00205919	-0.166522	-0.261689	-0.0713553
M14	snv.tcgt	0.00306242	0.00848678	-0.159973	-0.265849	-0.054097
M15	snv.tcgt	0.637419	0.723612	-0.0185447	-0.0956637	0.0585742
M16	snv.tcgt	0.31272	0.418094	-0.0360083	-0.105917	0.0339003
M17	snv.tcgt	0.00833055	0.0199593	-0.137951	-0.240431	-0.0354715
M18	snv.tcgt	0.550573	0.651327	0.0269656	-0.0615777	0.115509
M19	snv.tcgt	0.753498	0.81588	-0.00819816	-0.0593654	0.0429691
M20	snv.tcgt	0.712437	0.782214	-0.0140366	-0.0886767	0.0606036
M21	snv.tcgt	0.000744578	0.00247666	0.157895	0.0661356	0.249654
M22	snv.tcgt	0.0021234	0.00621939	0.143857	0.0520871	0.235627
M23	snv.tcgt	0.210017	0.30201	0.0814314	-0.0458924	0.208755
M24	snv.tcgt	7.14295e-05	0.000302079	0.152565	0.0772725	0.227857
M25	snv.tcgt	0.40613	0.513088	-0.0467226	-0.156957	0.0635122
M26	snv.tcgt	9.47552e-16	3.3884e-14	-0.35057	-0.436101	-0.26504
M27	snv.tcgt	0.57646	0.67481	0.0282689	-0.070925	0.127463
M28	snv.tcgt	0.209584	0.301678	-0.059102	-0.151424	0.0332203
M29	snv.tcgt	0.0691916	0.120354	-0.0895024	-0.186038	0.0070333
M30	snv.tcgt	4.3299e-08	3.65079e-07	-0.178148	-0.2419	-0.114395
M31	snv.tcgt	1.18953e-06	7.43459e-06	0.206008	0.122883	0.289133
M32	snv.tcgt	0.64052	0.726247	-0.0188542	-0.0979888	0.0602803
M33	snv.tcgt	1.33507e-05	6.69907e-05	0.169366	0.0931301	0.245601
M34	snv.tcgt	0.256716	0.356144	0.0824511	-0.0600307	0.224933
M35	snv.tcgt	0.548796	0.650042	-0.0274793	-0.117308	0.0623499
M36	snv.tcgt	7.23463e-06	3.82731e-05	-0.190164	-0.273236	-0.107092
M37	snv.tcgt	0.106926	0.172955	-0.0597579	-0.132408	0.0128918
M38	snv.tcgt	6.77297e-05	0.000287266	0.223922	0.113765	0.334079
M39	snv.tcgt	9.0201e-06	4.67985e-05	0.245249	0.136974	0.353524
M40	snv.tcgt	0.00378703	0.0101841	-0.0932688	-0.156405	-0.0301325
M41	snv.tcgt	0.675561	0.753438	-0.0150196	-0.0853564	0.0553171
M42	snv.tcgt	0.000120075	0.000482179	0.190919	0.0936238	0.288214
M43	snv.tcgt	0.0144006	0.0317577	-0.107292	-0.193224	-0.0213586
M44	snv.tcgt	5.22578e-06	2.85824e-05	-0.270516	-0.386903	-0.154129
M45	snv.tcgt	0.0644917	0.113302	0.0932901	-0.00561115	0.192191
M46	snv.tcgt	0.101398	0.165434	-0.0732128	-0.16081	0.0143846
M47	snv.tcgt	0.000453855	0.00159569	0.1674	0.0738343	0.260965
M48	snv.tcgt	2.68539e-08	2.3707e-07	0.196417	0.127188	0.265647
M49	snv.tcgt	0.00734063	0.0179078	0.134385	0.0361413	0.232629
M50	snv.tcgt	0.00845981	0.0202276	0.146443	0.0374392	0.255448
M1	snv.acta	0.00200542	0.00592606	0.231957	0.0848012	0.379113
M2	snv.acta	0.766901	0.826592	0.0139566	-0.0783231	0.106236
M3	snv.acta	3.17147e-06	1.83406e-05	0.303306	0.175721	0.430891
M4	snv.acta	0.000191423	0.000733746	0.147877	0.070175	0.225578
M5	snv.acta	0.257865	0.357355	-0.0671664	-0.183516	0.0491829
M6	snv.acta	0.0665649	0.116507	0.0719976	-0.00491979	0.148915
M7	snv.acta	0.459332	0.566643	0.04432	-0.0730743	0.161714
M8	snv.acta	7.91884e-06	4.16587e-05	-0.257373	-0.370291	-0.144456
M9	snv.acta	0.141603	0.219014	0.0760622	-0.0253628	0.177487
M10	snv.acta	0.171681	0.257636	0.0739899	-0.0321084	0.180088
M11	snv.acta	0.0131662	0.0294493	0.113791	0.0238336	0.203749
M12	snv.acta	4.39347e-06	2.4675e-05	0.188627	0.108114	0.269139
M13	snv.acta	0.00536349	0.0137245	-0.136182	-0.232044	-0.0403207
M14	snv.acta	0.968065	0.975663	0.00217306	-0.104211	0.108557
M15	snv.acta	0.0051577	0.01327	0.109962	0.0329078	0.187015
M16	snv.acta	0.281483	0.384521	-0.0389419	-0.10981	0.0319264
M17	snv.acta	0.471467	0.577954	0.0370164	-0.0637355	0.137768
M18	snv.acta	0.66674	0.746704	-0.0194512	-0.107982	0.0690795
M19	snv.acta	2.38463e-12	4.49105e-11	0.197141	0.142021	0.252262
M20	snv.acta	0.134073	0.209721	0.0565249	-0.0174201	0.13047
M21	snv.acta	0.01826	0.0389758	0.107821	0.018288	0.197355
M22	snv.acta	6.81543e-09	6.61636e-08	0.26748	0.17702	0.35794
M23	snv.acta	0.0119097	0.027035	0.162302	0.0358087	0.288795
M24	snv.acta	2.3429e-09	2.46048e-08	0.222813	0.149688	0.295938
M25	snv.acta	0.692732	0.767053	0.0221447	-0.0876941	0.131984
M26	snv.acta	4.57996e-05	0.000202162	-0.170379	-0.252305	-0.0884534
M27	snv.acta	1.16999e-05	5.93398e-05	0.215883	0.119348	0.312418
M28	snv.acta	0.91349	0.935342	-0.00507388	-0.0966135	0.0864657
M29	snv.acta	0.0166267	0.0359334	0.113463	0.0206043	0.206321
M30	snv.acta	0.3437	0.450982	-0.0305148	-0.0936779	0.0326483
M31	snv.acta	0.00502466	0.012965	0.122225	0.0368352	0.207615
M32	snv.acta	0.12029	0.191017	0.0620345	-0.016228	0.140297
M33	snv.acta	0.00167489	0.00506015	0.120738	0.0454351	0.19604
M34	snv.acta	0.155185	0.236333	0.101009	-0.038267	0.240286
M35	snv.acta	0.617104	0.709387	0.0227554	-0.0664514	0.111962
M36	snv.acta	0.0384575	0.0733327	-0.0842549	-0.164033	-0.00447666
M37	snv.acta	0.0688064	0.119802	0.0663865	-0.00511757	0.137891
M38	snv.acta	0.0082083	0.0197122	0.150893	0.0390116	0.262774
M39	snv.acta	0.00192542	0.00573164	0.171085	0.0629695	0.279201
M40	snv.acta	0.00284533	0.00799807	0.0963685	0.0330707	0.159666
M41	snv.acta	0.00370115	0.00999115	0.105232	0.0341739	0.17629
M42	snv.acta	8.6129e-09	8.2901e-08	0.281651	0.185747	0.377555
M43	snv.acta	0.320734	0.426588	-0.0425409	-0.126512	0.0414297
M44	snv.acta	0.056573	0.101537	-0.10868	-0.220403	0.00304214
M45	snv.acta	0.15015	0.229718	0.0728016	-0.0263565	0.17196
M46	snv.acta	0.351521	0.458364	0.0414172	-0.0457151	0.128549
M47	snv.acta	2.62857e-07	1.87589e-06	0.244008	0.151114	0.336902
M48	snv.acta	3.55369e-15	1.18807e-13	0.27729	0.208231	0.346349
M49	snv.acta	0.12524	0.197379	0.0738791	-0.0205674	0.168326
M50	snv.acta	0.0133098	0.0296765	0.13462	0.0280298	0.24121
M1	snv.actc	0.000321729	0.00118113	0.270744	0.123224	0.418263
M2	snv.actc	0.14887	0.228131	0.068117	-0.0243692	0.160603
M3	snv.actc	4.58202e-42	2.15737e-39	0.924381	0.791067	1.05769
M4	snv.actc	1.66706e-05	8.19747e-05	0.171407	0.0933764	0.249438
M5	snv.actc	0.444188	0.551089	-0.045967	-0.163715	0.0717808
M6	snv.actc	0.077858	0.132459	0.0705885	-0.00787498	0.149052
M7	snv.actc	0.0274708	0.0552546	0.133822	0.0148584	0.252786
M8	snv.actc	0.000836366	0.00274418	-0.197423	-0.313258	-0.0815885
M9	snv.actc	0.286278	0.38994	0.0561643	-0.047069	0.159398
M10	snv.actc	0.0263679	0.0532637	0.122787	0.0144191	0.231155
M11	snv.actc	0.140152	0.217126	0.068617	-0.0225466	0.159781
M12	snv.actc	6.94103e-08	5.57057e-07	0.223303	0.142144	0.304462
M13	snv.actc	0.0307702	0.0608086	-0.10795	-0.205902	-0.00999862
M14	snv.actc	0.506088	0.610069	0.0363863	-0.0708648	0.143637
M15	snv.actc	0.00585956	0.014714	0.109728	0.0316806	0.187776
M16	snv.actc	0.695116	0.768873	-0.0142037	-0.0852348	0.0568275
M17	snv.actc	0.124567	0.196538	0.0788367	-0.021768	0.179441
M18	snv.actc	0.44943	0.556604	0.0346509	-0.0551396	0.124441
M19	snv.actc	9.46292e-16	3.3884e-14	0.228861	0.173026	0.284696
M20	snv.actc	0.0261652	0.0529869	0.0848821	0.0100689	0.159695
M21	snv.actc	0.0204046	0.0429692	0.108087	0.0167275	0.199447
M22	snv.actc	6.6696e-12	1.15948e-10	0.317559	0.22689	0.408228
M23	snv.actc	0.00895984	0.0211724	0.170265	0.0425807	0.297949
M24	snv.actc	2.68654e-14	7.66613e-13	0.288128	0.213945	0.36231
M25	snv.actc	0.231045	0.326842	0.0678226	-0.0431677	0.178813
M26	snv.actc	0.00112698	0.00355524	-0.138397	-0.221687	-0.0551074
M27	snv.actc	1.95394e-09	2.07905e-08	0.295289	0.198855	0.391722
M28	snv.actc	0.679109	0.756247	-0.0194064	-0.111352	0.0725388
M29	snv.actc	0.0785573	0.133368	0.0844477	-0.00964171	0.178537
M30	snv.actc	0.474943	0.581051	-0.0236126	-0.0883886	0.0411634
M31	snv.actc	0.00240558	0.00691534	0.13418	0.0475276	0.220833
M32	snv.actc	0.0530229	0.0961261	0.0778273	-0.00101489	0.15667
M33	snv.actc	3.58526e-05	0.000163361	0.160165	0.0842058	0.236125
M34	snv.actc	0.101202	0.165211	0.120478	-0.0235886	0.264545
M35	snv.actc	0.863013	0.897378	0.00789656	-0.0818043	0.0975974
M36	snv.actc	0.0439411	0.0818554	-0.0850573	-0.167806	-0.00230888
M37	snv.actc	0.00863825	0.0205759	0.0980338	0.0248658	0.171202
M38	snv.actc	0.017992	0.0384473	0.136734	0.023455	0.250014
M39	snv.actc	0.00372445	0.0100493	0.160961	0.0521981	0.269723
M40	snv.actc	8.36705e-06	4.38126e-05	0.14905	0.0834845	0.214616
M41	snv.actc	0.0122896	0.0278079	0.092693	0.0201309	0.165255
M42	snv.actc	1.21929e-09	1.35344e-08	0.306111	0.207395	0.404828
M43	snv.actc	0.576514	0.67481	-0.0243771	-0.109927	0.061173
M44	snv.actc	0.850697	0.889093	0.0107231	-0.100932	0.122379
M45	snv.actc	0.0684427	0.119352	0.0928404	-0.00702554	0.192706
M46	snv.actc	0.0189898	0.0402597	0.105747	0.0173906	0.194103
M47	snv.actc	1.10445e-09	1.24306e-08	0.292176	0.198199	0.386153
M48	snv.actc	1.45288e-17	7.13806e-16	0.301745	0.232419	0.371071
M49	snv.actc	0.00901374	0.0212642	0.127271	0.0317537	0.222789
M50	snv.actc	0.173033	0.259362	0.0745128	-0.0326725	0.181698
M1	snv.actg	0.0743118	0.127734	0.133874	-0.0131478	0.280895
M2	snv.actg	0.00609224	0.0152171	0.12913	0.0368549	0.221406
M3	snv.actg	0.0229556	0.0475437	0.149124	0.0206035	0.277644
M4	snv.actg	2.76318e-07	1.96377e-06	0.2034	0.125824	0.280976
M5	snv.actg	0.336024	0.443066	-0.0573019	-0.174042	0.059438
M6	snv.actg	0.106289	0.172073	0.0627868	-0.0134066	0.13898
M7	snv.actg	0.260229	0.360102	-0.0674858	-0.18497	0.0499987
M8	snv.actg	0.000828913	0.00272605	-0.190472	-0.302146	-0.078799
M9	snv.actg	0.744764	0.809215	-0.0165369	-0.116097	0.0830228
M10	snv.actg	0.430196	0.536795	0.0423403	-0.0628568	0.147537
M11	snv.actg	0.269748	0.370911	0.0506883	-0.0393292	0.140706
M12	snv.actg	0.0120226	0.0272473	0.101336	0.0222533	0.18042
M13	snv.actg	0.000363237	0.00131389	-0.173753	-0.269268	-0.0782393
M14	snv.actg	0.746653	0.810488	-0.0174883	-0.123589	0.0886123
M15	snv.actg	0.0685168	0.119445	0.0703775	-0.005346	0.146101
M16	snv.actg	0.626004	0.715397	0.0175276	-0.0529614	0.0880165
M17	snv.actg	0.00125115	0.00390553	0.16559	0.0650153	0.266165
M18	snv.actg	0.228777	0.32412	0.0540461	-0.0339697	0.142062
M19	snv.actg	0.000131677	0.000523925	0.106615	0.0519602	0.16127
M20	snv.actg	0.251766	0.35045	0.0431755	-0.0306616	0.117013
M21	snv.actg	0.00919903	0.021638	0.115759	0.028649	0.202868
M22	snv.actg	3.02756e-07	2.14357e-06	0.235489	0.145373	0.325606
M23	snv.actg	0.929345	0.947592	-0.00571359	-0.132008	0.12058
M24	snv.actg	2.27644e-16	9.18708e-15	0.307182	0.233818	0.380546
M25	snv.actg	0.855289	0.891809	-0.0101055	-0.118708	0.0984972
M26	snv.actg	5.54571e-07	3.76602e-06	-0.205816	-0.286392	-0.125241
M27	snv.actg	6.12615e-05	0.000263525	0.19622	0.100264	0.292177
M28	snv.actg	0.92608	0.945492	0.00427971	-0.0861304	0.0946898
M29	snv.actg	5.95997e-06	3.22108e-05	0.213446	0.121051	0.305842
M30	snv.actg	0.973744	0.979639	0.00106992	-0.0626425	0.0647824
M31	snv.actg	0.00262757	0.00745271	0.131069	0.0456738	0.216465
M32	snv.actg	0.732296	0.798894	0.0136657	-0.0646341	0.0919654
M33	snv.actg	0.0059298	0.0148508	0.105454	0.0303403	0.180568
M34	snv.actg	0.399911	0.507866	0.0600064	-0.0797097	0.199722
M35	snv.actg	0.31071	0.4159	0.0456591	-0.0426188	0.133937
M36	snv.actg	0.32219	0.428021	-0.0401888	-0.119756	0.0393781
M37	snv.actg	0.073065	0.126051	0.065742	-0.00614495	0.137629
M38	snv.actg	0.911955	0.934448	-0.00630455	-0.118056	0.105447
M39	snv.actg	0.00577293	0.0145314	0.15237	0.044183	0.260556
M40	snv.actg	0.105251	0.170711	0.0511306	-0.0107334	0.112994
M41	snv.actg	0.999929	0.999929	3.18349e-06	-0.0697136	0.0697199
M42	snv.actg	1.83858e-06	1.11459e-05	0.226648	0.133528	0.319768
M43	snv.actg	0.819285	0.865999	0.00969228	-0.0734564	0.092841
M44	snv.actg	0.61136	0.705326	0.0280204	-0.0800597	0.136101
M45	snv.actg	0.159859	0.242276	0.0704076	-0.0277723	0.168587
M46	snv.actg	0.0301275	0.0598468	0.0963793	0.0092648	0.183494
M47	snv.actg	0.0313036	0.0616901	0.10062	0.00902961	0.19221
M48	snv.actg	6.13003e-05	0.000263525	0.141214	0.0721542	0.210274
M49	snv.actg	0.0229338	0.047516	0.10787	0.0149185	0.200821
M50	snv.actg	0.0816188	0.137532	0.0940382	-0.0118046	0.199881
M1	snv.actt	0.00414766	0.0110072	0.214746	0.0679246	0.361568
M2	snv.actt	0.111583	0.179155	0.074811	-0.0173425	0.166965
M3	snv.actt	1.14553e-25	1.84922e-23	0.708388	0.575821	0.840955
M4	snv.actt	0.000961532	0.00308849	0.131437	0.0534095	0.209465
M5	snv.actt	0.225262	0.320023	-0.0728121	-0.190495	0.0448712
M6	snv.actt	0.23082	0.326605	0.0480478	-0.0305436	0.126639
M7	snv.actt	0.077769	0.132348	0.107684	-0.0119776	0.227346
M8	snv.actt	4.3817e-05	0.000194934	-0.238495	-0.352886	-0.124105
M9	snv.actt	0.111498	0.179069	0.0823256	-0.0190602	0.183711
M10	snv.actt	0.0123671	0.0279497	0.13755	0.0297771	0.245323
M11	snv.actt	0.301277	0.406548	0.048365	-0.0433383	0.140068
M12	snv.actt	2.29216e-09	2.41168e-08	0.248325	0.166876	0.329774
M13	snv.actt	0.000341953	0.00124167	-0.177593	-0.274788	-0.0803993
M14	snv.actt	0.848438	0.88706	0.0103678	-0.0959599	0.116695
M15	snv.actt	0.00590283	0.0148083	0.109765	0.031623	0.187908
M16	snv.actt	0.64274	0.727752	-0.0168431	-0.0880092	0.054323
M17	snv.actt	0.507858	0.611682	0.0341486	-0.0669273	0.135224
M18	snv.actt	0.745378	0.809571	-0.0147812	-0.103993	0.0744306
M19	snv.actt	8.24528e-11	1.15598e-09	0.187341	0.130817	0.243864
M20	snv.actt	0.0132715	0.0296029	0.0935957	0.0195187	0.167673
M21	snv.actt	0.0030841	0.00852921	0.138745	0.0468511	0.230639
M22	snv.actt	1.729e-10	2.27712e-09	0.295342	0.204663	0.38602
M23	snv.actt	0.00681403	0.0167986	0.17512	0.0482705	0.301969
M24	snv.actt	1.10858e-14	3.42266e-13	0.293086	0.218736	0.367436
M25	snv.actt	0.246029	0.34399	0.0665052	-0.0458589	0.178869
M26	snv.actt	6.00656e-05	0.000259259	-0.172852	-0.257283	-0.0884209
M27	snv.actt	1.35455e-07	1.0259e-06	0.258229	0.162215	0.354243
M28	snv.actt	0.28218	0.385287	-0.0504648	-0.142436	0.0415065
M29	snv.actt	0.339707	0.446775	0.0458325	-0.0482556	0.139921
M30	snv.actt	0.136527	0.212501	-0.0489341	-0.113352	0.0154841
M31	snv.actt	0.000875789	0.00285693	0.146636	0.0602686	0.233003
M32	snv.actt	0.0234259	0.0483581	0.0915365	0.0123771	0.170696
M33	snv.actt	0.000109522	0.000443901	0.149373	0.0736927	0.225052
M34	snv.actt	0.185173	0.273167	0.0982156	-0.0470673	0.243499
M35	snv.actt	0.843816	0.883461	0.00904213	-0.0809116	0.0989959
M36	snv.actt	0.013191	0.0294931	-0.103338	-0.185055	-0.0216222
M37	snv.actt	0.167475	0.252261	0.0514632	-0.0216088	0.124535
M38	snv.actt	8.07698e-05	0.000337038	0.225877	0.113574	0.338181
M39	snv.actt	6.34763e-05	0.000271082	0.220422	0.112404	0.328441
M40	snv.actt	4.21386e-06	2.37135e-05	0.15408	0.0884375	0.219723
M41	snv.actt	0.00244386	0.00700648	0.110957	0.039189	0.182725
M42	snv.actt	1.80381e-10	2.36462e-09	0.321614	0.222769	0.420459
M43	snv.actt	0.116646	0.185962	-0.0689682	-0.155121	0.0171851
M44	snv.actt	0.671316	0.75042	-0.0240528	-0.135148	0.0870426
M45	snv.actt	0.052779	0.0958479	0.0980266	-0.00117625	0.19723
M46	snv.actt	0.212715	0.305113	0.0554318	-0.0317533	0.142617
M47	snv.actt	9.71745e-10	1.10248e-08	0.295122	0.200514	0.389729
M48	snv.actt	3.34857e-16	1.31874e-14	0.288533	0.21923	0.357835
M49	snv.actt	0.000859682	0.00281088	0.161971	0.0667192	0.257222
M50	snv.actt	0.421027	0.528388	0.0441986	-0.0634614	0.151859
M1	snv.ccta	0.0486133	0.0896134	0.14743	0.000897437	0.293963
M2	snv.ccta	0.680385	0.757421	-0.0195938	-0.112819	0.0736317
M3	snv.ccta	1.44584e-47	1.02113e-44	0.977309	0.845095	1.10952
M4	snv.ccta	0.0145337	0.0320138	0.0967897	0.0191627	0.174417
M5	snv.ccta	0.0714832	0.123814	-0.107256	-0.223889	0.00937655
M6	snv.ccta	0.0272923	0.0549542	0.0879716	0.00985795	0.166085
M7	snv.ccta	0.163243	0.246479	0.0840858	-0.0341179	0.202289
M8	snv.ccta	9.78662e-09	9.24656e-08	-0.337214	-0.452471	-0.221957
M9	snv.ccta	0.870672	0.902931	0.00855502	-0.0944367	0.111547
M10	snv.ccta	0.0251567	0.0512385	0.122231	0.0152325	0.22923
M11	snv.ccta	0.00702048	0.017246	0.122292	0.0333826	0.211201
M12	snv.ccta	0.000200999	0.00076681	0.152953	0.0723178	0.233589
M13	snv.ccta	0.00351624	0.00954674	-0.143954	-0.240626	-0.0472823
M14	snv.ccta	0.737777	0.803135	0.0180966	-0.0878439	0.124037
M15	snv.ccta	0.176905	0.263516	0.0531903	-0.024013	0.130393
M16	snv.ccta	0.0732763	0.1263	-0.0651126	-0.136364	0.00613854
M17	snv.ccta	0.636168	0.72255	-0.0245238	-0.126129	0.0770814
M18	snv.ccta	0.494174	0.599932	0.0310025	-0.0578744	0.119879
M19	snv.ccta	4.31644e-07	2.99605e-06	0.135532	0.0829765	0.188087
M20	snv.ccta	0.0523639	0.0952838	0.0739008	-0.000755501	0.148557
M21	snv.ccta	0.0966363	0.159368	0.0765218	-0.0137523	0.166796
M22	snv.ccta	6.05754e-08	4.9174e-07	0.252467	0.161122	0.343813
M23	snv.ccta	0.000476418	0.00166466	0.225985	0.0992065	0.352763
M24	snv.ccta	1.5647e-06	9.57806e-06	0.18062	0.106911	0.254329
M25	snv.ccta	0.617659	0.709737	0.0282195	-0.0825828	0.139022
M26	snv.ccta	4.64435e-06	2.58019e-05	-0.196842	-0.281074	-0.11261
M27	snv.ccta	0.000511665	0.00177834	0.17453	0.0760798	0.27298
M28	snv.ccta	0.900153	0.924367	-0.00585783	-0.0973644	0.0856487
M29	snv.ccta	0.0225717	0.0469207	0.109863	0.0154463	0.20428
M30	snv.ccta	0.0326818	0.0639599	-0.0692245	-0.132745	-0.00570417
M31	snv.ccta	0.00863207	0.0205759	0.113975	0.0289171	0.199033
M32	snv.ccta	0.121521	0.192499	0.0620668	-0.0164963	0.14063
M33	snv.ccta	0.0119412	0.0270955	0.0973605	0.0214526	0.173268
M34	snv.ccta	0.399104	0.507259	0.0616023	-0.0815845	0.204789
M35	snv.ccta	0.403213	0.510454	-0.0383527	-0.12828	0.0515747
M36	snv.ccta	0.00187259	0.00558612	-0.129352	-0.210879	-0.0478257
M37	snv.ccta	0.33053	0.437045	0.0358644	-0.0363756	0.108104
M38	snv.ccta	0.000117452	0.00047293	0.217331	0.106732	0.32793
M39	snv.ccta	0.0546592	0.0986369	0.107354	-0.00214466	0.216853
M40	snv.ccta	0.201829	0.29202	0.0411018	-0.0220138	0.104217
M41	snv.ccta	0.266324	0.366649	0.0406673	-0.031039	0.112374
M42	snv.ccta	3.82816e-05	0.000173589	0.203329	0.106545	0.300113
M43	snv.ccta	0.355374	0.462641	-0.0399742	-0.124746	0.0447981
M44	snv.ccta	0.210728	0.302877	-0.0722513	-0.185397	0.0408948
M45	snv.ccta	0.0246762	0.0503485	0.114061	0.0145454	0.213577
M46	snv.ccta	0.6377	0.723763	0.0210865	-0.0666759	0.108849
M47	snv.ccta	1.72894e-08	1.59096e-07	0.267124	0.174248	0.359999
M48	snv.ccta	1.45983e-16	6.10968e-15	0.290592	0.221637	0.359547
M49	snv.ccta	0.169828	0.255194	0.0671813	-0.0287374	0.1631
M50	snv.ccta	0.0437101	0.0815056	0.111748	0.00315246	0.220344
M1	snv.cctc	0.0107267	0.0247877	0.189119	0.0438437	0.334393
M2	snv.cctc	0.590656	0.687657	0.025552	-0.0675552	0.118659
M3	snv.cctc	8.21376e-54	7.73462e-51	1.04745	0.914525	1.18037
M4	snv.cctc	0.000424317	0.00150401	0.14043	0.0623369	0.218524
M5	snv.cctc	0.39009	0.498081	-0.051204	-0.167974	0.0655655
M6	snv.cctc	0.0675781	0.118063	0.0724309	-0.00523688	0.150099
M7	snv.cctc	0.012886	0.0288798	0.149529	0.031683	0.267374
M8	snv.cctc	2.63002e-06	1.54949e-05	-0.275708	-0.390736	-0.16068
M9	snv.cctc	0.652702	0.735348	0.0235637	-0.0790649	0.126192
M10	snv.cctc	0.0438807	0.0817699	0.111293	0.00305201	0.219533
M11	snv.cctc	0.225764	0.320525	0.0555769	-0.0343469	0.145501
M12	snv.cctc	1.78914e-05	8.72189e-05	0.176355	0.0957782	0.256931
M13	snv.cctc	0.00450706	0.0117855	-0.141066	-0.23841	-0.0437229
M14	snv.cctc	0.420315	0.527847	0.0436338	-0.0624878	0.149755
M15	snv.cctc	0.0318334	0.0625161	0.0845477	0.00734725	0.161748
M16	snv.cctc	0.290512	0.394946	-0.038323	-0.109384	0.0327384
M17	snv.cctc	0.758941	0.819575	0.0158972	-0.0856368	0.117431
M18	snv.cctc	0.254573	0.353748	0.0520977	-0.0375262	0.141722
M19	snv.cctc	1.86729e-13	4.39591e-12	0.202774	0.148761	0.256788
M20	snv.cctc	0.00202851	0.00597866	0.118886	0.0433803	0.194391
M21	snv.cctc	0.0913193	0.151659	0.0786744	-0.0126498	0.169999
M22	snv.cctc	2.51745e-09	2.634e-08	0.276013	0.18525	0.366775
M23	snv.cctc	0.00437595	0.0114836	0.183101	0.0571683	0.309034
M24	snv.cctc	5.99961e-09	5.86467e-08	0.217767	0.14439	0.291144
M25	snv.cctc	0.233513	0.329343	0.0679089	-0.0438114	0.179629
M26	snv.cctc	8.47883e-05	0.000352505	-0.1671	-0.250427	-0.0837737
M27	snv.cctc	1.16628e-05	5.93115e-05	0.220049	0.121667	0.318432
M28	snv.cctc	0.843513	0.883461	-0.00920204	-0.100567	0.0821629
M29	snv.cctc	0.0109444	0.0251878	0.121917	0.0280063	0.215828
M30	snv.cctc	0.465607	0.573132	-0.0238866	-0.0880505	0.0402773
M31	snv.cctc	0.00421302	0.0111388	0.124862	0.0393463	0.210378
M32	snv.cctc	0.104235	0.169475	0.0654004	-0.0134976	0.144298
M33	snv.cctc	0.00239717	0.00689641	0.117771	0.0417418	0.193801
M34	snv.cctc	0.0499896	0.091672	0.144679	6.54219e-06	0.289351
M35	snv.cctc	0.770939	0.829752	0.0133031	-0.0762519	0.102858
M36	snv.cctc	0.00543223	0.013869	-0.11634	-0.198356	-0.0343242
M37	snv.cctc	0.0607845	0.107714	0.070248	-0.00318088	0.143677
M38	snv.cctc	0.0167537	0.0361845	0.138723	0.025059	0.252387
M39	snv.cctc	0.0980817	0.161281	0.0922132	-0.0170431	0.20147
M40	snv.cctc	0.00218433	0.00637145	0.100501	0.0362119	0.164789
M41	snv.cctc	0.264709	0.364871	0.0411166	-0.0311374	0.113371
M42	snv.cctc	4.74834e-06	2.62763e-05	0.230853	0.131967	0.329738
M43	snv.cctc	0.337119	0.443991	-0.0416131	-0.126583	0.0433566
M44	snv.cctc	0.975108	0.980139	-0.00181103	-0.115568	0.111946
M45	snv.cctc	0.0132183	0.029519	0.12478	0.0260791	0.22348
M46	snv.cctc	0.321009	0.426761	0.0443974	-0.0432875	0.132082
M47	snv.cctc	1.21136e-10	1.63736e-09	0.30469	0.21193	0.397451
M48	snv.cctc	3.44208e-19	2.11389e-17	0.314783	0.245876	0.383689
M49	snv.cctc	0.0363587	0.0698969	0.101956	0.00647565	0.197436
M50	snv.cctc	0.0878222	0.146379	0.0946535	-0.014027	0.203334
M1	snv.cctg	0.24341	0.340919	0.0875564	-0.0595559	0.234669
M2	snv.cctg	0.0327607	0.0640698	0.101208	0.00829764	0.194119
M3	snv.cctg	4.34226e-19	2.60998e-17	0.601077	0.469121	0.733033
M4	snv.cctg	4.70492e-07	3.23785e-06	0.198119	0.121043	0.275195
M5	snv.cctg	0.306155	0.411852	-0.0610971	-0.178116	0.0559218
M6	snv.cctg	0.109441	0.176317	0.0620411	-0.0139241	0.138006
M7	snv.cctg	0.113622	0.181757	-0.0944034	-0.211352	0.0225456
M8	snv.cctg	8.14333e-05	0.000339556	-0.225775	-0.338083	-0.113467
M9	snv.cctg	0.634002	0.720747	-0.0245399	-0.125563	0.0764835
M10	snv.cctg	0.234602	0.330418	0.0640453	-0.0415644	0.169655
M11	snv.cctg	0.196628	0.286326	0.0592366	-0.0306796	0.149153
M12	snv.cctg	0.00196233	0.00582615	0.125193	0.0459347	0.204451
M13	snv.cctg	0.00120006	0.00376338	-0.159737	-0.256401	-0.0630741
M14	snv.cctg	0.963923	0.972809	0.00244856	-0.103652	0.108549
M15	snv.cctg	0.0547931	0.0988129	0.0740207	-0.00152051	0.149562
M16	snv.cctg	0.960463	0.970589	-0.00178684	-0.0724334	0.0688598
M17	snv.cctg	0.0115163	0.0263003	0.130255	0.0292133	0.231297
M18	snv.cctg	0.110914	0.178435	0.071583	-0.0164291	0.159595
M19	snv.cctg	8.39979e-05	0.000349476	0.109461	0.0549081	0.164013
M20	snv.cctg	0.2189	0.31262	0.0464648	-0.027608	0.120538
M21	snv.cctg	0.0547518	0.09877	0.0871849	-0.00177576	0.176146
M22	snv.cctg	1.83778e-07	1.36088e-06	0.241732	0.150882	0.332582
M23	snv.cctg	0.647177	0.731164	0.0294801	-0.0967632	0.155723
M24	snv.cctg	5.6444e-14	1.47643e-12	0.281479	0.208078	0.35488
M25	snv.cctg	0.861629	0.896614	-0.00971528	-0.118961	0.0995304
M26	snv.cctg	8.64517e-07	5.56958e-06	-0.203468	-0.284519	-0.122417
M27	snv.cctg	0.000260441	0.000973209	0.182606	0.0845984	0.280614
M28	snv.cctg	0.959894	0.970395	0.0023266	-0.0883556	0.0930088
M29	snv.cctg	4.15518e-06	2.34299e-05	0.216956	0.124585	0.309327
M30	snv.cctg	0.63078	0.71882	-0.0156533	-0.0794861	0.0481795
M31	snv.cctg	0.00291344	0.00814494	0.129761	0.0443225	0.215199
M32	snv.cctg	0.912538	0.934843	-0.00438226	-0.0825803	0.0738158
M33	snv.cctg	0.0314037	0.0618441	0.0823819	0.00734864	0.157415
M34	snv.cctg	0.826075	0.87142	0.0159618	-0.12641	0.158334
M35	snv.cctg	0.522714	0.625706	0.0288334	-0.0595822	0.117249
M36	snv.cctg	0.0700212	0.121617	-0.0740978	-0.154256	0.00606069
M37	snv.cctg	0.48171	0.587832	0.0259584	-0.0463566	0.0982734
M38	snv.cctg	0.495895	0.601375	0.0389021	-0.0730668	0.150871
M39	snv.cctg	0.0375834	0.0720173	0.115315	0.00662181	0.224008
M40	snv.cctg	0.780955	0.836949	0.00878904	-0.0531591	0.0707371
M41	snv.cctg	0.573484	0.673075	0.020147	-0.0499994	0.0902934
M42	snv.cctg	5.66066e-06	3.08119e-05	0.215338	0.122347	0.308328
M43	snv.cctg	0.619313	0.710899	-0.0213039	-0.105347	0.0627396
M44	snv.cctg	0.631551	0.718828	0.0268505	-0.0828908	0.136592
M45	snv.cctg	0.371477	0.479407	0.0452887	-0.0540323	0.14461
M46	snv.cctg	0.253731	0.352838	0.0508442	-0.0364684	0.138157
M47	snv.cctg	0.00402305	0.0107218	0.134777	0.042939	0.226615
M48	snv.cctg	4.54503e-06	2.53498e-05	0.161313	0.0923526	0.230274
M49	snv.cctg	0.486836	0.592551	0.0331463	-0.0602823	0.126575
M50	snv.cctg	0.0684334	0.119352	0.100471	-0.00759937	0.208542
M1	snv.cctt	0.00765298	0.0185577	0.197003	0.0522271	0.34178
M2	snv.cctt	0.688341	0.763922	0.0188859	-0.073398	0.11117
M3	snv.cctt	7.10693e-50	5.73631e-47	1.00424	0.871683	1.1368
M4	snv.cctt	0.00694006	0.0170633	0.106908	0.0292937	0.184522
M5	snv.cctt	0.209626	0.301678	-0.0743642	-0.190538	0.0418097
M6	snv.cctt	0.0157937	0.0343738	0.0960442	0.0180531	0.174035
M7	snv.cctt	0.0806784	0.136354	0.105831	-0.0129172	0.224579
M8	snv.cctt	1.08801e-06	6.87615e-06	-0.282613	-0.396235	-0.16899
M9	snv.cctt	0.619813	0.71091	0.025425	-0.0750195	0.125869
M10	snv.cctt	0.00707887	0.0173667	0.147809	0.0402381	0.255379
M11	snv.cctt	0.161138	0.243886	0.0638924	-0.0254752	0.15326
M12	snv.cctt	2.46472e-07	1.77624e-06	0.212268	0.131646	0.29289
M13	snv.cctt	0.00155579	0.00474377	-0.156524	-0.253483	-0.0595664
M14	snv.cctt	0.877621	0.908493	0.00830359	-0.0973859	0.113993
M15	snv.cctt	0.0136408	0.0303069	0.0972172	0.0199679	0.174467
M16	snv.cctt	0.315391	0.420869	-0.0364946	-0.10774	0.0347504
M17	snv.cctt	0.970119	0.976688	-0.00193167	-0.103002	0.0991391
M18	snv.cctt	0.693454	0.767637	0.0178807	-0.0710285	0.10679
M19	snv.cctt	9.35666e-11	1.2989e-09	0.173235	0.120814	0.225657
M20	snv.cctt	0.024358	0.0498628	0.0851069	0.011018	0.159196
M21	snv.cctt	0.021949	0.0458285	0.106485	0.0153964	0.197574
M22	snv.cctt	2.06571e-08	1.86537e-07	0.259434	0.168737	0.35013
M23	snv.cctt	0.000319946	0.00117535	0.23057	0.10499	0.356149
M24	snv.cctt	5.41745e-10	6.5403e-09	0.23174	0.158558	0.304921
M25	snv.cctt	0.292508	0.397085	0.0596119	-0.0513829	0.170607
M26	snv.cctt	5.32752e-05	0.000231899	-0.169207	-0.25128	-0.0871337
M27	snv.cctt	0.000123239	0.000492782	0.191355	0.0936757	0.289035
M28	snv.cctt	0.428049	0.534825	-0.0370764	-0.128768	0.0546147
M29	snv.cctt	0.121294	0.192234	0.0748319	-0.0198312	0.169495
M30	snv.cctt	0.0115682	0.0263656	-0.082405	-0.146368	-0.0184416
M31	snv.cctt	0.00172331	0.00518217	0.136381	0.051095	0.221666
M32	snv.cctt	0.0937936	0.155224	0.0674428	-0.0114401	0.146326
M33	snv.cctt	0.00458055	0.0119539	0.109878	0.0339183	0.185839
M34	snv.cctt	0.279351	0.382164	0.0800099	-0.064952	0.224972
M35	snv.cctt	0.730311	0.797191	-0.0157611	-0.105376	0.0738536
M36	snv.cctt	0.0171463	0.0369054	-0.0991391	-0.18066	-0.0176184
M37	snv.cctt	0.173842	0.259844	0.0501212	-0.0221131	0.122355
M38	snv.cctt	0.000116431	0.000469548	0.221417	0.108801	0.334034
M39	snv.cctt	0.0056232	0.0142535	0.15263	0.0445942	0.260666
M40	snv.cctt	0.000143113	0.000565052	0.123111	0.0596585	0.186564
M41	snv.cctt	0.0544914	0.0983944	0.0703253	-0.00135516	0.142006
M42	snv.cctt	1.07974e-07	8.35688e-07	0.266596	0.168245	0.364948
M43	snv.cctt	0.145872	0.224204	-0.0631211	-0.148191	0.0219492
M44	snv.cctt	0.209307	0.301373	-0.0721793	-0.184861	0.0405024
M45	snv.cctt	0.00909498	0.021429	0.131488	0.0326897	0.230287
M46	snv.cctt	0.420815	0.528239	0.0361405	-0.0518513	0.124132
M47	snv.cctt	3.11678e-11	4.74657e-10	0.316812	0.22331	0.410314
M48	snv.cctt	1.45991e-19	9.3733e-18	0.315737	0.24734	0.384134
M49	snv.cctt	0.0150879	0.0331184	0.118798	0.0229895	0.214606
[truncated: 3,651 more rows]
